# Supplementary material for: Conservation analysis of the CydX protein yields insights into small protein identification and evolution
Source: BMC Genomics. 2014 Dec 5;15(1):946. doi: 10.1186/1471-2164-15-946 (PMC4325964; doi:10.1186/1471-2164-15-946)
Supplement: Supplementary file 1 — Additional file 1: Lists the orientation, coordinates, DNA and protein sequences for all CydA, CydB, CydX, CydY and CydZ homologues identified in this study. (XLSX 2 MB) [file 12864_2014_6987_MOESM1_ESM.xlsx]

## Sheet: AddTable 4
Genomeaccessionnumber	taxon	sORF/Operon Orientation	CydA Accession	CydA Left Coordinate	CydA Right Coordinate	CydA DNA Sequence	CydA Protein Sequence	CydB Accession	CydB Left Coordinate	CydB Right Coordinate	CydB DNA Sequence	CydB Protein Sequence	CydX Accession	CydX Annotation	CydX Left Coordinate	CydX Right Coordinate	CydX DNA Sequence	CydX Protein Sequence	CydY Accession	CydY Left Coordinate	CydY Right Coordinate	CydY DNA Sequence	CydY Protein Sequence	CydZ Accession	CydZ Left Coordinate	CydZ Right Coordinate	CydZ DNA Sequence	CydZ Protein Sequence
NC_015671.1	[Cellvibrio] gilvus ATCC 13127 32	C	YP_004600262.1	1295505	1297028	ATGGAACTCACCCCCCTTCTGCTGTCGCGAATCCAGTTCGCGTTCACAATCTCCTTCCACATCATCTTTCCGGCCTTCACCATCGGTCTTGCAGCATGGCTCACCTTTCTGGAGGCGTGCCATCTCTTCACCGGCGAGCGCATCTATCGCCGGCTGTCGGATTTCTGGCTGAAGATCTTCGCCGTGGCCTTCGGCCTCGGCGTGGTCTCCGGCATCGTCATGGCCTTCCAGTTCGGAACCAACTGGAGCGAGCTCTCGCGCCGCACCGGCCCGATCCAGGGACCGCTGCTGGGCTATGAGAGCTTCACCGCCTTTGCGCTCGAGGCGGCGTTCTTCGGCGTGCTGATGTTCGGACGGGACCGGGTGCCACGCTGGGCCTATCTCGGCGCCTGCCTGATG…	MDALDLARWQFGVTTVYHFIFVPLTIGLAPLVAIMQTAWLRTGNERWLRLTKFFGKLLLINFAIGVATGIVQEFQFGMAWPSYSRFVGDVFGAPLAMEALAAFFVESTFLGLWIFGWDRLPKKIHLACIWAVAIATNLSAFFILAANSWMQHPVGTTYNFETGRAEMTDIGAVLTNPTVLAAFPHTISAAFLTAGTFVAGIAAWWMVKKVRSGDAATARDVYRPAVILGLVTMLVSGAGVALSGDWQAKLMFDQQPAKMAAAEGLCESTDGASFSILAIGDLSNDCDGVTHVIEIPGLTSFLATGDFDSRIRGVDELQDYYAQWVSDWEQENGVAPTFDDSTNFYPNLLITYWSFRLMIGFGIGSAALSLAALWLLRRKGSTTDKPWFGRLGIAAIATP…	YP_004600261.1	1294404	1295483	ATGGAGCTCACGACCGTCTGGTTCGTGCTGATCGCGGTCCTGTGGACCGGCTACCTCGTCCTCGAGGGCTTCGACTTCGGCGTCGGCATGCTCCTGGGCATCCTGCCGAAGAAGGAGGACAAGGAGCGCGAGCGCCGCGTCATGATCAACACCATCGGCCCCGTCTGGGACGGCAACGAGGTGTGGCTGCTCACCGCGGGCGGCGCGACGTTCGCGGCGTTCCCGGAGTGGTACGCGACGCTGTTCTCGGGCTTCTACCTGCCGCTGTTCCTCATCCTGGTCGCGCTCATCGTGCGCGTCGTCGCGTTCGAGTGGCGCGGCAAGATCGACGACGACCGGTGGCGTGCGTGGGCCGACCGCGCGCTGATCTTCGGCTCGTGGCTGCCGTCGGCGCTGTGG…	MELTTVWFVLIAVLWTGYLVLEGFDFGVGMLLGILPKKEDKERERRVMINTIGPVWDGNEVWLLTAGGATFAAFPEWYATLFSGFYLPLFLILVALIVRVVAFEWRGKIDDDRWRAWADRALIFGSWLPSALWGVAFANIVRGVELDAAHEYVGGFWALLNPFALLGGAVTTLIFLTHGAIFLALKSDGDIRRRAGDLAARLSIVTVVVAGAWAVWLQLAFSDQAWTWAAVAVAAVALVGVVVATRLRREGQAFIASAVAIVAAVVLIFGSLFPDVMPAFDVANSLTVDNASSTDYTLTVMTWVAVILTPLVLLYQGWTYWVFRKRLSTADIPAPTGLTFTRPQPAPTAPTGASGSLEA		XXXX
NC_013209.1	Acetobacter pasteurianus IFO 3283-01	C	YP_003188644.1	2337204	2338637	ATGTTTGATATTGTCGAACTGTCGCGCTTACAGTTTGCTTTAACGGCGATGTACCACTTCTTATTTGTCCCATTAACGCTGGGTATGGCGTTCTTGCTGGCAATTATGGAAACGGTATATGTACTGTCAGGCAAGCAAATCTATAAAGATATGACCAAATTCTGGGGCAAGTTATTTGCAATTAACTTTGCCCTGGGTGTGGCCACCGGTTTGACCATGGAGTTCCAGTTCGGGACTAACTGGTCATATTTCTCCCACTACGTCGGTGATATTTTCGGGGCCCCGCTGGCCATCGAAGGTCTGATGGCGTTCTTCCTTGAATCGACGCTGGTCGGCCTGTTCTTCTTCGGCTGGGATCGTCTGGGCAAGGTGCAGCACATGGCCGTTACCTGGCTGGTG…	MQPAHDIALLLARFQFAFTVGVHIIFPAFSIGLAAYLAVLEGCWLKTGRSVFLDLYRYWIKVFSIVFGMGVVSGLVMSYEFGTNWSVFSQKAGPITGVLLSYEVMTAFFLEAGFLGIMLFGMNKVGRKLHFAATCCVSVGTLISMTWILSSNSWMQTPRGYMIDPATGRFMPADWLAIIFNPSFPFRLVHMGLAAFLSVAFIVGATGAWHMLKARREGKTATAPVRTMFSMAMWMAAIVAPLQIMAGDAHGLNTLKYQPAKIAAMEGDWDSTARAPELLFGIPNMKTEHTDYAVKVPLLGSLILTHSLEGKVPGLKDFPRDQRPPSQVIFFSFRIMVALGVLMMLVGFWSLWLRRTRTLFTNAVFHRVAVCMAPAGFLALLCGWVTTEVGRQPWTVYGL…	YP_003188643.1	2336182	2337198	ATGGATCTTACATATTGGCTCCCGATTATATGGGCCGTTATCTTGGTGGCGGCTATTTCAATCTACGTTATTCTGGATGGTTTTGATCTTGGCATTGGCATGCTGTTTGCATTGGAGCATGACCCCGGCCGCCGCAATGTGATGGTGAGCACCATTGCGCCAGTATGGGATGGCAATGAAACATGGATGGTGCTGGGTGGGGCTGTGCTTTACGGTGTATTTCCGGGAGCTTATGGCACGCTATTGCCGGCTTTTTACCTCCCGATCATTCTTATGCTGCTAGCGCTGATTTTTCGTGGCGTAGCATTTGAATTTCGGGTCATGACGCATGGGACAGGCCGCGAGAAGCTATGGAATGTCGGTTTCATGGCTGGATCTGGCATTGCCGCATTTTGTCAG…	MDLTYWLPIIWAVILVAAISIYVILDGFDLGIGMLFALEHDPGRRNVMVSTIAPVWDGNETWMVLGGAVLYGVFPGAYGTLLPAFYLPIILMLLALIFRGVAFEFRVMTHGTGREKLWNVGFMAGSGIAAFCQGAILGGVVQGVKVVDGAFAGSALDWLTPFSILCGLAVMCGYALLGATWLIWRTTGALEASCRRWASKLAIGLFVGIVAVSLWTPLLHAPYLRRWTDWPNIVFVLPVPVLVAVLGVLFVRGLRHEHSKGPFLCALGWFFLCLSGLGITVWPYIVPPGLTLWDVSAPPSSQLFQLVGTVILLPIILTYTIYSYRVFRGKVTETDGYH		XXXX										unannotated	2336045	2336194	ATGGCTATCACTAAAATTGTTCAGGGAAATGGAGATGGTGCCCCAAAGAATATCGGGGCACGGATTGGATGGTTTGTAGTTATCTGGACGCTGAGTACCGCAGTGTTTTTTGCGGGGGCTTCTTTATTACACCTGATAATTCCCAAATAA	MAITKIVQGNGDGAPKNIGARIGWFVVIWTLSTAVFFAGASLLHLIIPK
NC_013209.1	Acetobacter pasteurianus IFO 3283-01 565	C	YP_003188057.1	1657367	1658980	ATGATTGCTGAGCATGTGGTAGACCTATCGCGGTTCCAATTCGCTGCGACGGCCCTTTATCACTTCCTGTTTGTGCCCCTGACGCTCGGAATGGCCTTCATTCTGGCGATCATGGAGTCTGTCTATGTGATGACCAACAACCCTGTCTACCGGGACATGACCAAGTTCTGGGGCAAGTTGTTTGGTATCAACTTTGCCCTTGGGGTCACCACAGGGCTGACCATGGAGTTTCAGTTCGGTACCAACTGGGCTTACTACTCCCACTACGTCGGCGATATCTTCGGGGCCCCGCTGGCCATCGAAGGCTTGATGGCCTTCTTCCTGGAATCCACCTTCGTCGGTATGTTCTTCTTCGGTTGGGATCGCCTCTCCAAGCGCCAGCACCTGGCTGCGACCTGG…	MEFIDPNVVDLSRFQFALTALYHFMFVPLTLGLTFMLAAMETVYVVTGRQIYKDMAQFWGKLFGINFAIGVATGITMEFEFGTNWSMYSHFFGDMFGTPLAIEGLMAFFMESTFVGLMFFGWDRLSKQAHLAITYLVALGSNLSALWILIANAGMNMPEGAHFDPETMRMQFESFVNLVFNPDAQAKFVHTSVAGYVSAAMFVMGISAFYLLRGQHRQFAARSFRMAALFGIISTVAVITLGDVLGRLDYEKQPTKIAAIEGLWHTSKPPFEPWILAALPDDAKQENHFEVGVPLVLTPLITHTFDQPITGMHELEDAAGPRIRSGIEAVSALRRYGVTHSDADLTLFTQHEQDMGYGLLAARHAPNQDVTNIPENQIDTVVKATQPDILPNVFVTFWS…	YP_003188056.1	1656213	1657352	ATGGAACTTTACGCGATATTGAAGATAGTCTGGGCCGTTATGCTGAGCGTGCTGTTTATCGGCCTTGGCACCATGGTTGGCATGGATATGGGGGTTGGCACATTGCTGCGCTTTGTGGGGCGTAATGATGCCGAGCGCCGTACGGCACTTAACATTATTGGCCCGCATTGGGATGGCAACCAAGTGTGGTTCATTTTGGGGGGAGGGGCAATTTTTGCCGCTTTTCCCACACTCTACGGTACATCGTTCTCGGTTTTTTATGTGGTCATGATCACGCTGCTGTTCAGTATGATCCTGCGCCCAGTCGCATTTGAATATCGCTCCAAGGCAGATAGCAGAATGTGGCGTGCAAGCTGGGATTGGGTGTTTCTGATTTCAGGCTTTGTGCCGATGTTTATC…	MELYAILKIVWAVMLSVLFIGLGTMVGMDMGVGTLLRFVGRNDAERRTALNIIGPHWDGNQVWFILGGGAIFAAFPTLYGTSFSVFYVVMITLLFSMILRPVAFEYRSKADSRMWRASWDWVFLISGFVPMFIYGAAFGNILEGVGYHFGWTGQYYQDESFLSYLLNPFAILCGLMSVSLSIYQGGAMLMLRADNPIWARARHYAIAGGLFAAILFVAGGIWMQFLPGFVMQAPVNPAMPANPLHGQSVAMVAGGWMHNFHNHPALWVLPLMGVSCMLAGSAMLVAGRTVVAWWLGLGAWAGTIMTVGCAMFPFLMPSSTVPDQSLTVWNSTASEYGLGCMLAVAAIFVPIILSYTSWCYYVMRGKVHTADVVNDTHSY	YP_003188055.1	hypothetical protein	1656005	1656199	ATGACAAAGCTTTTGCGTCTGGCCGGTCTGGCTGTTGTTCTTGTGGTCTCTCTATTGTTTGCCGTGTTTGTGGGGGACCTGGGGCCATGGTATTTTGCGTGGGTGATTGGCACGGTCATGATCATTCTGATTTCTGGGGCAGGGGCTATAATGCTGGATGCCCAATCCAACCTTTCATCCGATGAGGAAATCTGA	MTKLLRLAGLAVVLVVSLLFAVFVGDLGPWYFAWVIGTVMIILISGAGAIMLDAQSNLSSDEEI*
NC_017150.1	Acetobacter pasteurianus IFO 3283-01-42C	C	YP_005502558.1	2244950	2246383	ATGTTTGGTTTAGATGCGTTTCATCTGGCAAGGATTCAGTTCGCCTTTACTGTCTCTTTCCACATTATTTTCCCCGCTATCACTATCGGTCTCGCCAGCTATCTGGCGGTGCTGGAAGGACTGTGGGTGAAAACAAAAAATCCGGTATGGCGCTCGCTGTACCATTTCTGGTCGAAAATTTTCGCCGTTAACTTCGGGATGGGCGTGGTCTCAGGCCTGGTGATGGCCTATCAGTTCGGTACGAACTGGAGCGGCTTTTCGCAGTTTGCGGGGAGCATTACCGGCCCGCTGCTGACCTACGAAGTGTTGACCGCCTTCTTCCTCGAAGCCGGTTTCCTCGGCGTGATGCTGTTTGGCTGGAATAAAGTCGGCCCCGGCCTGCACTTTTTCTCCACCTGC…	MQPAHDIALLLARFQFAFTVGVHIIFPAFSIGLAAYLAVLEGCWLKTGRSVFLDLYRYWIKVFSIVFGMGVVSGLVMSYEFGTNWSVFSQKAGPITGVLLSYEVMTAFFLEAGFLGIMLFGMNKVGRKLHFAATCCVSVGTLISMTWILSSNSWMQTPRGYMIDPATGRFMPADWLAIIFNPSFPFRLVHMGLAAFLSVAFIVGATGAWHMLKARREGKTATAPVRTMFSMAMWMAAIVAPLQIMAGDAHGLNTLKYQPAKIAAMEGDWDSTARAPELLFGIPNMKTEHTDYAVKVPLLGSLILTHSLEGKVPGLKDFPRDQRPPSQVIFFSFRIMVALGVLMMLVGFWSLWLRRTRTLFTNAVFHRVAVCMAPAGFLALLCGWVTTEVGRQPWTVYGL…	YP_005502557.1	2243928	2244944	ATGGATCTTACATATTGGCTCCCGATTATATGGGCCGTTATCTTGGTGGCGGCTATTTCAATCTACGTTATTCTGGATGGTTTTGATCTTGGCATTGGCATGCTGTTTGCATTGGAGCATGACCCCGGCCGCCGCAATGTGATGGTGAGCACCATTGCGCCAGTATGGGATGGCAATGAAACATGGATGGTGCTGGGTGGGGCTGTGCTTTACGGTGTATTTCCGGGAGCTTATGGCACGCTATTGCCGGCTTTTTACCTCCCGATCATTCTTATGCTGCTAGCGCTGATTTTTCGTGGCGTAGCATTTGAATTTCGGGTCATGACGCATGGGACAGGCCGCGAGAAGCTATGGAATGTCGGTTTCATGGCTGGATCTGGCATTGCCGCATTTTGTCAG…	MDLTYWLPIIWAVILVAAISIYVILDGFDLGIGMLFALEHDPGRRNVMVSTIAPVWDGNETWMVLGGAVLYGVFPGAYGTLLPAFYLPIILMLLALIFRGVAFEFRVMTHGTGREKLWNVGFMAGSGIAAFCQGAILGGVVQGVKVVDGAFAGSALDWLTPFSILCGLAVMCGYALLGATWLIWRTTGALEASCRRWASKLAIGLFVGIVAVSLWTPLLHAPYLRRWTDWPNIVFVLPVPVLVAVLGVLFVRGLRHEHSKGPFLCALGWFFLCLSGLGITVWPYIVPPGLTLWDVSAPPSSQLFQLVGTVILLPIILTYTIYSYRVFRGKVTETDGYH		XXXX										unannotated	2243941	2243792	ATGGCTATCACTAAAATTGTTCAGGGAAATGGAGATGGTGCCCCAAAGAATATCGGGGCACGGATTGGATGGTTTGTAGTTATCTGGACGCTGAGTACCGCAGTGTTTTTTGCGGGGGCTTCTTTATTACACCTGATAATTCCCAAATAA	MAITKIVQGNGDGAPKNIGARIGWFVVIWTLSTAVFFAGASLLHLIIPK
NC_017150.1	Acetobacter pasteurianus IFO 3283-01-42C 566	C	YP_005501971.1	1565113	1566726	ATGCTCGACAGTACCATGGTCGAACTCTCGCGATGGCAATTCGCCATCACGGCGATGTACCACTTTCTCTTCGTTCCACTGACGCTCGGACTCTCCTGGATCCTGGTGATCATGGAGAGCGTCTATGTCATGACCGGCCGCGAGATCTACCGGGACATGACCAAGTTCTGGGGCAAGCTCTTCGGCATCAACTTCGCCCTGGGTGTCACCACCGGCCTGACCATGGAGTTTCAGTTCGGGACCAACTGGGCCTATTACAGCCACTACGTCGGCGATGTCTTCGGCGCGCCCCTGGCCATTGAGGGTCTGATGGCCTTCTTCCTGGAGTCGACCTTCATCGGACTGTTCTTCCTTGGCTGGGAGCGGCTCTCCAAGCGCCAGCATCTGACCGTCACCTTC…	MEFIDPNVVDLSRFQFALTALYHFMFVPLTLGLTFMLAAMETVYVVTGRQIYKDMAQFWGKLFGINFAIGVATGITMEFEFGTNWSMYSHFFGDMFGTPLAIEGLMAFFMESTFVGLMFFGWDRLSKQAHLAITYLVALGSNLSALWILIANAGMNMPEGAHFDPETMRMQFESFVNLVFNPDAQAKFVHTSVAGYVSAAMFVMGISAFYLLRGQHRQFAARSFRMAALFGIISTVAVITLGDVLGRLDYEKQPTKIAAIEGLWHTSKPPFEPWILAALPDDAKQENHFEVGVPLVLTPLITHTFDQPITGMHELEDAAGPRIRSGIEAVSALRRYGVTHSDADLTLFTQHEQDMGYGLLAARHAPNQDVTNIPENQIDTVVKATQPDILPNVFVTFWS…	YP_005501970.1	1563959	1565098	ATGGAACTTTACGCGATATTGAAGATAGTCTGGGCCGTTATGCTGAGCGTGCTGTTTATCGGCCTTGGCACCATGGTTGGCATGGATATGGGGGTTGGCACATTGCTGCGCTTTGTGGGGCGTAATGATGCCGAGCGCCGTACGGCACTTAACATTATTGGCCCGCATTGGGATGGCAACCAAGTGTGGTTCATTTTGGGGGGAGGGGCAATTTTTGCCGCTTTTCCCACACTCTACGGTACATCGTTCTCGGTTTTTTATGTGGTCATGATCACGCTGCTGTTCAGTATGATCCTGCGCCCAGTCGCATTTGAATATCGCTCCAAGGCAGATAGCAGAATGTGGCGTGCAAGCTGGGATTGGGTGTTTCTGATTTCAGGCTTTGTGCCGATGTTTATC…	MELYAILKIVWAVMLSVLFIGLGTMVGMDMGVGTLLRFVGRNDAERRTALNIIGPHWDGNQVWFILGGGAIFAAFPTLYGTSFSVFYVVMITLLFSMILRPVAFEYRSKADSRMWRASWDWVFLISGFVPMFIYGAAFGNILEGVGYHFGWTGQYYQDESFLSYLLNPFAILCGLMSVSLSIYQGGAMLMLRADNPIWARARHYAIAGGLFAAILFVAGGIWMQFLPGFVMQAPVNPAMPANPLHGQSVAMVAGGWMHNFHNHPALWVLPLMGVSCMLAGSAMLVAGRTVVAWWLGLGAWAGTIMTVGCAMFPFLMPSSTVPDQSLTVWNSTASEYGLGCMLAVAAIFVPIILSYTSWCYYVMRGKVHTADVVNDTHSY	YP_005501969.1	hypothetical protein	1563751	1563945	ATGACAAAGCTTTTGCGTCTGGCCGGTCTGGCTGTTGTTCTTGTGGTCTCTCTATTGTTTGCCGTGTTTGTGGGGGACCTGGGGCCATGGTATTTTGCGTGGGTGATTGGCACGGTCATGATCATTCTGATTTCTGGGGCAGGGGCTATAATGCTGGATGCCCAATCCAACCTTTCATCCGATGAGGAAATCTGA	MTKLLRLAGLAVVLVVSLLFAVFVGDLGPWYFAWVIGTVMIILISGAGAIMLDAQSNLSSDEEI*
NC_016894.1	Acetobacterium woodii DSM 1030		no annotated cydA
NC_014378.1	Acetohalobium arabaticum DSM 5501		no annotated cydA
NC_010163.1	Acholeplasma laidlawii PG-8A		no annotated cydA
NC_014640.1	Achromobacter xylosoxidans A8	W	YP_003981683.1	6085534	6086970	ATGGATGTTGTTATGCTGTCACGGCTCCAGTTTGCTGTAGCTGTTTTTTTTCACTTTATCTTTGTTCCTCTTACACTTGGACTAACGGTCATTCTTGCTTTAATGGAAACAAAGTATGTGAAGACTGGTGAAGAAGTGTATAAAAAAATGGCTAAATTCTGGGGAAAACTATTCTTAATAAATTTTACGTTAGGAGTAGTTACAGGTATTACCCTTGAATTTCAATTTGGTACAAACTGGTCTAAGTATTCTGAATATGTAGGTGATGTTTTTGGTTCTTTATTAGCCATTGAAGCCACAGCAGCTTTCTTCCTTGAATCAATATTTATTGCTGTATGGGCCTTTGGTTGGGATAAAATTGGGAAGAAAATGCATCTTACGGCAATATGGTTAGTAGCC…	MDSDALLLARIQFGFTISFHIIFPAITIGLASYLAVLEGLWLRTRNTVYRDLYHFWTKIFAVNFGMGVVSGLVMAYQFGTNWSFFSDFAGSVTGPLLAYEVLTAFFLEAGFLGVMLFGWSRVGPGLHFFSTVMVALGTLVSATWILASNSWMQTPAGYEILDGRVVPTDWLAVIFNPSFPYRLAHMGIAAFLATALMVGASGAWHLLRGDRSPAVKKMFAMAMGMLLLVAPLQAVVGDFHGLNTLKHQPAKIAAIEGHWENEPGAGVPLTLFGIPDMEREETRYAVNIPRLGSLILTHSWDGQFPGLKSYPPEDRPNATAVFWSFRVMAGLGMLMIALAAWALWSRWRGKLYESRWLHRFALWMGPSGLIAILAGWYVTEIGRQPWVVYGVMRTADAAT…	YP_003981684.1	6086975	6087982	ATGGGCATCGACCTTGCACTGGTATGGGCCGTCATCATCCTGTTCGGCGTGATGATGTACGTGATCATGGATGGCTTCGATCTGGGCATCGGCATCCTCTTTCCGCTGATCAATGACCGCGAGGAACGCGACGTCATGGTCAACACCGTGGCGCCTGTGTGGGACGGCAACGAAACCTGGCTGGTGCTGGGCGGCGCCGGCCTGATGGCGGCGTTCCCGCTGGCCTACTCGGTGATCCTGAGCGCGCTGCACCTGCCGCTGGTGTTCATGCTGCTGGGCCTGATCTTCCGCGGCGTGGCGTTCGAATTCCGCTTCAAGGCGGACGAACACCACCGTCCGCTGTGGGACCGCGCCTTCGTGCTCGGCTCCGTGTGCGCCACCTTCTTCCAGGGCGTAACG…	MGIDLALVWAVIILFGVMMYVIMDGFDLGIGILFPLINDREERDVMVNTVAPVWDGNETWLVLGGAGLMAAFPLAYSVILSALHLPLVFMLLGLIFRGVAFEFRFKADEHHRPLWDRAFVLGSVCATFFQGVTLGAYIEGIPVVDRAYQGGAWDWISPFSLFTGAGLVVAYALLGCTWLIMKTEGRLHRHMCDIARPLTLALLAVIAALSVWTPLAQPQIAQRWFSLPNMFWFLPVPLLVAAAGFDLIRRVKGMPNAGPFMLSLALLFLGYSGLGISIWPAIIPPDVSIWTASAPPQSQGFALVGALAIIPIILMYTAWSYYVFRGKVRLGEEFH		XXXX										YP_003981685.1	6087982	6088125	ATGAACCACTCCCAACCCTCCCTGCCCTCGTGGCGCAGCCGCCTGCTCTGGCTGGCGATGATCTGGGCAT GCAGCGTCGCGGCGCTGGGCGTGGCCGCCTATGCGCTGCGCCTGGTGATGCGAGCCATCGGCATGTCGAC CTGA	MNHSQPSLPSWRSRLLWLAMIWACSVAALGVAAYALRLVMRAIGMST
NC_014640.1	Achromobacter xylosoxidans A8	C	YP_003982142.1	6604864	6606438	ATGAGTATTTTAAGTTTGGCTCGTTTCCAATTTGCCATGACGACCATATTCCATTTCTTCTTCGTTCCATTTTCAATCGGAATGGTTTTTATGGTTGCGTTGATGGAAACATGCTATGTTCGTACAAAGAACGAAGCTTATAAGAAAATGACAAAGTTCTGGGGGAATATTTTCTTGTTGAGCTTCGCTGTTGGTGTTGTAACCGGGCTTATTCAAGAGTTCCAATTTGGTATGAACTGGTCAGATTACTCTAGATTCATGGGGGATATCTTTGGTGCTCCACTTGCTATGGAAGCTTTACTATCTTTCTTCATTGAATCTACATTTATTGGTTTATGGATGTTTACTTGGGATAGAGTGAAACCAGGTTTGCACTTATTCTTTGTTTGGATGGTTGTA…	MIDLDVVNLSRFQFAATALYHFLFVPLTLGLSFILAIMESVYVMTGRPIWKRMTMFWGTLFGINFALGVATGVVMEFQFGMNWSYYSHYVGDIFGAPLALEGLMAFFLEATFVGLFFFGWNRMSKVSHLVVTWLVAFGTNFSALWILIANGWMQNPVGSIFNPDTMRMEMTDFAAVIFNPVAQAKFVHTVSAGYVAGAMFVMSISAWYLLKGRHIDLAKRSMAVAASFGLASALSVVVLGDESGYLTTEHQKMKIAAIESMWHTEPAPASFNLIAIPNQAERKNDFAIEIPYVMGIIGTRSLTTPLLGIDDLIRRAENRIRDGMVAYEALQKIRANPKDVDARMVFDKTWPDLGYALLVKRYQPDMSKVTEDDIKKAAVDTVPNVAPLFWAFRIMVAVG…	YP_003982141.1	6603696	6604850	ATGGATACTCTTATTCCTTTCGACTACGGCACGCTGCGCGTGGTCTGGTGGGTGCTCTTGGGCGCCTTGCTCATCGGCTTCGCCGTCATGGACGGCTTCGATCTGGGCGTGGCCGCGCTGTTGCCCGTGGTCGCCAAGACCGACATCGAACGCCGCGTGGTGATCAACGTGGTGGGGCCGGTCTGGGAAGGCAACCAGGTCTGGCTCATCACGGCGGGGGGCGCCATTTTCGCCGCCTGGCCACTGCTGTATGCGGCGTCGTTCTCCGGCTTCTACCTGGCGATGATGCTGGTGCTGATTGCGCTGATCCTGCGGCCTGTCGGTTTCAAGTACCGCAGCAAGATGGAAGGCACCAGCTGGCGCAACCGCTGGGACGGCGTGCTCTGTTTCTCGGGCGTG…	MDTLIPFDYGTLRVVWWVLLGALLIGFAVMDGFDLGVAALLPVVAKTDIERRVVINVVGPVWEGNQVWLITAGGAIFAAWPLLYAASFSGFYLAMMLVLIALILRPVGFKYRSKMEGTSWRNRWDGVLCFSGVVASLVFGVAMGNIILGVPFTFDPVTLRPIYEGHFYQLFMPFALLAGVLSVVMLAMHGAVLLAWRTEDPISSRARNWGRLCALLTAALFAAGGFWVAGGLPGHVITSAVDMAGPSDPMLKTVAVQNGAWMANYAKWPLMWIAPALGVGGALLVVLLLTVRANVLSFLASAISISGVILTVGFSLFPFIMPSSTKPQAGLTIWDGSSSHLTLWIMVIAVAIFLPLITVYTSWVYRVMRGKVTHESVGDTPNSY	YP_003982140.1	cyd operon protein YbgT	6603554	6603679	ATGTGGTATTTCTCGTGGATACTCGGTCTGGGCCTGGCGTGTGCCTTCGCCATTCTCAATGCAATGTGGTTCGAGCTGCGCGAGGGGCATACGCATGACCCGCGCGCCAGCCGCAATGACGCGTGA	MWYFSWILGLGLACAFAILNAMWFELREGHTHDPRASRNDA*
NC_014640.1	Achromobacter xylosoxidans A8	W	YP_003977043.1	1057029	1058372	GTGGACCCGCTGCTCCTCGCCCGCCTCCAGTTCGCCACCACCACCTCGATCCATTTCCTGTTCGTGGCGGTCACGCTCGGCCTGGTCACGCTCCTGGTCGGGTTGCAGACGGCCGGCTACCTGACCGGCAAGCCGGTGTACGAGCGGCTGACCCGGTTCTGGGGCCAGCTCTACGTGATCAACTACGTGCTCGGCATCGCCACCGGCATCGTCATGGAGTTCCAGTTCGGCCTGAACTGGAGCGGGCTGTCGCGCTACGTCGGGAACGTCTTCGGCGCGCCGCTGGCCATCGAGACGCTGGTGGCGTTCTTCCTGGAGTCCACGTTCCTCGGCATGTGGATCTTCGGGTGGCACCGGCTGCGGCGCGGCGTGCACCTGGCGCTGCTCTGGGGCGTGGCG…	MDISTLSLARAQFVASLSFLAFFLAFSLALAWVLLFFKIRARWSGQGGWTAAYRFWVRIFALAFVLTLAASVPVLIQLGSLWAGLMDKIGNVAGPLLGYGILSVFILKSCFLGVMLFGQRRVSDGAHTLAVLMVAVGQLVAVFWVLALQSWMQTPDGALLVDGRYQVYDWVAVVLNPSVGWRMAVVMVGAALASAFLMMGVTALQALRRPLGDGERNAFKTALVVAVVAAFMQLPVATGAGQMIAKLQPAKAAAAAGYWESGAQPQLVLFAWPDARSHSNVADLTLHNMGGMWLHRNQDGTYRGLDKYSGMLPPVALTFWSLRVAAGLGLLMLVVACVTFLWTFRRGLDPSTLPQWWQRVLCGMMFSGAIAVVAGWWVSILGLQPFAVNGTITQSEVLG…	YP_003977044.1	1058369	1059421	ATGATCGCCATGCTGGCTGCCTCTCAAGGCCTGAACCCCGACGATCCTTCGTTCTGGATGCCGCTGGCCTTCATGGCCCTGCTGTTCGTGGTGATCGCCGCGGGCATGGTGCTGGACGGCTTCGACCTGGGCGTGGGCATTCTGCTGCAGCTGGCGCCGGAGCACGAGCGCGGCCGCATGATGAGCCTGCTCAGCCCGTGGCGCGACGCCAATGAATTCTGGCTGCTGCTGGGCATGGGCCTGTTCGCGGCGGCGTTCCCGTTCGCCTGGGGCGCGGTGCTGGGCAAGCTCTACGGGCCGCTCACCTGCATGGTGCTGGGCGTGGTGCTGCGTAGCGTTTCGTTCGAATTCCGCATCCGCGCGCGCAACGACATGAAGCCGCGCTGGATCTTCGGTTTC…	MIAMLAASQGLNPDDPSFWMPLAFMALLFVVIAAGMVLDGFDLGVGILLQLAPEHERGRMMSLLSPWRDANEFWLLLGMGLFAAAFPFAWGAVLGKLYGPLTCMVLGVVLRSVSFEFRIRARNDMKPRWIFGFWAGSLIAAFGQGMLLGRIATGYQSDAGYGWFSMFVGLCAVAAYVLLGASWLVMRVDGDLQRRAANWARHAIRWTAVGMVAIAVTLGLANAGIFYKWSNIAHLSLAATVWVLMLAGFVAAEMLLARLPGKADRFSWLPFVLCVALFLLMLSGLAYSLFPYLILDDMTLWDGAGALGSMRLVLAGAVVGVPVVLVFNILAYRSVFGKERAPVPLLPPPG
NC_013740.1	Acidaminococcus fermentans DSM 20731		no annotated cydA
NC_016077.1	Acidaminococcus intestini RyC-MR95		no annotated cydA
NC_013124.1	Acidimicrobium ferrooxidans DSM 10331 1	C	YP_003109159.1	528867	530258	ATGGACTTCGGATTAGACGCGACACTTCTGGCCCGCATCCAGTTCGCCTTCACGGTGACGTTTCACATCATCTTCCCGGCGTTCACCATCGGGCTTGCGTCCTACATCGCGACGCTCGAAGCCATCTGGTATTTTCGCGGCGACGACCGCTATCATCGCCTCGCGCGTTTCTGGACGAAGATTTTCGCGGTGTCCTTCGCGATGGGCGTCGTGTCGGGGCTGCCGATGTCCTACCAGTTCGGCACGAACTGGAGCCGCTTTTCCGTAACCACGGGAAACGTCATCGGCCCGCTGCTCGGCTACGAGGTGATGACCGCGTTCTTCCTCGAAGCGACGTTCCTCGGCATCATGCTGTTCGGCTGGAACCGTGTGCCGCGCGGCCTGCACTTCTTCTCAAGC…	MVASMTVLLSRWQFAATTIYHFLFVPVTIGLGLIVAILQTAAYRSGDDRYERVLDFFGKLFLINFAIGVVTGIVQEFQFGMNWSAYSAYVGNIFGPPLAIEGLLAFFMESTFLGVWLFGKDRVPRRVHLASIWLVSIGTMLSAAFILAANSWMQHPVGYRIDPATHQAVMTNFWAILTNELFLVTLFHTLLASFLTGSALVLGISLWQYHRSTETREVFAAGARVSLIVMLISALLMGLDGHIDGQVIAETQPMKLAAGEALYNTSRGASESILTIGNLHDKPIFSIGIPHVLSLLATDHWNGVVQGINQLQAAMVRQYGPGSYIPPVALDYWSFRIMAGIGAVIILIALWGGWLLYHHRLEQSRWFAKVALWTIPLPFIANTTGWIYTETGRQPWIVY…	YP_003109158.1	527811	528857	ATGCACACCACTGGTCTCGAACTCTTCTGGTTCATCCTGATCGGCGTCCTCTGGGCCGGCTACTTCTTCCTCGAGGGCTTCGACTTCGGGGTCGGCATGCTGCTGACGCTCATCGGACGCGACGACCTCGAACGTCGCGCCGTCATCAACACCATCGGTGCGACCTGGGACGGCAACGAGGTCTGGGTCATCGTGGCAGGCGGGGCGACGTTCGCGGCGTTCCCCCTGTGGTATGCCCGCATGTTCTCCGCGTTCTACCTCGCTCTGTTCATCCTCCTCGTCGCGCTCATCATCCGAGGCGTCGCGTTCGAGTACCGCGGCAAGCGCCAGAGCGCGACCTGGCGACGCAACTGGGACATCGTGATCACGGTGGGGTCGCTGGTGCCCGCCCTCCTCTGG…	MHTTGLELFWFILIGVLWAGYFFLEGFDFGVGMLLTLIGRDDLERRAVINTIGATWDGNEVWVIVAGGATFAAFPLWYARMFSAFYLALFILLVALIIRGVAFEYRGKRQSATWRRNWDIVITVGSLVPALLWGVAFGDLIKGIPITANGIFTGSLLSLLQPYALVAGLATLSLFLLHGALFLNLKTTGALKERASALAGRIAPITAVIILAFLAWTWEVARTEHHAGDVPGMIPVSALLLVVAASWLNRERLSGWAFTVTGVAILAITATVFMTLYPDVITSSLSSAASLTIAEAASQPYTLRAMTIVAAIFTPFVLLYQGWSYYIFRRRVSLPHETVPASDQPHEV		XXX
NC_009484.1	Acidiphilium cryptum JF-5 568	C	YP_001234760.1	1804998	1806611	ATGACCGCACTCGACCTGGCCCGCTGGCAGTTCGGGATCACGACCGTCTACCACTTCCTGTTCGTGCCGCTGACGATCGGACTGTCCGCGATCGTGGCGATCCTGCAGACGGCGTGGCACCGGACCGGAAAGGTCGAGTACCTGCGGGCGACCCGCTTCCTCGGCAAGCTCTTCCTGATCAACTTCGCGATGGGCGTCGTGACCGGGATCGTCCAGGAGTTCCAGTTCGGGATGAACTGGAGCAGCTACTCGACGTTCGTCGGCGACGTGTTCGGCGCGCCGCTGGCGATGGAGGCGCTGCTCGCGTTCTTCCTGGAGTCGACGTTCATCGGCCTGTGGATCTTCGGCTGGGACCGGCTCCCGCGGCGCGTGCACCTGGCGTGCATCTGGGTCGTCGCG…	MIDPTVVDLSRLQFALTALYHFLFVPLTLGMTFLLATMETVYVITGKKIYKDMALFWGKLFGINFAIGVATGLTMEFEFGTNWSMYSHFVGDVFGTPLAIEGLMAFFMESTFIGLMIFGWDRLSRPAHLAITYLVALGSNLSALWILIANGFMQDPTGAKFDPDTMRMQFHSFMSLVFSQDAQAKFVHTSIAGFVTGSMFVMGISAYYLLRRQHREFAARSFRIAAIFGLISTLGVVTLGDALGRMDYLVQPTKLAAMEGIWHTTKGPSAPWLIAAVPNDRTQKNDFAIGIPYVLTPLVAHAWNVRIPGIDELEQQAQLRAAKGIQAVIALKQYGETHSPAALAAFRKNEADMGYGFLAQRFAPDQDLSKITPSNLPGILKRAGRESIPNVFVEFWSFR…	YP_001234759.1	1803846	1804985	ATGGAACTCTATATCGCGCTCAAGGTCATCTGGGCCGTGCTGCTCGGGGTGCTTCTCTCCGGCCTCGGCATCATGGTGGGGATGGACATGGGGGTCGGCGCGCTGCTGCGCTTCGTCGGCCGCACCGATGCCGAACGCCGCACCGCGCTCGCCGTGATCGGCCCGCACTGGGACGGCAACCAGGTCTGGTTCATCCTCGGCGGCGGCGCCATCTTCGCCGCCTTCCCGACGCTCTACGCCACCTCGTTCTCGACCTTCTACGTGGTGATGATCCTGCTGCTGTTCAGCATGATCATGCGCCCGGTCGCCTTCGAATACCGCTCCAAGGTCGATGCGCGGCGCTGGCGCGCGACCTGGGACTGGGCGTTCCTGATCTCCGGCGCGCTGCCGATGATCATC…	MELYIALKVIWAVLLGVLLSGLGIMVGMDMGVGALLRFVGRTDAERRTALAVIGPHWDGNQVWFILGGGAIFAAFPTLYATSFSTFYVVMILLLFSMIMRPVAFEYRSKVDARRWRATWDWAFLISGALPMIIYGAAFGNVLQGVGFHFSWDGQYYQDGSFIWYLLNPFAVMCGVLSLALAVHQGGAMLMIRGEGPIAERARRYAVPAGLLAAALFAIGGVWVRFIKGFAYTAPVNPAMPATPLGGPAVAMRAGAWMDNFHQHPVLWLLPAVGLLGMVAGPLALAARKPILGWWLGALAWIGTIFTTGAAMFPFLMPSTTAPAQSLTVWNASGSAYNLGWMLAFALVFVPIILSYTAWAFRVMRGKVKTESVIANDHSY	YP_001234758.1	hypothetical protein	1803619	1803828	ATGTTGAACACGATCAAATTCGCCGCCCTCGCGGTCATCCTCTTCGCGGCGATCCTGCTCGCCGTGGTCACCGGCGACGAGGGGCCCTGGTATTTCGGCTGGCTGGTCGGAACGATGATGATCGTTCTGATCTCGGCGAGCGGCGCCGTTCTGTTCGAGGCACAGCAATCGGCGGTCCTTGGCCGCCATCAGCCCGACGACAAAGTGTAA	MLNTIKFAALAVILFAAILLAVVTGDEGPWYFGWLVGTMMIVLISASGAVLFEAQQSAVLGRHQPDDKV*
NC_009484.1	Acidiphilium cryptum JF-5 568	C	YP_001235159.1	2239749	2241167	ATGTTGATCAATCCCACGGTGGTGGAGCTATCGCGCCTACAGTTCGCGCTGACCGCTCTCTACCACTTCTTATTTGTACCACTCACCCTGGGTATGACCTTTATTCTGGCCACCATGGAAACGGTGTATGTCATCACCGGCAAACAGATATATAAAGAAATGACTCAGTTCTGGGGCAAGCTCTTCGGCATCAACTTTGCCCTGGGTGTCGCTACCGGCCTGACCATGGAGTTTGAATTCGGGACCAACTGGTCCATGTACTCCCACTTCGTGGGCGATATTTTCGGTACCCCGCTGGCCATTGAGGGGCTGATGGCCTTCTTCATGGAATCCACCTTTGTCGGTGTGATGTTCTTCGGCTGGGACCGCATGAGCCGCAAGGCGCACCTCGTGGTCACC…	MTSLHAGGLALVLARAQFGFTIAFHIMFPAFSIGLAAYLAVLELMWLVTKRPVYLDAYRYWLKIFAVIFAIGVVSGLVMAYEVGANWAGYSAKVGPILGPLLAWETMSAFFLEAGFLGIMLFGMSRVGPKLHFAATALVSIGTLISASWILAANSWMQTPRGYALAPDGAFIPKNWLAIIFNPTFPYMWLHMVLAAFIATALAVGAVGAFHLLRNPKNPVSRLMFSMAMWLLTIAVPVQGFVGDESGRATMTDQPLKLAAMEGDFHTRAGQALHLFGWPSRSLGRLLYDVKIPDLGSLIITHKLHGVVQGLDAFPKSDWPVLIPTFWGFRVMVGLWSLMLVLALGALALRRGGRLYENAWFKRFAVAMGPAGFLTIIAGWVVTETGRQPWTVYGVLRTV…	YP_001235158.1	2238718	2239743	ATGCTCAACGCCCATACCCTGCCGATCATCTGGGGCTGCATCATGGCCTTCGTGATCTTCGCCTATGTCGTGCTCGACGGGTTCGATCTCGGCGTCGGCATCCTGTTCGCGGCCGAGCGCAGCCGCGCCGAGCGGGACATCATGGTCAATTCCATCGCCCCGGTCTGGGATGGCAACGAAACCTGGCTCGTGCTCGGCGGCTCCGGCCTCTACGGCGCCTTCCCCGAGGCCTACAGCGTGATCCTGCCGGCGGTCTACCCGCTGGTGATCACCATGCTGATCGGCCTCATCCTGCGCGGCGTCGCCTTCGAGTTCCGCTTCCGCGCCCATACCGAGCGGCACCGGCTCAGCTGGGATTACGGGTTCTGGTTCGGCTCGGTCATCGCCGCCTTCTGCCAG…	MLNAHTLPIIWGCIMAFVIFAYVVLDGFDLGVGILFAAERSRAERDIMVNSIAPVWDGNETWLVLGGSGLYGAFPEAYSVILPAVYPLVITMLIGLILRGVAFEFRFRAHTERHRLSWDYGFWFGSVIAAFCQGAILGAVLHGTKVAGGQFAGGPFAWFSAFSVFTGLAVVCGYALLGAAWLVWRTEGGLQLRMRREAARLTVGMLAGILAVSVWTPLLDHAYAVRWFTWPGLAVTGLAPLAVAALAFFLFRALRHGGAVHDSTAFLCALGLFLASFLGLGFSLFPHIIPPGVTIWQAASPVGSQEFLLVGAVVLIPVIIAYNAFAYTIFHGKVDHAAFDH
NC_015186.1	Acidiphilium multivorum AIU301	C	YP_004284514.1	2520173	2521591	ATGTTTGATTTTGATGCCACAGTACTCGCTAGGATCCAATTTGCTTTTACCATCTCTTTTCACATTATTTTCCCTGCCATCACTATCGGCCTCGCCACCTATCTGGCGGTATTAGAAGGCTTATGGCTGAAAACGGCGAATGAGGTTTACCAACAACTCTATCAATTTTGGTCGAAGATTTTTGCCATAAACTTTGGCATGGGCGTGGTCTCAGGCATAGTGATGGCCTATCAATTTGGTACCCATTGGAGCGCGTTTTCCGCCTTCGCGGGCAGCGTAACTGGGCCGCTACTCACCTATGAAGTGCTCACCGCTTTCTTCCTCGAAGCGGGGTTTCTGGGGGTCATGCTATTTGGTCAGCAGAAGGTAGGCAAAAACCTGCACTTCTTCGCCACTTGT…	MTSLHAGGLALVLARAQFGFTIAFHIMFPAFSIGLAAYLAVLELMWLVTKRPVYLDAYRYWLKIFAVIFAIGVVSGLVMAYEVGANWAGYSAKVGPILGPLLAWETMSAFFLEAGFLGIMLFGMSRVGPKLHFAATALVSIGTLISASWILAANSWMQTPRGYALAPDGAFIPKNWLAIIFNPTFPYMWLHMVLAAFIATALAVGAVGAFHLLRNPKNPVSRLMFSMAMWLLTIAVPVQGFVGDESGRATMTDQPLKLAAMEGDFHTRAGQALHLFGWPSRSLGRLLYDVKIPDLGSLIITHKLHGVVQGLDAFPKSDWPVLIPTFWGFRVMVGLWSLMLLLALGALALRRGGRLYENAWFKRFAVAMGPAGFLTIIAGWVVTETGRQPWTVYGVLRTV…	YP_004284513.1	2519142	2520167	ATGCTCAACGCCCATACCCTACCGATCATCTGGGGCTGCATCATGGCCTTCGTGATCTTCGCCTATGTCGTGCTCGACGGGTTCGATCTCGGCGTCGGCATCCTGTTCGCGGCCGAGCGCGGCCGCGCCGAGCGCGACATCATGGTCAATTCCATCGCCCCGGTCTGGGATGGCAACGAAACCTGGCTCGTGCTCGGCGGCTCCGGCCTCTACGGCGCCTTCCCCGAGGCCTACAGCGTGATCCTGCCGGCGGTCTACCCGCTGGTGATCACCATGCTGATCGGCCTCATCCTGCGCGGCGTCGCCTTCGAGTTCCGCTTCCGCGCCCATACCGAGCGGCACCGGCTCAACTGGGATTACGGGTTCTGGTTCGGCTCGGTCATCGCCGCCTTCTGCCAG…	MLNAHTLPIIWGCIMAFVIFAYVVLDGFDLGVGILFAAERGRAERDIMVNSIAPVWDGNETWLVLGGSGLYGAFPEAYSVILPAVYPLVITMLIGLILRGVAFEFRFRAHTERHRLNWDYGFWFGSVIAAFCQGAILGAVLHGTKVAGGQFAGGPFAWFSAFSVFTGLAVVCGYALLGAAWLVWRTEGGLQLRMRREAARLTVGMLAGILAVSVWTPLLDHAYAVRWFTWPGLAVTGLAPLAVAALAFFLFRALRHGGAVHDSTAFLCALGLFLASFLGLGFSLFPHIIPPGVTIWQAASPVGSQEFLLVGAVVLIPVIIAYNAFAYTIFHGKVDHAAFDH		XXXX
NC_015186.1	Acidiphilium multivorum AIU301 569	C	YP_004283908.1	1877022	1878635	ATGACTATTGAAACATTAGCACGGTTTCAATTTGCGATGACGACAGTCTTTCACTTTTTCTTTGTTCCATTTACAATTGGAACCTGTTTCGTTGTTGCAATTATGGAAACCTTGTATGTAGTCACTAAAAATGAAGAATACAAAAAAATGACAAAATTTTGGGGCAATATCATGCTCCTCAGTTTTGCTGTTGGTGTCGTGACTGGGATTATCCAAGAATTCCAATTTGGAATGAACTGGTCAGACTATTCTCGTTTTGTTGGTGATATTTTTGGGGCTCCTCTTGCTATAGAAGCTCTTTTAGCCTTCTTCATGGAATCGACTTTCTTGGGCTTGTGGATGTTTACATGGGATAACAAGAAAATCAGTAAGAAGTTGCATGTAACCTTTATTTGGTTG…	MIDPTVVDLSRLQFALTALYHFLFVPLTLGMTFLLATMETVYVITGKKIYKDMALFWGKLFGINFAIGVATGLTMEFEFGTNWSMYSHFVGDVFGTPLAIEGLMAFFMESTFIGLMIFGWDRLSRPAHLAITYLVALGSNLSALWILIANGFMQDPTGAKFDPDTMRMQFHSFMSLVFSQDAQAKFVHTSIAGFVTGSMFVMGISAYYLLRRQHREFAARSFRIAAIFGLISTLGVVTLGDALGRMDYLVQPTKLAAMEGIWHTTKGPSAPWLIAAVPNDRTQKNDFAIGIPYVLTPLVAHAWNVRIPGIDELEQQAQLRAAKGIQAVIALKQYGETHSPAALAAFRKNEADMGYGFLAQRFAPDQDLSKITPSNLPGILKRAGRESIPNVFVEFWSFR…	YP_004283907.1	1875870	1877009	ATGGAACTCTATATCGCGCTCAAGGTCATCTGGGCCGTGCTGCTCGGGGTGCTTCTCTCCGGCCTCGGCATCATGGTGGGGATGGACATGGGGGTCGGCGCGCTGCTGCGCTTCGTCGGCCGCACCGATGCCGAACGCCGCACCGCGCTCGCCGTGATCGGCCCGCACTGGGACGGCAACCAGGTCTGGTTCATCCTCGGCGGCGGCGCCATCTTCGCCGCCTTCCCGACGCTCTACGCCACCTCGTTCTCGACCTTCTACGTGGTGATGATCCTGCTGCTGTTCAGCATGATCATGCGCCCGGTCGCCTTCGAATACCGCTCCAAGGTCGATGCGCGGCGCTGGCGCGCGACCTGGGACTGGGCGTTCCTGATCTCCGGCGCGCTGCCGATGATCATC…	MELYIALKVIWAVLLGVLLSGLGIMVGMDMGVGALLRFVGRTDAERRTALAVIGPHWDGNQVWFILGGGAIFAAFPTLYATSFSTFYVVMILLLFSMIMRPVAFEYRSKVDARRWRATWDWAFLISGALPMIIYGAAFGNVLQGVGFHFSWDGQYYQDGSFIWYLLNPFAVMCGVLSLALAVHQGGAMLMIRGEGPIAERARRYAVPAGLLAAALFAIGGVWVRFIKGFAYTAPVNPAMPATPLGGPSVAMRAGAWMDNFHQHPVLWLLPAVGLLGMVAGPLALAARKPILGWWLGALAWIGTIFTTGAAMFPFLMPSTTAPAQSLTVWNASGSAYNLGWMLAFALVFVPIILSYTAWAFRVMRGKVKTESVIANDHSY	YP_004283906.1	hypothetical protein	1875643	1875852	ATGTTGAACACGATCAAATTCGCCGCCCTCGCGGTCATCCTCTTCGCGGCGATCCTGCTCGCCGTGGTCACCGGCGACGAGGGGCCCTGGTATTTCGGCTGGCTGGTCGGAACGATGATGATCGTTCTGATCTCGGCGAGCGGCGCCGTTCTGTTCGAGGCACAGCAATCGGCGGTCCTTGGCCGCCATCAGCCCGACGACAAAGTGTAA	MLNTIKFAALAVILFAAILLAVVTGDEGPWYFGWLVGTMMIVLISASGAVLFEAQQSAVLGRHQPDDKV*
NC_015850.1	Acidithiobacillus caldus SM-1 570	W	YP_004749631.1	2343586	2345226	ATGAATATAGTTAGTTTAGCGAGATTCCAATTTGCGATGACAACCATCTTCCACTTTTTCTTTGTACCATTTTCAATTGGTATGGTGTTTGTAGTTGCAATTATGGAATCGATGTATGTTCATACTGGTAAACCTGAATATAAGAAGATGACTAAATTCTGGGGCAATATCTTTTTGTTAAGCTTTGCCGTAGGTGTAGTTACTGGTCTTATTCAGGAGTTCCAGTTCGGAATGAATTGGTCGGATTATTCAAGATTCATGGGTGATATATTCGGTGCACCGTTAGCATTTGAAGCATTGTTATCCTTCTTTATTGAATCCACCTTTATCGGTTTATGGGTATTTACCTGGAATAAAGTAGGTAAGAAGCTGCATCTATTTTTTATCTGGATGGTTGTA…	MDMLINPTVVELSRAQFALTALYHFLFVPLTLGLSFILATMESVYVITGKPIYKEMTQFWGKLFGINFALGVATGLTMEFEFGTNWSMYSHFVGDIFGTPLAIEGLMAFFMESTFVGVMFFGWDRLSARAHLVVTYLVALGSNLSALWILIANGFMQDPRGGTFDPNTMRMQFSSFVDLIFNPDAQAKFVHTSIAGFVTGSMFVMGISAYYLLTNKRKDIALRSFRIATVFGVISSIGVITLGDALGYIDAHAQPTKLAAMEAIWTTDPHPVSAAWNLIAFPSRTAQKNYFEISIPYVLTPLLTHSEDTVIPGIIQLEQEAKPRIENGIKAMVALKAYNEDHGNTEALATFKKYEKDMGYGFLAKEFAPDQDLAKVNSENLPSVLDKTAKATIPNVWVE…	YP_004749632.1	2345280	2346413	ATGGATAGCTATGTTGCACTGAAAATCCTGTGGTGGCTCTTACTCGGAGTTCTACTCATGGGGCTCGCCATCATGGTGGGCATGGACATGGGTGTGGGCGCACTGCTGCGCTTCGTAGGCAAGACCGATGGCGAGCGGCGGGAAGCCCTCAACATCGTCGGCCCACACTGGGACGGCAATCAGGTCTGGTTCATCCTGGGCGGCGGCGCCATCTTTGCGGCCTTCCCGACCCTCTATGCGACGTCCTTCTCGGTATTCTACATCGTCATGATTCTGCTGCTTTTCAGCATGATCATGCGGCCGGTGGCCTTCGAGTACCGGTCCAAGGTAGCGACGGACCGCTGGCGCACCAGCTGGGACTGGGTCTTCCTCATCTCTGGCGCGGTCCCCATGATCATC…	MDSYVALKILWWLLLGVLLMGLAIMVGMDMGVGALLRFVGKTDGERREALNIVGPHWDGNQVWFILGGGAIFAAFPTLYATSFSVFYIVMILLLFSMIMRPVAFEYRSKVATDRWRTSWDWVFLISGAVPMIIYGAAFGNILEGVGFHFGWDGQYYQTESFLGYLLNPFALLCGFLSLALAIYQGAAMLMIRGTDPIYSRAKKIGSAAALVAMALFVVGGILVAGMKGYVLTSGDPAMPANPVSGQVVEQVAGAWLHNYEAHPILWAVPLIALAAMLLGSLAMSARKAILAWWLGAVAWIGTIATAGVSMFPFLMPSSDDPNQSITVWNGTGSEYNLIWMTIFALIFVPVIISYTTWCFHVMRGKVQPPAPQDDHAY	YP_004749633.1	hypothetical protein	2346428	2346631	ATGAAAAAACTGCTGACCTTCGTTGGACTCGCCGCCGTCATGGTGCTCTCCCTCTTCCTCGCCGTGGTAACGGGGGACTACGGCCCCTGGTACTTCGCCTGGCTGGTGGGCACTACCATGATCGTCATGATCTCCGTCGCCGGTGCGGTGATGTTCGATAAACAGGATGAGGAACTCGCCAAGAAAGGCATCAACGAGCGTTGA	MKKLLTFVGLAAVMVLSLFLAVVTGDYGPWYFAWLVGTTMIVMISVAGAVMFDKQDEELAKKGINER*
NC_015850.1	Acidithiobacillus caldus SM-1 570	C	YP_004748932.1	1624794	1626248	ATGGAGTTTGATGCATTCTTTTTAGCGAGACTCCAGTTTGCCTTTACCGTCTCTTTTCATATTATTTTCCCCGCGATTACGATTGGCTTAGCCAGTTACCTGGTGGTACTGGAAGGTTTATGGCTAAAAACGCGTAATCCTGTCTGGCGCTCGCTCTATCAGTTCTGGCTGAAAATTTTTGCCGTTAACTTCGGAATGGGGGTGGTCTCCGGTCTGGTTATGGCTTACCAGTTCGGAACAAACTGGAGTGGTTTCTCCCAGTTCGCAGGGAGTATTACCGGGCCTTTATTGACCTATGAAGTGCTCACCGCATTCTTTCTTGAAGCGGGCTTTTTAGGCGTGATGCTTTTTGGCTGGAATAAAGTCGGGCCTGGCTTGCACTTCTTATCAACCTGTATG…	MLMENTLPILLSRLDFAWITSMHILWTPLTIGVSWILFGLEVAWLRSGDERWYRLERFFEKIFIVNFGAGVATGVTMEMAFGILYGPFSQAAGPFFGNILGFETITAFMYEAGFIGLMVFGWNKIGKGMHLFSTFNVAFASSLSAYWILVANSWMQTPNGVVLKDGIFQVTNWWHAIFNDNAIWGFPHMWMATMLLGFFVLAAVSSWYILKNRHADLFIKMLKPAVLALLICAPIQIWLGDSLGVDIAHSEPTSLAAMEGHYHTYLPNGKVNTGWHLIAIPNAKNDGNVFAITIPHVLSLLETHTWNGKVTGMDSFPAKDRPDVWVPFYAFRIMVAIGFFLFFMALWGTLLMLRGKFTVQELRQRPWFLRLMVFSGFLPYLAIWTGWWTREVGRQPWVV…	YP_004748931.1	1623666	1624745	ATGGATATTACGCATATTGCCACCACGCTCACCACCTGGTGGTGGCTACTGCTCTGTCTCATTTTTCTCTTCTATATCGGCTTGGATGGTGCCGATCTGGGTGCTGGAATTTTTGCCCTGTTTTCTCCCGATGAGGAGGAGCGCGGGGCGATCATGGCATCCATGGCGGGCATCTGGGACGGTAACGAAACGTGGCTGGTCGTAGCCGGCGGCGTACTGTTTGGGGCGTTTCCCCTAGTCTACGGGTCAGCCTTCAACTACCTCATGATCCCCCTGATGCTGGCCCTTTGGGGTATCATTTCGCGCGCCGTTGCCTTTGAATTTCACGTCCACGCTACGGGGAGTAAACGCCTTTGGGGCTGGGCTTTCGCCTTCGGTAGCCTGCTGGCCCCTTTTGGT…	MDITHIATTLTTWWWLLLCLIFLFYIGLDGADLGAGIFALFSPDEEERGAIMASMAGIWDGNETWLVVAGGVLFGAFPLVYGSAFNYLMIPLMLALWGIISRAVAFEFHVHATGSKRLWGWAFAFGSLLAPFGAGLALGATLQGFPMRTGPAMAVHSPGLFVDSPIPHFSGNALTFLTPFSLFTGFGAVVAACLAGGLYLCARFEPGDVINKKAQTWTTFFSYLALVTIVVTIVWSYAIFPWAAAKWTGPNWWNWALVLMVVLFAAYKSMMAHTMQRDFTALLWGEAVVAVLWFAMWATMYPYIVPNTWTISAAANPADSIAVFTLFMTGFVPVMILYNWYQIWVFRGRYTKKASYMGH		XXXX
NC_015850.1	Acidithiobacillus caldus SM-1 570	C	YP_004747798.1	457487	458944	ATGGAGTTCGGATTAGTCGAGCTGTCACGGCTGCAATTTGCCTCGACAGCGATGTATCACTTCCTGTTCGTGCCGCTGACATTGGGTCTGTCGATCCTTGTCGCGACGATGGAGACGGTCTTCGTGATGACCGGCCGGCCGATCTGGCGGCAGATGACGAAATTCTGGGGCACGCTCTTCGGGATCAACTTCGTGCTGGGCGTCTCGACCGGGATCACGATGGAGTTCCAGTTCGGCATGAACTGGGCCTATTACAGCCATTACGTCGGCGACATCTTCGGGGCGCCGCTCGCCATCGAGGGGCTGATGGCGTTCTTTCTGGAAGCCACGCTGGTCGGGATCTGGTTCTTCGGCTGGGAGAAGCTGACGGCGCGGGCGCATATGCTGGTGGCCTGGGGC…	MIIENSLPVLLSRLDFAWITTMHILWTPMTIGMSWLLFALEIAWLKTGDERWYKLNRFFEKIFIINFGAGVATGVTMEMAFGILYGPFSQAVGPFFGNILGFETITAFMYEAGFIGLMVFGWGKVSKGMHAFATFNVGLSSTLSAMWILVANSWMQSPNGVVLKNGLFQVTNWWNAILNENFTWGFPHMWVATVELALFVFAAVSSWFILKNRNADLFTKLLKPTLLALLIVTPIQIYIGDSVGKDVADTQPTSLAAMEGHYHTYLPDGSPNTSWNLIAIPNAQNDGNVFAIGIPHVLSLLETHTWNGVVKGLDQFPAKDRPDVWVPFYAFRVMVAIGFFLFFVALWGNWLRLRGQFNAQALRKHPWFLRSVVFSGFLPYLAIWCGWWTREIGRQPWVV…	YP_004747797.1	456327	457415	ATGGAATTAAGCCACGACATACTAAACATCAGCTCTGCCCTATCCACCTGGTGGTGGCTGCTGCTGGGTCTGATGTTTCTGTTTTACATTGCCCTGGACGGGGCGGATCTTGGAGCGGGCATCTTTGCCCTCTTTTCCAAGGATGAGGACGAGCGCGGCGCCATCATGGCGTCCATGGCCGGCTTCTGGGACGGTAACGAGACCTGGCTCGTGGTAGCCGGCGGCGTCCTTTTCGGCGCCTTCCCCGTTGTCTACGGCTCTGCCTTCAACTACCTGATGATTCCGCTGATGCTGGCACTGTGGGCCATCATCATGCGCGCTGTGGCCTTCGAGTTCCACATCCACGCGCGCAGCAGCCGGAAGATCTGGGGCTGGTTCTTCGCGCTGGGTAGCCTTATC…	MELSHDILNISSALSTWWWLLLGLMFLFYIALDGADLGAGIFALFSKDEDERGAIMASMAGFWDGNETWLVVAGGVLFGAFPVVYGSAFNYLMIPLMLALWAIIMRAVAFEFHIHARSSRKIWGWFFALGSLIATFFAGVALGATLQGFPMASGLAIGGVDSGNYTTPVLHFSGTAMHWLSPFSLWTGVGAVIAAGLAGGLYLCARFVPGDVIHERAKTWTSIFSLLALAAIVVTIVWSYAIFPWAAAKWTGPYWYIWAGWLLLTLSFAYKSMTNHSSGHDFTALLWGEAVVVSLWAAMWASMYPYIVPNTWTIEAAANPANSLAVFTLFMTGFVPVMIMYNWYQIWVFRGRFTKKSVYGGH		XXXX
NC_015850.1	Acidithiobacillus caldus SM-1 570	C	YP_004749539.1	2238284	2239750	ATGGAGTTTGATGCATTCTTTTTAGCGAGACTCCAGTTCGCCTTTACCGTCTCTTTTCACATTATTTTCCCTGCGATTACCATTGGCTTAGCCAGTTACCTGGTGGTACTGGAAGGTTTATGGCTAAAAACACGTAATCCTGTCTGGCGCTCGCTCTATCAATTCTGGCTCAAAATTTTTGCCGTCAACTTTGGGATGGGCGTGGTCTCCGGGCTGGTTATGGCTTATCAGTTCGGGACGAACTGGAGCGGCTTTTCCCAGTTCGCCGGGAGTATCACCGGGCCTTTGTTAACCTATGAAGTCCTCACCGCATTCTTCCTTGAAGCGGGATTTTTAGGCGTGATGCTTTTTGGCTGGAACAAAGTCGGGCCGGGCCTGCATTTCTTATCTACCTGTATG…	MLLENTMPVLLSRLDFAWITSMHILWTPMTIGMSWLLFALEIAWLKTGDERWYKLNRFFEKIFIINFGAGVATGVTMEMAFGILYGPFSQAVGPFFGNILGFETITAFMYEAGFIGLMVFGWGKVSKGMHAFATFNVGLSSTLSAMWILVANSWMQSPNGVVLKHGLFQVTNWWHAILNDNFVWGFPHMWVACLELALFVFAAVSSWFILKNRNADLFTKLLKPTLLALLIVAPIQIFIGDTLGRDVAMTQPTSLAAMEGHYHTYLPNGKVNTGWHLIAFPNAKNDGNSFAITIPHVLSLLETHTWNGKVTGMDSFPAKDRPDVWVPFYAFRAMVAIGFFLFFVALWGNWLRLRGQFNAQALRKHPWFLRSVVFSGFLPYLAIWCGWWTREIGRQPWVV…	YP_004749538.1	2237134	2238219	ATGTTTGATATCGCCAGAATTTCGAGTTCTTTGTCCACCTGGTGGTGGCTTATTTTGTGCCTCATGTTCCTGCTGTACATCGGTCTCGATGGAGCCGATCTGGGCGCCGGGATTTTCGCGCTCTTCTCCAAAGATGAGGAAGAGCGGGGCGCCATCATGGCCTCCATGGCCGGCTTTTGGGACGGTAACGAGACCTGGCTCGTGGTAGCCGGCGGGGTCCTTTTCGGTGCCTTTCCTCTGGTGTATGGATCGGCCTTCAACTACCTCATGATCCCCTTGATGTTTGCACTCTGGGGCGTCATTTCCCGCGCCGTCGCCTTCGAGTTTCATGTCCACGCCATCGGCTCCAAGCGTTTCTGGGGTTGGATGTTTGCCCTAGGTAGTCTGCTGGCTCCCTTT…	MFDIARISSSLSTWWWLILCLMFLLYIGLDGADLGAGIFALFSKDEEERGAIMASMAGFWDGNETWLVVAGGVLFGAFPLVYGSAFNYLMIPLMFALWGVISRAVAFEFHVHAIGSKRFWGWMFALGSLLAPFGAGVALGAVLQGFPMKHGIAAENVAGAHALAFDLVPHYSGAALTFLTPFSIWTGFGAVIAASLAGGLYLCARFVPGDVIHERAKKWTNAFSLLALAGIVVTLIWSYAIFPWAAAKWTGPDWWVWLIWFVVILGFAYKSMMAHANQRDFVALLWGEGVVALMWFAMWATMFPYIVPNTWTIQAAANPADSLAVFTLFMTGFVPVMIMYNWYQIWVFRGRYTKKAMYAGH		XXXX
NC_015850.1	Acidithiobacillus caldus SM-1 570	W	YP_004748952.1	1649581	1651047	ATGGAGTTTGATGCATTCTTTTTAGCGAGACTCCAGTTTGCCTTTACCGTCTCTTTTCATATTATTTTCCCCGCGATTACGATTGGCTTAGCCAGTTACCTGGTGGTACTGGAAGGTTTATGGCTAAAAACGCGTAATCCTGTCTGGCGCTCGCTCTATCAGTTCTGGCTCAAAATTTTTGCCGTCAACTTCGGGATGGGCGTGGTCTCCGGTCTGGTCATGGCTTACCAGTTCGGAACGAACTGGAGCGGTTTCTCCCAGTTCGCCGGCAGTATCACCGGGCCTTTATTAACCTATGAAGTGCTCACCGCATTCTTCCTGGAAGCGGGATTCTTAGGCGTGATGCTTTTTGGCTGGAACAAAGTCGGGCCGGGCCTGCATTTCTTGTCTACCTGTATG…	MLLENTMPVLLSRLDFAWITSMHILWTPMTIGMSWLLFALEMAWLKTGDERWYKLNRFFEKIFIINFGAGVATGVTMEMAFGILYGPFSQAVGPFFGNILGFETITAFMYEAGFIGLMVFGWGKVSKGMHAFATFNVGLSSTLSAMWILVANSWMQSPNGVVLKHGLFQVTNWWHAILNDNFVWGFPHMWVACLELALFVFAAVSSWFILKNRNADLFTKLLKPTLLALLIVTPIQIFIGDTLGRDVAMTQPTSLAAMEGHYHTYLPNGKVNTGWHLIAFPNAKNDGNSFAITIPHVLSLLETHTWNGKVTGMDSFPAKDRPDVWVPFYAFRAMVAIGFFLFFVALWGNWLRLRGQFNAQALRKHPWFLRSVVFSGFLPYLAIWCGWWTREIGRQPWVV…	YP_004748953.1	1651125	1652219	ATGGGAATTGCAGGTCAAGTGACGCATATCGTTTCTGCGCTGTCGACGTGGTGGTGGTTACTGCTCTGTCTGATGTTCCTGTTGTACATTGGTCTCGATGGGGCCGATCTGGGCGCCGGGATTTTCGCGCTCTTCTCCAAAGATGAGGAAGAGCGGGGCGCCATCATGGCCTCCATGGCCGGCTTTTGGGACGGTAACGAGACCTGGCTCGTGGTAGCCGGCGGGGTCCTTTTCGGCGCTTTTCCCTTGGTGTATGGATCGGCCTTCAACTACCTCATGATTCCGCTGGCGGTTGCCTTGTGGGCGATCATTTCCCGCGCCATTGCCTTTGAATTTCACGTGCACGCCATCGGCTCCAAGCGGTTTTGGGGATGGATGTTTGCCGGTGGTAGCCTGGTG…	MGIAGQVTHIVSALSTWWWLLLCLMFLLYIGLDGADLGAGIFALFSKDEEERGAIMASMAGFWDGNETWLVVAGGVLFGAFPLVYGSAFNYLMIPLAVALWAIISRAIAFEFHVHAIGSKRFWGWMFAGGSLVAPFGAGVALGAALQGFPMAHGMALESVPGAHASAFDAVPHFSGNALSFLSPFSLWTGVGAVVAASLAGGLYLCARFLPGDPIHQRAKAWTSGFSLVALAAIAVTLIWSYAIFPWAAAKWTGPDWWFWLAWLVIILGFAYKSMMAHAEQRDFTALLWGEGVVAQLWIALWATMYPYIVPETWTIQSAANPANSLAVFTLFMTGFIPVMILYNWYQIWVFRGRFTKKSVYGGH		XXXX
NC_015850.1	Acidithiobacillus caldus SM-1 570	C	YP_004748066.1	717016	718458	ATGGAGTTGGCTACCGGAATAGGGTACGTGGACTGGTCACGTCTGCAGTTCGCGGTTACCGCAATGTTTCACTTTATTTTTGTTCCGCTCACGCTCGGTCTTGCCTTTATCGTGGCTATCATGGAAACCATCTACGTCAAAACCGGTGATGAATACTGGAAGATGGTGACAAAGTTCTGGATGAAGCTCTTTGCCATCAACTTCGTGGTCGGTATTTCCACCGGGCTCATTATGGAATTTCAATTTGGCACCAACTGGTCCAACTACTCCTGGCTGGTGGGCGATATTTTTGGCGCTCCTTTGGCCGTGGAGGGTATTGTGGCCTTCTTCCTGGAGGCGACTTTCTTCGCCGTCATGTTTTTTGGCTGGGACAAGGTACGCCAGGGAACGCACCTCTTC…	MILENTLPILLSRLDFAFITSMHILWTPVTIGMSWLLFLLEWAWLRSGNEKWYRLQRFFEKLFIVNFGAGVATGVTMEMAFGILYGPFSQAVGPFFGNILGFETITAFMYEAGFIGLMIFGWGKIGKGMHLFSTFNVALSSSLSAMWILVANGWMQSPTGVVLKNGLFQVTNWWTAIFNPNFDIGFPHMWIATLELSLFFFAAVSAWFILKNRNADLFTTLLKPTLLALIVITPLQIFIGDELGREVAADQPTSLAAMEGHFHTYLANGKPDTSWNLIAIPDVQAGKNLFSIQIPHVLSLLETHTWNGVVTGMDHFPVKDRPNVWVPFYAFRIMVAIGFFLFFMALWGNLLRLRGELTAEKLRRHPNFLRLMVFSGFLPYLAVWTGWWTREIGRQPWVV…	YP_004748065.1	715873	716961	ATGAATGGTATCAGCGAAATCCTGCGTATACACAGCTCCCTCGGGACCTTCTGGTGGATCCTGCTGGGCCTCTTCTTTGTCATCTACATCGTTCTGGATGGTGCCGATCTCGGCGCGGGTGTCTTTTCCCTGATGCTCGAGAACGAGAATGACCGCGCCGCCGTCATGGCGTCCATGGCCGGAACCTGGGACGCCAATGAGACCTGGCTGGTGGTCGCCGGTGGGGTGATCTTCGGCGCCTTTCCCCTCGTTTATGGCGCCACCTTCAATTATCTGATGATCCCCTTGATGTTTGCCCTCTGGGGAATCATCTCGCGGGCAGTGGCCTTCGAGTTCCACGTCCATGCCAAGGGCAGCAAGGCCTTCTGGGGCAAGATGTTCGGCCTGGGCAGTCTGGTT…	MNGISEILRIHSSLGTFWWILLGLFFVIYIVLDGADLGAGVFSLMLENENDRAAVMASMAGTWDANETWLVVAGGVIFGAFPLVYGATFNYLMIPLMFALWGIISRAVAFEFHVHAKGSKAFWGKMFGLGSLVAAFFAGVALGATLLGFPMSKGNAQGIQVANDPFANTVPHFSGNALSFLSPFSIWTGIAAVIAGGLAGTLYLCARFKQDDPIYQKAYAWATTFSYLALVAVVITLVWSYAIMPDAAKWTGSGWFGWLILLLAILFSAFRMMMAHAAHRDFPALLWCGAIVVLMWGGMWATNFPYIVPQTWTIAAGANPANDLAILTLFMTGFVPVMIMYNAYQIWVFRHRLTHLAGYESH		XXXX
NC_015942.1	Acidithiobacillus ferrivorans SS3		no annotated cydA
NC_011761.1	Acidithiobacillus ferrooxidans ATCC 23270 572	C	YP_002425429.1	871042	872670	ATGACAATTGTTAGTCTTGCACGTTTCCAGTTCGCGATGACGACGATTTTCCACTATTTCTTCGTTCCGTTTTCAATCGGAACGGTCTTCGTTGTTGCCGTGATGGAAACGCGCTATGTTCAGACCAAGGATCCAGCCTACCGGAAGATGACCAAGTTTTGGGGGAACATTTTCCTCTTGAGCTTTGCCGTTGGGGTGGTTACTGGTTTGATTCAAGAATTCCAGTTCGGGATGAACTGGTCGGATTACTCACGGTTTATGGGGGACATCTTCGGGGCGCCGTTAGCCTTTGAAGCCTTGATGGCCTTCTTCGTGGAATCCACCTTCATTGGACTGTGGATGTTTACTTGGGACCGGGTAAAGAAGGGCTTGCACCTCTTCTTCATCTGGATGGTCTTC…	MLINPTVVELSRLQFALTALYHFLFVPLTLGMTFILATMETVYVITGKQIYKEMTQFWGKLFGINFALGVATGLTMEFEFGTNWSMYSHFVGDIFGTPLAIEGLMAFFMESTFVGVMFFGWDRMSRKAHLVVTYLVALGSNLSALWILIANGFMQDPRGGTFDPNTMRMQFSSFIDLIFNPDAQAKFVHTSIAGFVTGSMFVMGVSAYYMLTNKRKDMALRSFRIATLFGVISSIGVITLGDALGYIDGQKQPTKLAAMEAIWNTDYNTVSASWNLIAIPSRSEQKNLFEVSIPYILTPLLTHSETTVIPGIIQLEQEAKPKIANGIKAMIALKEYNLDHSNTQALATFKQYENDMGYGFLAMQFAPDQDLKKIDATNLPSILDKTAKDTIPNVWVEFW…	YP_002425428.1	869849	870982	ATGGATGCTTACGTATATTTAAAGATATTCTGGTTCCTGATTCTGGGAATCCTGTTGATGGGCCTCGCTATCATGGTCGGTATGGATATGGGCGTTGGCACTCTGATGCGCTTTGTCGGCAAAACCGACGGCGAACGCCGCGAAGCGCTGAACATCGTTGGCCCGCACTGGGACGGTAACCAGGTGTGGTTCATTCTTGGCGGTGGCGCGATTTTCGCGGCCTTTCCAAGCCTCTATGCGACGTCTTTTTCGGTCTTCTACATCGTCATGATTCTCCTGCTGTTCAGCATGATCATGCGCCCTGTCGCCTTTGAATACCGTTCCAAGGTGCCCAGTCATCGCTGGCGCGATTCCTGGGACTGGGTCTTTCTCATTTCCGGCGCCCTGCCCATGATTGTT…	MDAYVYLKIFWFLILGILLMGLAIMVGMDMGVGTLMRFVGKTDGERREALNIVGPHWDGNQVWFILGGGAIFAAFPSLYATSFSVFYIVMILLLFSMIMRPVAFEYRSKVPSHRWRDSWDWVFLISGALPMIVYGAAMGNILEGVGFHFGWDGQYYQTESFIWYLLNPFAILCGVLSLSLAIYQGGTMLMIRGSGALYDRARNYASVGGIAALVIFIIGGFMVSGMKGFQLVSGDPGMPANPVSGQTVTLANGAWMANYSAHPILWLVPLLGLAGMVLGVLALRANKPTLGWWMGAVAWIGVIGAVGTSMFPFLMPSTDNPDQSLTVWNGTGSEYNLVWMTIFGLIFLPIIISYTTWCFRVMRGKVAAPDTQDDHAY	YP_002425427.1	hypothetical protein	869633	869836	ATGAAAAATTTGCTCACATTTATCGGGTTGGCGGCGGTCATGGTGTTGTCCCTTTTTCTGGCGGTGATTACCGGCGACTATGGCCCCTGGTACTTCGCCTGGCTGGTGGGTACCACCATGATTGTCCTTATCTCTGCTGCAGGTGCTATCATGTTTGACAGACAGGATGAAGAACAGCAGCGAAAGCAGGGTTCCACTCATTAG	MKNLLTFIGLAAVMVLSLFLAVITGDYGPWYFAWLVGTTMIVLISAAGAIMFDRQDEEQQRKQGSTH-
NC_011206.1	Acidithiobacillus ferrooxidans ATCC 53993 573	C	YP_002219519.1	1045231	1046865	ATGAACTTTCTATCGGACACCGTTGCTTTATCGCGGATGCAGTTTGCATTGACGGCGATTTTTCATATGCTATGGCCTGTTCTCACCACTGGGATGGGGATTTATCTGGTTATTGTTGAAGGAATGTGGTTAAAAACACGCCATCCTGATTACTACCACCATGCCCGTTTCTGGGCCAAGCTGTATGTGTTGAATTTCGGGATTGGTGTAGCATCTGGCTTACCAATGGAGTTTCAATTTGGTACGAACTGGGCCCCATTTTCCGAAGCGGTAGGCGACTTTTTTGGCAGTATTTTAGGCTTTGAGGCTTCGATGGCATTTATGCTAGAAGCCGGATTTCTGGGTATTATGCTGTTTGGCTGGGAACGGGTAAACCCAGTGATTCACTATTTTGCCACG…	MDMLINPTVVELSRLQFALTALYHFLFVPLTLGMTFILATMETVYVITGKQIYKEMTQFWGKLFGINFALGVATGLTMEFEFGTNWSMYSHFVGDIFGTPLAIEGLMAFFMESTFVGVMFFGWDRMSRKAHLVVTYLVALGSNLSALWILIANGFMQDPRGGTFDPNTMRMQFSSFIDLIFNPDAQAKFVHTSIAGFVTGSMFVMGVSAYYMLTNKRKDMALRSFRIATLFGVISSIGVITLGDALGYIDGQKQPTKLAAMEAIWNTDYNTVSASWNLIAIPSRSEQKNLFEVSIPYILTPLLTHSETTVIPGIIQLEQEAKPKIANGIKAMIALKEYNLDHSNTQALATFKQYENDMGYGFLAMQFAPDQDLKKIDATNLPSILDKTAKDTIPNVWVE…	YP_002219518.1	1044038	1045171	ATGGATGCTTACGTATATTTAAAGATATTCTGGTTCCTGATTCTGGGAATCCTGTTGATGGGCCTCGCTATCATGGTCGGTATGGATATGGGCGTTGGCACTCTGATGCGCTTTGTCGGCAAAACCGACGGCGAACGCCGCGAAGCGCTGAACATCGTTGGCCCGCACTGGGACGGTAACCAGGTGTGGTTCATTCTTGGCGGTGGCGCGATTTTCGCGGCCTTTCCAAGCCTCTATGCGACGTCTTTTTCGGTCTTCTACATCGTCATGATTCTCCTGCTGTTCAGCATGATCATGCGCCCTGTCGCCTTTGAATACCGTTCCAAGGTGCCCAGTCATCGCTGGCGCGATTCCTGGGACTGGGTCTTTCTCATTTCCGGCGCCCTGCCCATGATTGTT…	MDAYVYLKIFWFLILGILLMGLAIMVGMDMGVGTLMRFVGKTDGERREALNIVGPHWDGNQVWFILGGGAIFAAFPSLYATSFSVFYIVMILLLFSMIMRPVAFEYRSKVPSHRWRDSWDWVFLISGALPMIVYGAAMGNILEGVGFHFGWDGQYYQTESFIWYLLNPFAILCGVLSLSLAIYQGGTMLMIRGSGALYDRARNYASVGGIAALVIFIIGGFMVSGMKGFQLVSGDPGMPANPVSGQTVTLANGAWMANYSAHPILWLVPLLGLAGMVLGVLALRANKPTLGWWMGAVAWIGVIGAVGTSMFPFLMPSTDNPDQSLTVWNGTGSEYNLVWMTIFGLIFLPIIISYTTWCFRVMRGKVAAPDTQDDHAY	YP_002219517.1	hypothetical protein	1043822	1044025	ATGAAAAATTTGCTCACATTTATCGGGTTGGCGGCGGTCATGGTGTTGTCCCTTTTTCTGGCGGTGATTACCGGCGACTATGGCCCCTGGTACTTCGCCTGGCTGGTGGGTACCACCATGATTGTCCTTATCTCTGCTGCAGGTGCTATCATGTTTGACAGACAGGATGAAGAACAGCAGCGAAAGCAGGGTTCCACTCATTAG	MKNLLTFIGLAAVMVLSLFLAVITGDYGPWYFAWLVGTTMIVLISAAGAIMFDRQDEEQQRKQGSTH*
NC_012483.1	Acidobacterium capsulatum ATCC 51196 281	C	YP_002753603.1	518506	519858	ATGTTAGATATAGTCGAACTGTCGCGCTTACAGTTTGCCTTGACCGCGATGTACCACTTCCTGTTTGTGCCACTAACGCTCGGTATGGCGTTCTTGCTGGCTATTATGGAAACGGTCTACGTCCTCTCCGGCAAACAGATTTATAAAGATATGACCAAGTTCTGGGGCAAGTTGTTTGGTATCAACTTTGCGCTGGGCGTGGCTACCGGTTTGACCATGGAGTTCCAGTTCGGGACTAACTGGTCTTACTATTCTCACTATGTTGGGGATATCTTCGGTGCGCCGCTGGCCATTGAAGGTCTGATGGCCTTCTTCCTCGAATCCACCTTTGTAGGTCTGTTCTTCTTCGGTTGGGACCGTCTGGGCAAAGTCCAGCATATGGCCGTAACCTGGCTGGTG…	MNALVLDRLQFAFTVTFHYLFPQLTMGLALLIVVLKGIALRTHNERYDQAARFWAKLFAVNFVLGVVTGIPMEFQFGTNWADFSKITGGVIGQPLAMEGVFSFFLESTFLGLFLFGEKRLSRLAHFGSAAMVFLGSWISGFFIIVTDAWMQHPVAYQVLPNGTYQMNSFWGLVLNPWAWRQYAHTMCGAVVTAAFVMAATGAYYLLDRRDEEAGKLFVKVGVIAGLLSCLLQVFPTGDMQGKYVARTQPAAMAGMEGLFHSEKGAPIVIMGQPDVEHQTIDNPIAANKVLSFLIYGTTEAEVQGLDSFPQKDWPTTLPLLYYSYHIMAGLGTYFVALMVLAAFLLWRDKLYQSRWVLWLLMLSFPLPYIANTAGWMTAEIGRQPWLVYGLLRTSQGFSP…	YP_002753602.1	517434	518474	ATGATGGGATTTATTTGGTTCTGGATTGTTGCGGTCATGATTGCCGCATATGTTGTTTTCGACGGTTTTGATCTTGGCGTGGGAATTTTGTACCCATTTCTTGGTAGAAGCGAGCAGGATCGGGCAACACTGATTCAGTCGATCGGTCCGGTGTGGGACGGCAATGAAGTGTGGCTGCTGGCCGGAGGCGGTACGCTGTTTTTTGCGTTTCCGCAGCTCTATGCTTCCTCTTTCAGCGGCTTTTATCTGCCGCTGATCATTGTGCTGTGGCTGCTGATCATGCGTGGGTTGGGAATCGAGCTGCGAGGCCACATTGAGAATGATCTGTGGCGCACGCTTTTCGGCGGACTCTTTACGATTTCGAGCATCCTGCTGGCAGTCTTTTACGGAGCGGCGCTG…	MMGFIWFWIVAVMIAAYVVFDGFDLGVGILYPFLGRSEQDRATLIQSIGPVWDGNEVWLLAGGGTLFFAFPQLYASSFSGFYLPLIIVLWLLIMRGLGIELRGHIENDLWRTLFGGLFTISSILLAVFYGAALANVIRGVPLDAQHNFFLPLWTNWQVGPHPGILDWYTVIGGVVALVALAMHGGLWVALKTTGDLSRRASQAAGIAWIAVCVITLVSLVATIAVQPLSLHNYRSWPALDIVPAAVVLSLGGVEIFRRMEKLLQAFLASCAYLIFMLVGAAAGLYPILLPSSSSPQTDLTIANSQAGPYTLHVGLIWWIIGMALAGGYFVTSYWMFRGKAEGHYHI		XXXX
NC_008578.1	Acidothermus cellulolyticus 11B 2	C	YP_872359.1	637095	638474	ATGGACTTACTAACATTATCTCGGTTTCAATTTGGGATGACAGCATTTTACCACTTTTTATTTGTTCCTTTAACTCTTGGCCTTGCTCTCATTATTGCAATTTTAAAAACTATTTACCTTAAAACGAAGGACAAAAGGTATGATAACCTTGCTATGTTCCTAATGAAGCTTTTTGCTATTAACTTCGCTGTCGGTGTTGCAACAGGTCTTACAATGGAGTTTGAGTTTGGAACAAACTGGTTTAAATACTCTATACTAGTAGGAGATATATTTGGAGCTCCTTTGGCAATTGAAGGTTTAATGGCTTTCTTCCTTGAATCTACTTTTATAGGTCTTTTCTTATTTGGTAGAGATAGGGTGTCAGATGTAGTTCATACTTTTTCTGCATGGATGGTAGCT…	MALFLARWQFAIVTIFHFFFVPVTIGLGVLVAVLATLAHRHRGSDWERLTRFFSHIFLISMAVGVVTGIVLEFQFGLNWSRYSVFVGNIFGAPLAIEGLLAFFLESTFIGLWVFGRDRLPPRVHLATIWLVSIGTLLSAFFILAANAWMQHPVGYRVENGKAVLTNFWAVLGNSTLWWSFAHTVFAALATGGALMLGIAVYRSRRDSDDPPSRLAFRKAAMLAAGVTAAAGILTAVSGDGQARLMDTQQPMKMAAAEALYDTTRGASFSLLTIGDLSGNPIFQIRVPGLLSLIATLNPEGEVLGIHQIQQAEQARYGSGSYVPVIWLTYWSFRIMVGAGILLVLLPLWILWRMRRRTGFEGRWLQRIALAGIALPLVANTAGWIFTEAGRQPWIVYGLM…	YP_872358.1	636031	637077	GTGTCGTTCGGCGTCCTTGACACCACGTGGTTCTCCCTCATTGGACTGCTGTGGGCGGGCTACCTGTTCCTTGAGGGCTTCGACTTCGGTGTCGCGCTCATCACGCCGCTGGTCAGCAAGGATGAGATCGACCGGCGCATGTGCCTGAACAGCGTCGGACCGTTCTGGGACGGTAACGAAGTCTGGCTGATCGTTGCAGGCGGCGCGACTTTCGCTGCCTTTCCCCTGTGGTATGCCCGCCTCTTCAGCGGCTTTTATCTCGCTCTCTTCCTCATTCTGCTTGCACTGATCGCACGCGGTGTTTCTTTTGAGTTCAGGAACAAAGACCACCGCCCGGCTTGGCGCCGCACGTGGGATTGGGCCAATTTCCTCGGCAGCCTCATACCTCCCGCCGTCTGG…	MSFGVLDTTWFSLIGLLWAGYLFLEGFDFGVALITPLVSKDEIDRRMCLNSVGPFWDGNEVWLIVAGGATFAAFPLWYARLFSGFYLALFLILLALIARGVSFEFRNKDHRPAWRRTWDWANFLGSLIPPAVWGVAFTNLVVGLPLDSGGVYRGGLAGLLHPIAVLGGAATVALVSFHGANFLLLKTSSGLAHRTRSVAVPLGVAATLLTGAVVLAVALTRGKALPEALPGVVPLAMAVAGVAGVAAGTFLVARARDGAAFAATGGSLLLTMGAVFARMFPTVFPDFHHPAHSVTIAAAASGHYTLVVMTIVAAIFTPLVLAYQGWTYWVFRRRLMRPTTGSGATGSA		XXXX
NC_015138.1	Acidovorax avenae subsp. avenae ATCC 19860		no annotated cydA
NC_008752.1	Acidovorax citrulli AAC00-1		no annotated cydA
NC_011992.1	Acidovorax ebreus TPSY		no annotated cydA
NC_008782.1	Acidovorax sp. JS42		no annotated cydA
NC_017162.1	Acinetobacter baumannii 1656-2	C	YP_005514499.1	2038795	2040240	ATGAGCCTCGGTCTAACCGCTTTAGAATTAGCACGAATACAATTTGCTTTTACAGTATCCTTCCATATTATTTTTCCGGCCACTTCTATTGGACTTGCCTGTTTTTTGGCAGTTTTGGAATGGAAATGGTTAAGAACGCAAAACCCTATCTATAAAGATCTATTTAAATACTGGATTAAGATCTTTGCCGTTGCGTTTGGTATGGGAGTTGTTTCCGGTGTCGTGATGAGTTACCAGTTTGGTACCAACTGGAGTGAGTTTTCACGAGTAGCAGGAAGCATTACTGGTCCTTTACTTACCTATGAAGTCTTGAGTGCCTTCTTCTTAGAAGCGGGTTTCTTAGGAATCATGCTGTTTGGTTGGGGCCGTGTTGGTCCTAGAGCCCATTTCTTTGCAACG…	MSLGLTALELARIQFAFTVSFHIIFPATSIGLACFLAVLEWKWLRTQNPIYKDLFKYWIKIFAVAFGMGVVSGVVMSYQFGTNWSEFSRVAGSITGPLLTYEVLSAFFLEAGFLGIMLFGWGRVGPRAHFFATLMVAIGTCISMFWILSSNSWMQTPQGFAIENGIIVPKDWLAIVFNPSFPYRFAHMGAAAFLVSSLLVVGTSAWHLVKGRRDELVKKSFSMGLWMVLVTSCLQVVIGDNHGLNTREHQPAKLAAMEGHWETNHNEPMPLLLFAIPDMKEERNHFEVGVPYLGSLILTHSLDGQVTGLKEFAPEDRPNSTIIFWSFRVMVGLGVLMVTLSLIALWLRKRGKLYETSWFHKFAVVMGPAGYVAMLAGWITTEVGRQPWVVYGIMRTKDG…	YP_005514498.1	2037798	2038802	ATGATTGATCTTTCTTTAATATGGGTCGGTATTATCGGTTTAGGTGTTTTAATTTACGTGGTCATGGATGGCTTTGACTTAGGAATCGGGATTATGTTCCCATTCATTAAGAATAGCCAAGAACGTGACGTGATGATGAATACCGTCGCTCCTGTCTGGGATGGTAATGAAACCTGGATGGTACTTGGGGGTGCTGGTCTGTATGCAGCCTTCCCGCTGGTCTATTCAACGGTTTTATCTGCGCTCTACTTGCCTATTATTTTCATGGTGATTGCCTTGATTTTCCGTGGGGTTGCTTTTGAATTCCGTTTTAAAGCTCATCGGACCAAACATCTTTGGGACTTAGCTTTTATTTGGGGTTCGGTTTTAACGAGCTTCCTCCAAGGGATTATTTTAGGG…	MIDLSLIWVGIIGLGVLIYVVMDGFDLGIGIMFPFIKNSQERDVMMNTVAPVWDGNETWMVLGGAGLYAAFPLVYSTVLSALYLPIIFMVIALIFRGVAFEFRFKAHRTKHLWDLAFIWGSVLTSFLQGIILGAYIQGIKTENGIFAGGPFDWLTAFSIFTGIGVVAMYATLGCGWLILKTEKGLQQRMYELMPKLIIALLIIFGAVSLYTPLTHPEIADRWFSLPNLFYFSPVPILVLLFVGLILSACKKQQDHKPFIYTLALVFLAFTGFVISLWPNIIPPSVTIWQAAAPHSSQMFALVGALILIPIIITYTIVSYWVFRDKVRVGDEGYH												YP_005514497.1	2037649	2037783	ATGAAAAAGTCGTCAGTTAAACTCAGTCAAACCCAATGGTTTATTCTGTTATGGCTTGGTGGTTTTTTAGCCTTAGCTGTGATTGCGGGTTTGTTTAAAGTGATATTGATTTATGCTGCCCCTTACTTAAAGTAA	MKKSSVKLSQTQWFILLWLGGFLALAVIAGLFKVILIYAAPYLK-
NC_017162.1	Acinetobacter baumannii 1656-2 578	W	YP_005515077.1	2644027	2645613	ATGCTCGATGTGGCAGTGTTGTCACGGTTTCAGTTTGCATTTACCGTGGCATATCACTTCTTGTTTGTGCCTCTGTCGATCGGCCTCGGCCTTATTATGGCGCTTGCGCAGACGCGCGCCTGGCGGTCGAAGTCGCCCGAAGATGAGGCTGCAGCACACTTTTGGGTGAAAGTTTTCACCGTTACATTTGCGGTAGGTGTCGCAACAGGCATCACGATGGAATTCGCCTTTGGTACCAACTGGGCTGATTATTCGCGCTTTGTAGGCGATATTTTTGGCGCTCCTTTAGCAGCCGAAGCGCTGTTTGCCTTCTTCTTGGAAAGCTCATTTTTGGGCGTGCTGTTGTTTGCGCGTAAGAAGGTTTCGCCTCGTTTTTACATGATAGCCTCGTGGTTGGTA…	MISESVVDLSRFQFAMTAMYHFLFVPLTLGLAFILAIMETTYVISGKEIYKDMTKFWGKLFGINFALGVTTGLTMEFQFGTNWAYYSHYVGDIFGAPLAIEGLMAFFLESTFIGLFFFGWDRLSKVQHLGVTWLVALGSNMSALWILVANGWMQNPVGAAFNFETMRMELVDFGALIFNPVAQVKFVHTVSAGYVTGAIFVLAISSYYLLKKRDLPFARRSFAIAAIFGLASTLSVILLGDESGYELGDVQKTKLAAIEAEWDTHPAPAPFTLFGVPNHEEMRTDYAVKIPYALGLIATRSTTKEVTGLKDLMQQHEVRIRNGMLAYAELEKLRAGDRSPELLASFEKNQKDLGYGLLLKKYAPNVVDASEQHIQAAVKDTIPNVTALFFSFRAMVASG…	YP_005515078.1	2645646	2646755	GTGTTAGTTGGAGTCCTACTCATTGGATTTGCCCTAACCGATGGTTTCGATATGGGCTCAATGGCACTCATGCCTTTTGTTGGTAAAACTGATAACGAACGCCGTGCTGCTATTAATACGATCGCACCTCACTGGGATGGTAATCAGGTCTGGTTTATCACTGCTGGTGGTGCACTATTTGCAGCTTGGCCAATGGTATACTCGGTCGCATTTTCCGGAATGTATTGGGCCTTATTACTTGTGCTATTTGCCCTGTTCTTACGTCCTGTAGGTTTTGATTATCGTTCTAAACTTGAAAATACCCAATGGCGCAACTCTTGGGACTGGGGACTTTGTATTGGTGGTGCCGTACCAGCACTTGTTTTTGGTGTTGCCTTCGGTAATTTATTCTTAGGTATT…	MLVGVLLIGFALTDGFDMGSMALMPFVGKTDNERRAAINTIAPHWDGNQVWFITAGGALFAAWPMVYSVAFSGMYWALLLVLFALFLRPVGFDYRSKLENTQWRNSWDWGLCIGGAVPALVFGVAFGNLFLGIPFSLDSTLRSEYSGSFFALLNPFALICGIVSLSMLCAHGGAWLMLRTDGALKQRSAKATQIMAAIFLVCFLVIGAWLYFGQVPGYSYAAAVDPNAALNPLAKEVVTNNNPGWMNNYSSYPITKVAPVLAILGAIIAFFTASKAKAGLSFAGTSLMIVGAILTAGFALFPFLLPSSVNPNSSLTMWDAVSSHRTLGVMTVAACIFVPIILIYTSWSYYKMWGVITNKHIESNSHSLY		unannotated	2646769	2646870	ATGTGGTATTTCGCATGGATTCTTGGAATTTTGATGGCATGTTTCGCGGGTGTATTGAGTGCTCTTTATATCGAACATCATCAAAATTTAGATGAGGAATAA	MWYFAWILGILMACFAGVLSALYIEHHQNLDEE*
NC_011586.1	Acinetobacter baumannii AB0057 579	C	YP_002319035.1	1753362	1754807	ATGGATGCCTTGGATGTCTCCCGGTGGCAGTTCGGCATAACCACCGTCTATCACTTCATCCTCGTTCCGCTGACGATCGGGCTCGCCCCGCTGATCGCCGTCATGCAGACGATGTGGGTGGTCACCGGAAAGGACCACTGGTATCGGCTCACCAAGTTCTTCGGGAAGCTGTTCCTGATCAACTTCGCGCTCGGCGTCGCCACCGGAATCGTGCAGGAATTCCAGTTCGGGATGAACTGGAGCGAGTACTCACGCTTCGTCGGCGACGTGTTCGGCGCACCCCTCGCCCTCGAGGGACTGGTCGCGTTCTTCCTCGAGTCGACGTTCCTGGGCCTCTGGATCTTCGGCTGGGGACGGCTGCCCAAGCTCGTCCACCTCGCCACCATCTGGCTCGTCGCG…	MSLGLTALELARIQFAFTVSFHIIFPATSIGLACFLAVLEWKWLRTQNPIYKDLFKYWIKIFAVAFGMGVVSGVVMSYQFGTNWSEFSRVAGSITGPLLTYEVLSAFFLEAGFLGIMLFGWGRVGPRAHFFATLMVAIGTCISMFWILSSNSWMQTPQGFAIENGIIVPKDWLAIVFNPSFPYRFAHMGAAAFLVSSLLVVGTSAWHLVKGRRDELVKKSFSMGLWMVLVTSCLQVVIGDNHGLNTREHQPAKLAAMEGHWETNHNEPMPLLLFAIPDMKEERNHFEVGVPYLGSLILTHSLDGQVTGLKEFAPEDRPNSTIIFWSFRVMVGLGVLMVTLSLIALWLRKRGKLYETSWFHKFAVVMGPAGYVAMLAGWITTEVGRQPWVVYGIMRTKDG…	YP_002319034.1	1752365	1753369	ATGATTGATCTTTCTTTAATATGGGTCGGTATTATCGGTTTAGGTGTTTTAATTTACGTGGTCATGGATGGCTTTGACTTAGGAATCGGGATTATGTTCCCCTTCATTAAGAATAGCCAAGAACGTGACGTGATGATGAATACCGTCGCTCCTGTCTGGGATGGTAATGAAACCTGGATGGTACTTGGGGGTGCTGGCCTGTATGCAGCCTTCCCGCTGGTCTATTCAACGGTTTTATCTGCGCTCTACCTGCCTATTATTTTCATGGTCATTGCCTTGATTTTCCGTGGAGTTGCTTTTGAATTCCGTTTTAAAGCTCATCGGACCAAACACCTTTGGGACTTAGCTTTTATTTGGGGTTCGGTTTTAACGAGCTTCCTCCAAGGGATTATTTTAGGG…	MIDLSLIWVGIIGLGVLIYVVMDGFDLGIGIMFPFIKNSQERDVMMNTVAPVWDGNETWMVLGGAGLYAAFPLVYSTVLSALYLPIIFMVIALIFRGVAFEFRFKAHRTKHLWDLAFIWGSVLTSFLQGIILGAYIQGIKTENGIFAGGPFDWLTAFSIFTGIGVVAMYATLGCGWLILKTEKGLQQRMYELMPKLIIALLIIFGAVSLYTPLTHPEIADRWFSLPNLFYFSPVPILVLLFVGLILSACKKQQDHKPFIYTLALVFLAFTGFVISLWPNIIPPSVTIWQAAAPHSSQMFALVGALILIPIIITYTIVSYWVFRDKVRVGDEGYH		XXXX										unannotated	1752216	1752350	ATGAAAAAGTCGTCAGTTAAACTCAGTCAAACCCAATGGTTTATTCTGTTATGGCTTGGCGGTTTTTTAGCCTTAGCTGTGATTGCGGGTTTGTTTAAAGTGATATTGATTTATGCTGCCCCTTACTTAAAGTAA	MKKSSVKLSQTQWFILLWLGGFLALAVIAGLFKVILIYAAPYLK-
NC_011586.1	Acinetobacter baumannii AB0057 579	W	YP_002319615.1	2349162	2350748	ATGATTCTGGAGAATACCCTCCCCATCCTGCTCAGCCGTCTGGATTTTGCCTTCATCACGTCCATGCACATCCTCTGGACGCCGGTGACCATCGGCATGTCCTGGCTCCTCTTTCTTCTGGAGTGGGCCTGGCTGCGCTCGGGGAACGAAAAGTGGTACCGCCTACAGCGCTTTTTCGAAAAGCTCTTCATCGTCAACTTCGGTGCCGGTGTGGCCACCGGTGTGACCATGGAAATGGCCTTCGGCATCCTCTACGGGCCTTTCTCCCAGGCCGTGGGGCCCTTCTTCGGCAACATCCTGGGCTTTGAGACCATCACCGCCTTCATGTACGAGGCGGGCTTCATCGGTCTCATGATCTTCGGCTGGGGCAAGATCGGCAAGGGGATGCACCTCTTCTCT…	MISESVVDLSRFQFAMTAMYHFLFVPLTLGLAFILAIMETTYVISGKEIYKDMTKFWGKLFGINFALGVTTGLTMEFQFGTNWAYYSHYVGDIFGAPLAIEGLMAFFLESTFIGLFFFGWDRLSKVQHLGVTWLVALGSNMSALWILVANGWMQNPVGAAFNFETMRMELVDFGALIFNPVAQVKFVHTVSAGYVTGAIFVLAISSYYLLKKRDLPFARRSFAIAAIFGLASTLSVILLGDESGYELGDVQKTKLAAIEAEWDTHPAPAPFTLFGVPNHEEMRTDYAVKIPYALGLIATRSTTKEVTGLKDLMQQHEVRIRNGMLAYAELEKLRAGDRSPELLASFEKNQKDLGYGLLLKKYAPNVVDASEQHIQAAVKDTIPNVTALFFSFRAMVASG…	YP_002319616.1	2350745	2351890	ATGATTGAATATGAACTCCTAAAAATCATATGGTGGGTGTTAGTTGGAGTCCTACTCATTGGATTTGCCCTAACCGATGGTTTCGATATGGGCTCAATGGCACTCATGCCTTTTGTTGGTAAAACTGATAACGAACGCCGTGCTGCTATTAATACGATCGCACCCCATTGGGATGGTAATCAGGTCTGGTTTATCACTGCTGGTGGCGCGCTATTTGCAGCTTGGCCAATGGTATACTCAGTCGCATTTTCCGGAATGTATTGGGCCTTATTACTTGTGCTATTTGCCCTCTTCTTACGTCCTGTAGGTTTTGACTATCGTTCTAAACTTGAAAATACCCAATGGCGCAACTCTTGGGACTGGGGACTTTGTATTGGTGGTGCCGTACCAGCGCTTGTT…	MIEYELLKIIWWVLVGVLLIGFALTDGFDMGSMALMPFVGKTDNERRAAINTIAPHWDGNQVWFITAGGALFAAWPMVYSVAFSGMYWALLLVLFALFLRPVGFDYRSKLENTQWRNSWDWGLCIGGAVPALVFGVAFGNLFLGIPFSLDSTLRSEYSGSFFALLNPFALICGIVSLSMLCAHGGAWLMLRTDGALKQRSAKATQIMAAIFLVCFLVIGAWLYFGQVPGYSYAAAVDPNAALNPLAKEVVTNNNPGWMNNYSSYPITKVAPVLAILGAIIAFFTASKAKAGLSFAGTSLMIVGAILTAGFALFPFLLPSSVNPNSSLTMWDAVSSHRTLGVMTVAACIFVPIILIYTSWSYYKMWGVITNKHIESNSHSLY		unannotated	2351904	2352005	ATGTGGTATTTCGCATGGATTCTTGGAATTTTGATGGCATGTTTCGCGGGTGTATTGAGCGCTCTTTATATCGAACATCATCAAAATTTAGATGAGGAATAA	MWYFAWILGILMACFAGVLSALYIEHHQNLDEE*
NC_016603.1	Acinetobacter calcoaceticus	W	YP_004995673.1	1509706	1511292	ATGCTAATGGCAATGGACGTATTATCGCTAGCTCGTTTTCAGTTTGCGATGACGACCGTTTTCCATTTCTTTTTCGTACCGTTTTCAATTGGTATGGGTCTTGTGGCTGCCATCATGGAAACGATGTATGTACGCAAAAAGGATGAGACATATAAAAAAATGGCCAAGTTCTGGGGCAAGATTTTCTTGCTGAGCTTTGCTGTCGGGGTCGTTACCGGTATTATTCAGGAATTTCAATTTGGCATGAATTGGTCGAATTATTCACGATTCATGGGGGACATTTTCGGAGTGCCACTGGCGATTGAAGCCTTGTTGGCATTCTTCATGGAATCGACTTTCATCGGGTTGTGGATGTTTACCTGGGACCGCTTCAAGCCAGCTGTACATGCTATCTTTATT…	MISESVVDLSRFQFAMTAMYHFLFVPLTLGLAFILAIMETTYVISGKEIYKDMTKFWGKLFGINFALGVTTGLTMEFQFGTNWAYYSHYVGDIFGAPLAIEGLMAFFLESTFIGLFFFGWDRLSKVQHLGVTWLVALGSNMSALWILVANGWMQNPVGAAFNFETMRMELVDFGALIFNPVAQVKFVHTVSAGYVTGAIFVLAISSYYLLKKRDLPFARRSFAIAAIFGLASTLSVILLGDESGYELGDVQKTKLAAIEAEWDTHPAPAPFTLFGVPNHEEMRTDYAVKIPYALGLIATRSTTKEVTGLKDLMQQHEVRIRNGMLAYAELEKLRAGDRSPELLASFEKNQKDLGYGLLLKKYAPNVVDASEQNIKAAVKDTVPNVTALFFSFRAMVASG…	YP_004995674.1	1511289	1512434	ATGATTGAATATGAATTATTGAAAATCATTTGGTGGGTGTTAGTCGGTGTACTACTCATCGGCTTTGCTCTTACCGATGGCTTTGATATGGGATCTATGGCTCTCATGCCTTTCGTTGGAAAAACCGATAGCGAACGCCGTGCTGCAATCAATACCATTGCCCCACACTGGGATGGTAATCAGGTCTGGTTTATTACGGCAGGTGGTGCATTATTTGCTGCATGGCCAATGGTTTACTCAGTCGCTTTCTCAGGCATGTACTGGGCACTCTTGTTAGTTCTATTTGCACTTTTCCTAAGACCAGTAGGTTTCGATTATCGCTCTAAACTTGAAAATACCAAATGGCGTAACTCTTGGGACTGGGGTCTATGCATTGGTGGTGCTGTTCCAGCGCTTGTG…	MIEYELLKIIWWVLVGVLLIGFALTDGFDMGSMALMPFVGKTDSERRAAINTIAPHWDGNQVWFITAGGALFAAWPMVYSVAFSGMYWALLLVLFALFLRPVGFDYRSKLENTKWRNSWDWGLCIGGAVPALVFGVAFGNLFLGIPFSLDSTLRSEYTGSFFALLNPFALVCGVVSLSMLCAHGGAWLMLRTDEALKQRSAKATQIMAIIFLICFLVIGAWLYFGQVSGYSYAVAIDPNAALNPLAKEVITNSNPGWMNNYSTYPVTKIAPVLAILGAIIAIFASSKAKAGLSFTGTSLMIVGAILTAGFALFPFLLPSSINPNSSLTMWDAVSSHLTLGVMTVAACIFVPLILIYTSWSYYKMWGVITNKHIESNSHSLY		unannotated	1512445	1512546	ATGTGGTATTTCGCATGGATCCTAGGTATTTTGATGGCATGTTTTGCGGGTGTACTCAGCGCGCTTTATATCGAACATCATCAAGATTTAGATGAGGAATAA	MWYFAWILGILMACFAGVLSALYIEHHQDLDEE*
NC_016603.1	Acinetobacter calcoaceticus PHEA-2	C	YP_004995087.1	862856	864190	ATGGGTGTCGTTTCCGGCATCGTCATGGCATATCAATTCGGCACCAACTGGTCTGCTTTTGCAGACAAAACCGGCGCGGTCATCGGGCCGCTCATGGGCTATGAGGTGCTCACGGCGTTCTTCCTGGAAGCCGGTTTCCTCGGCATCATGCTGTTTGGTATGAACCGGGTTGGCAAGAAGCTCCACTTCTTCGCCACCGTGGTTGTTGCCATCGGTACTGCCCTTTCCGCTTTCTGGATCCTTTCCGTGAACAGCTGGATGCAGACGCCTGCTGGCTACGCCATGAATGACGTTGGCCAGTTCGTACCTGTGGATTGGTGGGAGATTATCTTCAACCCCTCCTTCCCATACCGGCTCGTGCACATGGTGCTGGCTGCTTATCTGACCACCGCCTTTGTG…	MLEWKWLRTQNPIYKDLFKYWIKIFAVAFGMGVVSGVVMSYQFGTNWSEFSRVAGSITGPLLTYEVLSAFFLEAGFLGIMLFGWGRVGPRAHFFATLMVAIGTCISMFWILSSNSWMQTPQGFAIENGIIVPKDWFAIVFNPSFPYRFAHMGAAAFLVSSLLVVGTSAWHLVKGRRDELVKKSFSMGLWMVLVTSCLQVVIGDNHGLNTREHQPAKLAAMEGHWETNHNEPMPLLLFAIPDMKEERNHFEVGVPYLGSLILTHSLDGQVTGLKDFAPEDRPNSTIVFWSFRVMVGLGVLMVTLSLIALWLRKRGKLYETSWFHKFALVMGPSGYVAMLAGWVTTEVGRQPWVVYGIMRTKDGLSHTVSVDQVGLSLFIFVVVYTIVFGSGIYYTLKLIN…	YP_004995086.1	861856	862863	ATGATTGATCTTTCTTTAATATGGGTCGGTATTATTGGTTTAGGTGTTTTAATTTACGTAGTCATGGATGGTTTTGACTTAGGAATCGGAATTATGTTCCCTTTCATTAAGAATAGCCAAGAACGTGACGTCATGATGAATACCGTCGCTCCTGTCTGGGATGGTAACGAAACCTGGATGGTTCTCGGTGGTGCTGGCCTATACGCAGCATTCCCACTGGTCTATTCAACAGTTTTATCAGCACTATATTTACCGATCATTTTCATGGTCATTGCCCTGATTTTCCGTGGAGTTGCTTTTGAATTCCGTTTTAAAGCTCATCGAACCAAGCACCTTTGGGACTTGGCTTTTATTTGGGGTTCAGTTTTAACCAGCTTCCTTCAAGGGATTATTTTGGGT…	MIDLSLIWVGIIGLGVLIYVVMDGFDLGIGIMFPFIKNSQERDVMMNTVAPVWDGNETWMVLGGAGLYAAFPLVYSTVLSALYLPIIFMVIALIFRGVAFEFRFKAHRTKHLWDLAFIWGSVLTSFLQGIILGAYIQGIKTENGIFAGGSFDWLSPFTIFTGVGVVAMYATLGCGWLILKTEKGLQQRMYELMPKLIIALLIIFGGVSLYTPLTHPEIADRWFSLPNLFYFSPVPILVLLFVGLILSACKKQDHDLKPFAYTLALVFLAFTGFVISLWPYIIPPSVTIWQAAAPHSSQMFALVGALILIPIIIAYTIVSYWVFRDKVRVGDEGYH		XXXX										YP_004995085.1	861707	861853	ATGGAGGGTTTTATGAAAAAGTCATCCGTTAAACTCAATCAAACCCAATGGTTTATTCTGTTATGGCTTGGCGGTTTTTTAGCCTTAGCTGTGATTGCGGGATTGTTTAAAGTTATCTTGATTTATGCAGCCCCTTACTTAAAGTAA	MEGFMKKSSVKLNQTQWFILLWLGGFLALAVIAGLFKVILIYAAPYLK-
NC_014259.1	Acinetobacter oleivorans DR1	W	YP_003732562.1	2470236	2471681	ATGGATGTGCTGCTGCTCTCGCGACTTCAGTTCGCCTTCACGATCATGTTTCACTATTTGTTCCCGCCGCTCACGATCGGCCTGGGGATAATGCTGGTCTATCTCGAAGGGATGTTTCTCTGGACGAAGACTCCCATCTACGAAACGGCGGCCCGATTCTGGACCAAAGTCTTTGGACTCAACTTCGCCCTCGGAGTCGTCACCGGGATTGTGATGGAGTTTGAGTTTGGGACGAACTGGGCCGCCTACTCACGCTATGTGGGGGACGTGTTCGGTTCGGCGCTGGCAGCCGAAGGGATTTTTGCCTTCTTTCTGGAGTCAGGATTCCTCTCACTGCTCTTGTTTGGTTGGGATCGTGTCGGACCGAAGATGCATTTCTTTGCGACCTGCATGGTAGCG…	MSLGLTALELARIQFAFTVSFHIIFPATSIGLACFLAVLEWKWLRTQNPIYKDLFKYWIKIFAVAFGMGVVSGVVMSYQFGTNWSEFSRVAGSITGPLLTYEVLSAFFLEAGFLGIMLFGWGRVGPRAHFFATLMVAIGTCISMFWILSSNSWMQTPQGFAIENGIIVPKDWFAIVFNPSFPYRFAHMGAAAFLVSSLLVVGTSAWHLVKGRRDELVKKSFSMGLWMVLVTSCLQVVIGDNHGLNTREHQPAKLAAMEGHWETNHNEPMPLLLFAIPDMKEERNHFEVGVPYLGSLILTHSLDGQVTGLKDFAPEDRPNSTIVFWSFRVMVGLGVLMVTLSLIALWLRKRGKLYETSWFHKFALVMGPSGYVAMLAGWVTTEVGRQPWVVYGIMRTKDG…	YP_003732563.1	2471674	2472681	ATGATTGATCTTTCTTTAATATGGGTCGGTATTATCGGTTTAGGTGTCATGATTTATGTGGTCATGGATGGCTTCGACTTAGGAATCGGGATCATGTTCCCCTTCATTAAGAACAGCCAAGAACGTGATGTGATGATGAATACCGTCGCCCCTGTCTGGGATGGTAACGAAACGTGGATGGTCCTTGGGGGTGCTGGTCTATATGCAGCATTTCCACTGGTCTATTCAACAGTTTTATCAGCACTCTATCTACCTATTATTTTCATGGTGATTGCCCTTATTTTCCGTGGCGTTGCTTTTGAATTCCGTTTTAAAGCTCATCGCACCAAACACCTTTGGGACTTGGCTTTTATTTGGGGTTCGGTTTTAACGAGCTTCCTTCAAGGGATTATTTTGGGT…	MIDLSLIWVGIIGLGVMIYVVMDGFDLGIGIMFPFIKNSQERDVMMNTVAPVWDGNETWMVLGGAGLYAAFPLVYSTVLSALYLPIIFMVIALIFRGVAFEFRFKAHRTKHLWDLAFIWGSVLTSFLQGIILGAYIQGIKTENGIYAGGPFDWLSPFTIFTGIGVVAMYATLGCGWLILKTEKGLQQRMYELMPKLIIALLIIFGAVSLYTPLTHPEIADRWFSLPNLFYFSPVPILVLLFVGLILSACKKQNHDLKPFAYTLALVFLAFTGFVISLWPYIIPPSVTIWQAAAPHSSQMFALVGALILIPIIIAYTIVSYWVFRDKVRVGDEGYH		XXXX										YP_003732564.1	2472684	2472830	ATGGAGGGTTTTATGAAAAAGTCATCCGTTAAACTCAACCAAACCCAATGGTTTATTCTGCTATGGCTTGGAGGTTTTTTTGCCCTAGCTGTGATTGCGGGATTGTTTAAAGTGATATTGATTTATGCAGCCCCTTACTTAAAGTAA	MEGFMKKSSVKLNQTQWFILLWLGGFFALAVIAGLFKVILIYAAPYLK-
NC_014259.1	Acinetobacter oleivorans DR1	C	YP_003731902.1	1756694	1758280	ATGATTTTAGAAGAGGTTGTTGAGCTGTCGCGCTTTCAGTTTGCGATGACGGCCATGTATCACTTCCTATTTGTTCCCTTGACCTTGGGGTTAGCATTTTTGCTAGCCATTATGGAATCACTTTATGTGATGACCAATAAGCAGATCTATAAAGATATGACCAAGTTCTGGGGTAAGTTATTCGGTATCAACTTTGCACTCGGCGTAGCAACTGGTTTGGCGATGGAGTTCCAGTTCGGTACGAACTGGTCCTACTATTCGCATTACGTCGGTGACATTTTTGGTGCACCGCTAGCGATTGAAGGCTTGATGGCTTTCTTCCTCGAATCGACATTAGTCGGTATGTTCTTCTTTGGTTGGGATCGCTTTAGCAAACGCCAACATCTTGCTGTTACTTGG…	MISESVVDLSRFQFAMTAMYHFLFVPLTLGLAFILAIMETTYVISGKEIYKDMTKFWGKLFGINFALGVTTGLTMEFQFGTNWAYYSHYVGDIFGAPLAIEGLMAFFLESTFIGLFFFGWDRLTKVQHLGVTWLVALGSNMSALWILVANGWMQNPVGAAFNFETMRMELVDFGALIFNPVAQVKFVHTVSAGYVTGAIFVLAISSYYLLKKRDLPFARRSFAIAAIFGLASTLSVILLGDESGYELGDVQKTKLAAIEAEWDTHPAPAPFTLFGVPNHEEMRTDYAVKIPYALGLIATRSTTKEVTGLKDLMQQHEVRIRNGMLAYAELEKLRAGDRSPELLASFEKNQKDLGYGLLLKKYAPNVVDASEQNIKAAVKDTVPNVTALFFSFRAMVASG…	YP_003731901.1	1755552	1756697	ATGATTGAATATGAATTATTAAAAATCATTTGGTGGGTGTTAGTTGGCGTACTACTGATCGGCTTTGCTCTGACTGATGGCTTCGATATGGGTTCTATGGCTCTCATGCCTTTCGTTGGAAAAACTGATAGCGAACGCCGTGCTGCAATCAACACGATTGCGCCACACTGGGATGGTAATCAGGTCTGGTTTATTACGGCAGGCGGTGCACTATTTGCTGCTTGGCCAATGGTCTATTCAGTTGCCTTCTCTGGCATGTACTGGGCACTGTTATTAGTTTTATTCGCCCTCTTCTTAAGACCTGTTGGCTTCGATTATCGCTCTAAACTAGATAATACCAAGTGGCGTAATTCTTGGGATTGGGGCCTGTGCATTGGTGGTGCCGTTCCAGCGTTTGTG…	MIEYELLKIIWWVLVGVLLIGFALTDGFDMGSMALMPFVGKTDSERRAAINTIAPHWDGNQVWFITAGGALFAAWPMVYSVAFSGMYWALLLVLFALFLRPVGFDYRSKLDNTKWRNSWDWGLCIGGAVPAFVFGVAFGNLFLGLPFGLDDTLRSEYTGSFFALLNPFALVCGVVSLSMLCAHGGAWLMLRTDEALKQRSAKATQIMAIIFLICFLVIGAWLYFGQVPGYSYAVAIDPNAALNPLAKEVVTNSNPGWMNNYNTYPVTKVAPVLAILGAIIAIFASSKAKAGLSFTGTSLMIVGAILTAGFALFPFLLPSSINPNSSLTMWDAVSSHLTLGVMTVAACIFVPLILIYTSWSYYKMWGVITNKHIESNSHSLY	YP_003731900.1	hypothetical protein	1755440	1755541	ATGTGGTATTTCGCATGGATCCTAGGCATTTTGATGGCATGTTTTGCGGGTGTACTCAGTGCACTTTATATCGAACATCATCAAAATTTAGATGAGGAATAA	MWYFAWILGILMACFAGVLSALYIEHHQNLDEE*
NC_014259.1	Acinetobacter oleivorans DR1	C	YP_003731800.1	1652385	1653818	ATGGATGTGGTTACCTTAAGTCGGCTGCAGTTTGCCATCACCACCTTGTTTCACTTCATGTTTGTGCCCTTGACCCTGGGCCTGTCTATCCTGGTGGCCTGGATGGAAACCCGTTATGTGCGTACCGGCGATGAGCTGTACCGGCGCATGACCCGCTTCTGGGGCAAATTGTTTCTGGTCAATTTCGCCCTCGGCATCGTCACCGGCATCACCCTGGAATTTCAGTTCGGCATGAACTGGGCGGAATACTCCCGCTATGTCGGCGACATCTTCGGCGCACCCCTGGCCATCGAGGCAACGGCGGCGTTTTTCCTTGAATCGGTCTTCATCGGCCTGTGGATCTTCGGCTGGAACAAGGTCTCCAAAAAAGTGCACTGTTTTGCCATCTGGATGGTGGTA…	MTLGLTALELARIQFAFTVSFHIIFPAISIGLASFLAVLEWRWLRTNNPIYQDLFKYWVKIFAVAFGMGVVSGVVMSYQFGTNWSEFSRFAGGVTGPLLTYEVLSAFFLEAGFLGIMLFGWGRVGKKAHFFATLMVAIGTCISMFWILSSNSWMQTPQGFTIENDIIVPQDWFAIVFNPSFPYRLAHMAIAAFMVAALLVAATAAWHLLKGRRDELVKKSFSMALWLILILAPLQVFVGDAHGLNTLEHQPAKLAAMEGHWETNYDEGMPLYLFGIPSMQEERTKYAIAIPNLGSLILTHSMNGSVKGLKDFAPEDRPNSTVVFWSFRIMVGLGMLMLLLAFTGVWLRKTGKLFESKWFHRFALLMGPSGFIALLAGWFTTEVGRQPWVVYGVMRTKDA…	YP_003731799.1	1651384	1652388	ATGATTGATTTATCTTTAATCTGGATTGTAATTATTGCCATTGGCGTTTTCATTTATGTTGTACTTGATGGTTTTGATCTCGGTATTGGTATTTTGTTTCCATTCATCAAAAATCAGCAAGAACGAGATGTGATGATGAATACCGTTGCGCCTGTCTGGGATGGTAATGAAACATGGATGGTACTTGGTGGTGCTGGCTTATTTGCAGCATTCCCAATGGTCTATTCCGCAGTTTTATCAGCACTTTATCTACCAATTATATTAATGGTTATTGCGTTGATTTTTCGAGGTGTTGCTTTTGAATTTCGTTTCAAAGCAAATCGTAGCAAGCCCTTATGGGATGCGGCATTCATAGGCGGGTCAGTATTATCTAGCTTTTTACAAGGTGTAATTCTTGGT…	MIDLSLIWIVIIAIGVFIYVVLDGFDLGIGILFPFIKNQQERDVMMNTVAPVWDGNETWMVLGGAGLFAAFPMVYSAVLSALYLPIILMVIALIFRGVAFEFRFKANRSKPLWDAAFIGGSVLSSFLQGVILGAYIQGINIVDGRYAGGGLDWLTPFSLFTGVGVVVVYAALGCGWLIMKTDDVLQSAMYRLMPRLIIALLLIFIAVSIYTPMAHPIIAERWFNPPQLLYFSPVPILVVVFTFLTIRACQKHQESMPFLYTLALVFLAYTGFLISIFPYVIPPSITIWDAAAPANSQLFALIGALILIPIIIIYTIMAYWVFRDKVRVGDEGYH
NC_005966.1	Acinetobacter sp. ADP1 583	C	YP_046412.1	1757096	1758523	ATGGATCCCGCCGTCATCGACCTTTCTCGGCTGCAGTTCGCCCTGACGGCGCTGTACCATTTCCTGTTCGTGCCCCTGACCCTGGGTCTCTCCTTCATGCTGGTGATCATGGAGAGCGTCTATGTGATGACCAAGCGGCCGATCTGGAAAACCACCACCCGGTTCTGGAGCACGCTGTTCGGCATCAATTTCGTGCTGGGCGTCGCCACCGGCCTGACCATGGAATTCCAGTTCGGCATGAACTGGTCCTACTATTCGCACTATGTGGGCGACATCTTCGGCGCGCCCCTGGCCATCGAGGGCCTGATGGCCTTCTTCCTCGAAGCCACCTTCGTCGGGCTGATGTTCTTCGGCTGGGACAAGCTCAAGCCCGTCACCCACCTGTTCGTGACCTTCCTC…	MTLGLTALELARIQFAFTVSFHIIFPAISIGLASFLAVLEWRWLHTGNPVYQDLFKFWVKIFAVAFGMGVVSGVVMSYQFGTNWSEFSRFAGGVTGPLLSYEVLSAFFLEAGFLGIMLFGWGRVGKKAHFFATLMVAVGTCISMFWILSSNSWMQTPQGFTIENGIIVPQDWFAIVFNPSFPYRLAHMAIAAFMVSSLLVAATAAWHLLKGRRDDLVKKSFSMALWLILILAPLQVFVGDAHGLNTLEHQPAKLAAMEGHWETNHDHAMPLYLFGIPDMQEERTKYAIAIPHLGSLILTHSMNGTVKGLKDFAPEDRPNSTIVFWSFRVMVGLGMLMVLLALAGLLLRKSGKLYENKWFQRFALFMGPSGFIALLAGWFTTEVGRQPWVVYGVMRTKDA…	YP_046411.1	1756089	1757099	TTGATCATGATTGATTTATCTTTAATCTGGATTGTCATCATTGCTGTAGGTGTATTTATTTATATTGTTCTGGATGGCTTTGACTTAGGAATTGGTATTTTATTCCCATTTATCAAAGACCAACATGAACGTGATGTCATGATGAATACGGTCGCACCCGTCTGGGATGGTAATGAAACCTGGATGGTTTTGGGTGGAGCGGGACTGTTTGCAGCTTTTCCCATGGTTTATTCCGCCGTGTTATCAGCACTTTATTTGCCAATAATTCTTATGGTAATCGCACTGATCTTCCGCGGCGTGGCTTTTGAATTTCGTTTTAAGGCCAATCGTACCAAACATTTATGGGATGCTGCTTTTATTGGTGGTTCTATAATCTCAAGCTTCTTACAAGGGGTAATT…	MIMIDLSLIWIVIIAVGVFIYIVLDGFDLGIGILFPFIKDQHERDVMMNTVAPVWDGNETWMVLGGAGLFAAFPMVYSAVLSALYLPIILMVIALIFRGVAFEFRFKANRTKHLWDAAFIGGSIISSFLQGVILGAYIQGIHIVDGRYAGGGLDWLTPFSLFTGVGVVVVYAALGCGWLIMKTDHRLQLNMYSLMPKLMYALLIIFVCVSIYTPLSQPQIAARWFTQPQLTYFSPVPILVVIFTFLTVRACSKRQESMPFLYTLALVFLAYTGFLISIFPYIIPPSVTIWDAAAPANSQLFALIGALILIPIIIMYTIMAYWVFRDKVRVGDEGYH		XXXX										unannotated	1755968	1756075	ATGAAGTTATCTAAATTTCAGTGGTTTGTTGTACTCTGGCTTGCTGGTTTCTTCGGGCTTTTGATCATTGCGATGGCTTTTAGATTGCTGTTACAGCTGGCTTACTAG	MKLSKFQWFVVLWLAGFFGLLIIAMAFRLLLQLAY
NC_005966.1	Acinetobacter sp. ADP1 583	W	YP_046898.1	2261674	2263263	ATGATAAGTAGCGAAGTCGTCGATCTGTCACGTCTACAGTTCGGCATCACGGCGCTCTACCACTTCCTGTTCGTGCCGCTGACGCTCGGCCTGTCCTGGCTGCTCGTCATCATGGAAGCCGTCTACGTGATGACGGGCAAGCAGGTCTACAAGGACATGACCCAGTTCTGGGGCAAGCTGTTCGGGATCAACTTCGCGATGGGCGTGACGACCGGCATCACGCTCGAATTCCAGTTCGGCACGAACTGGTCGTACTACTCGCACTACGTCGGCGACATCTTCGGCGTGCCGCTCGCGGTGGAAGGGCTGATGGCGTTCTTCCTCGAATCGACGTTCGTCGGCCTGTTCTTCTTCGGCTGGAACCGCCTGTCGAAGATCAAGCACCTGATGGTCACGTTC…	MMISESVVDLSRFQFAMTAMYHFLFVPLTLGLAFILAIMETTYVISGKEIYKDMTKFWGKLFGINFALGVTTGLTMEFQFGTNWAYYSHYVGDIFGAPLAIEGLMAFFLESTFIGLFFFGWDRLSKVQHLGVTWLVAIGSNMSALWILVANGWMQNPVGAAFNYQTMRMELADFGALIFNPVAQVKFVHTVSAGYVTGAIFVLAISSFYLLKKRDLPFARRSFAIAAIFGMASVLSVILLGDESGYELGDVQKAKLAAIESEWETEPAPASFTLFGVPNQQEMRTDYAIKIPYALGLIATRSTTGQVTGIKDLMKQHEARIRNGMVAYSELEKLRAGDRSASLLASFEKNQKDLGYGLLLKKYSPNVVDATEAHIQSAVKDSIPNVKALFFSFRIMVAA…	YP_046899.1	2263260	2264405	ATGATCGAATATGAACTCCTAAAAATTATCTGGTGGGTCTTGGTAGGCGTACTATTGATTGGTTTTGCATTGACTGATGGTTTTGATATGGGCTCTATGGCAATTATGCCATTTGTTGGAAAAACCGATTCAGAACGTCGTGCAGCAATCAATACTATCGCACCTCACTGGGATGGAAACCAGGTGTGGTTTATTACAGCAGGCGGTGCTTTATTTGCCGCTTGGCCAATGGTCTATGCTGTTGCTTTTTCAGGTTTATACTGGGCGTTATTATTGGTCCTATTCGCGCTGTTTCTTCGACCAGTGGGTTTTGACTATCGTTCAAAACTGGAAAATACTCAGTGGCGCAATTCTTGGGACTGGGCTCTGAGTATTGGAGGAGCTGTTCCTGCACTTGTG…	MIEYELLKIIWWVLVGVLLIGFALTDGFDMGSMAIMPFVGKTDSERRAAINTIAPHWDGNQVWFITAGGALFAAWPMVYAVAFSGLYWALLLVLFALFLRPVGFDYRSKLENTQWRNSWDWALSIGGAVPALVFGVAFGNLFLGVPFSLDDTLRSEYTGSFFALLNPFALLCGIVSLSMLCAHGGAWLMLRTDGVLKQRSAKATQIMGIVFLICFIAAGAWLYFAQVPGYSYAVPIDPNAALNPLAKKVVTNANAGWMNNYHLYPVSMLAPIVAIIGALVLIVGASKSKAGLSFTGTSLAIIGAILTAGFALFPFLLPSSINPVSSLTMWDAVSSHRTLGVMTVAACIFVPLILIYTSWSYYKMWGVITNKHIEANSHSLY		unannotated	2264426	2264527	ATGTGGTACTTTGCCTGGATTTTGGGAATATTAATGGCCTGCTTTGCAGGAGTACTCAGTGCGTTATATATCGAGCACCATCAAAATCTGGATGAGGAATAA	MWYFAWILGILMACFAGVLSALYIEHHQNLDEE*
NC_010278.1	Actinobacillus pleuropneumoniae serovar 3 str. JL03 584	W	YP_001651345.1	334178	335728	ATGATGTTAGATATAGTCGAACTGTCGCGCTTACAGTTTGCCTTGACCGCGATGTACCACTTCCTTTTTGTGCCACTGACGCTCGGTATGGCGTTCCTCCTGGCCATTATGGAAACGGTCTACGTCCTCTCCGGCAAACAGATTTATAAAGATATGACCAAGTTCTGGGGCAAGTTGTTTGGTATCAACTTCGCTCTGGGTGTGGCTACCGGTCTGACCATGGAGTTCCAGTTCGGGACTAACTGGTCTTACTATTCCCACTATGTAGGGGATATCTTCGGTGCGCCGCTGGCAATCGAAGGTCTGATGGCCTTCTTCCTCGAATCCACCTTTGTAGGTCTGTTCTTCTTCGGTTGGGATCGTCTGGGTAAAGTTCAGCATATGTGTGTCACCTGGCTG…	MLDVVELSRLQFALTALYHFLFVPLTLGLSFVLVVMETLYVTTGKEVYKDMTKFWGKLFGINFALGVTTGITMEFQFGMNWSYYSHYVGDIFGAPLAIEGLMAFFLESTFIGLFFFGWDRLSKGKHLLATYAVAFGSNLSALWILVANGWMQNPVGSEFNFETMRMELVSFSELVLNPVTQSKFLHTVTAGYTCGAVFVLGISAYYILKGQDLGFAKRSFSVGASFGLVAIIAVAIMGDESGYEIGKAQPTKLAAMEGEFETQPAPAAWNVVVLPNTAEMKNEFSIHIPYMAGIIATRSFDTEIKGLKDIRAINEQRVRTGIQAYALLEKLRTGNYTAEDKAAFQAVQKDLGFGLLLKQYTPNVVDATEEQIQKAAASTIPNVGPTFWAFRIMMASGGL…	YP_001651346.1	335742	336878	ATGATCGATTATGAAATTCTCCGCTTTATTTGGTGGATTCTTATTGTCGTACTACTAATCGGTTTTGCGGTTACCGACGGCTTCGATATGGGCGTATTAACGTTATTGCCGGTAATCGGTAAAAGTAATGTTGAACGTCGAGTAATGATCAATACCATTGCGCCTCACTGGGACGGTAACCAAGTATGGTTATTAACTGCCGGCGGTGCAATCTTTGCCGCATGGCCGACGGTTTATGCAACATCGTTTTCCGGTTTCTTCTTAGCAATGATTTTAGTACTTGCCGCACTTTTCTTCCGTCCGGTAGGTTTTGAGTATCGTGCTAAAATTGATAGTCCGAAATGGCGTAATGCTTGGGACTGGGGATTATTTATCGGTGGTTTTGTTCCGTCGTTAATT…	MIDYEILRFIWWILIVVLLIGFAVTDGFDMGVLTLLPVIGKSNVERRVMINTIAPHWDGNQVWLLTAGGAIFAAWPTVYATSFSGFFLAMILVLAALFFRPVGFEYRAKIDSPKWRNAWDWGLFIGGFVPSLIFGVAFGNLLQGVPFEFNNINQVVYTGSFFGLLNPFALLCGVVSLMMLTTQGATWLQMKTTGDLRNRARATAQLTAAIVLVAFVLAGVWLSFKDGFVITSDLDHNAQSFLTNKTVAVESAAWFRNFAEMPVLWVVPALAVVGALLTIVASKANRSGFAFFSSSIMLVGVITTAAVSMFPFIMPSISHPEMSLTVWDSTASQYTLMVMLVVACIFVPLVLAYTTWSYFKMYGRLDAKYLEDNKASAY	YP_001651347.1	hypothetical protein	336891	336989	ATGTTTTATGTAACTTGGGTATTAGGCGTTTTACTTGCGATTCTTTTTGCCACGGTAATTACTGTTAGCATTGAGAAAACAGGCAAATTTGACGAATAA	MFYVTWVLGVLLAILFATVITVSIEKTGKFDE*
NC_009053.1	Actinobacillus pleuropneumoniae serovar 5b str. L20 585	W	YP_001053006.1	329378	330928	ATGATCGACTCGACAGTTGTCGAACTGTCGCGGCTGCAGTTCGCAGTCACCGCGATGTACCACTTCATCTTTCCACCGCTCACCATGGGTCTGTCGTTCCTGCTGGGCATCATGGAAAGCGTCTACGTCATGACCGGCAAGCAGATCTGGCGGCGCATGACCATGTTCTGGGGTGTGCTGTTCGGCATCAACTTCGCCATGGGTGTCGGCACCGGCATCGTGATGGAATTCGAATTCGGCATGAACTGGTCGTACTACAGCCATTACGTGGGCGACATCTTCGGTGCGCCGCTGGCGATCGAGGGACTGATGGCGTTCTTTCTGGAAGCCACCTTCTTGGGCCTGTTCTTTCTTGGCTGGAATCGCCTGAGCAAGGTACAGCACCTGATCACCACCTGG…	MLDVVELSRLQFALTALYHFLFVPLTLGLSFVLVVMETLYVTTGKEVYKDMTKFWGKLFGINFALGVTTGITMEFQFGMNWSYYSHYVGDIFGAPLAIEGLMAFFLESTFIGLFFFGWDRLSKGKHLLATYAVAFGSNLSALWILVANGWMQNPVGSEFNFETMRMELVSFSELVLNPVTQSKFLHTVTAGYTCGAVFVLGISAYYILKGQDLGFAKRSFSVGASFGLVAIIAVAIMGDESGYEIGKAQPTKLAAMEGEFETQPAPAAWNVVVLPNTAEMKNEFSIHIPYMAGIIATRSFDTEIKGLNDIRAINEQRVRTGIQAYALLEKLRTGNYTAEDKAAFQAGQKDLGFGLLLKQYTPNVGDATEEQIQKAAASTIPNVGPTFWAFRIMMASGGL…	YP_001053007.1	330942	332078	ATGATCGATTATGAAATTCTCCGCTTTATTTGGTGGATTCTTATTGTCGTACTACTAATCGGTTTTGCGGTTACCGACGGCTTCGATATGGGCGTATTAACGTTATTGCCGGTAATCGGTAAAAGTAATGTTGAACGTCGAGTAATGATCAATACCATTGCGCCTCACTGGGACGGTAACCAAGTATGGTTATTAACTGCCGGCGGTGCAATCTTTGCCGCATGGCCGACGGTTTATGCAACATCGTTTTCCGGTTTCTTCTTAGCAATGATTTTAGTACTTGCCGCACTTTTCTTCCGTCCGGTAGGTTTTGAGTATCGTGCTAAAATTGATAGCCCGAAATGGCGTAATGCTTGGGACTGGGGATTATTTATCGGTGGTTTTGTTCCGTCGTTAATT…	MIDYEILRFIWWILIVVLLIGFAVTDGFDMGVLTLLPVIGKSNVERRVMINTIAPHWDGNQVWLLTAGGAIFAAWPTVYATSFSGFFLAMILVLAALFFRPVGFEYRAKIDSPKWRNAWDWGLFIGGFVPSLIFGVAFGNLLQGVPFEFNNINQVVYTGSFFGLLNPFALLCGVVSLMMLTTQGATWLQMKTTGDLRNRARATAQLTAAIVLVAFVLAGVWLSFKDGFVITSDLDHNAQSFLTNKTVAVESAAWFRNFAEMPVLWVVPALAVVGALLTIVASKANRSGFAFFSSSIMLVGVITTAAVSMFPFIMPSISHPEMSLTVWDSTASQYTLMAMLVVACIFVPLVLAYTTWSYFKMYGRLDAKYLEDNKASAY		unannotated	332091	332189	ATGTTTTATGTAACTTGGGTATTAGGCGTTTTACTTGCGATTCTTTTTGCCACGGTAATTACTGTTAGCATTGAGAAAACAGGCAAATTTGACGAATAA	MFYVTWVLGVLLAILFATVITVSIEKTGKFDE*
NC_009655.1	Actinobacillus succinogenes 130Z 586	C	YP_001345083.1	1975565	1977127	ATGATCTCGGAAAGCGTTGTCGATCTGTCCCGTCTGCAATTCGCCATGACGGCGATGTACCACTTTCTCTTCGTGCCGTTGACCCTGGGTCTGGCGTTCCTGCTGGCCATCATGGAGTCGGTCTACGTGATGACCGGCAAGCAGGTCTACAAGGACATGACCCAGTTCTGGGGCAAGCTGTTCGGCATCAACTTTGCCTTGGGCGTCACCACCGGGCTGACCATGGAGTTCCAGTTCGGCACCAACTGGGCCTATTACAGCCACTACGTCGGCGACATCTTCGGTGCACCGCTGGCCATCGAGGGGCTGATGGCGTTCTTTCTGGAATCGACCTTCATCGGCCTGTTCTTCTTCGGCTGGGATCGCCTCTCGAGGGTGCAGCACCTGGCGGTGACCTGG…	MLDVVELSRLQFALTALYHFLFVPLTLGLSFLLVIMETTYVITGKEIYKDMTKFWGKLFGINFALGVTTGITMEFQFGTNWSYYSHYVGDIFGAPLAIEALLAFFLESTFVGLFFFGWDRLSKAKHLLATYCVAFGSNLSAMWILVANGWMQNPVASEFNFETMRMEMTSFMDLWMNPAAQSKFLHTLSGGYVAGAMFVLAISSYYILKGRDLAFAKRSFSIAAIFGFIASISVIIMGDESGYDVAKTQPVKLAAMEAEWHTQPAPASWNALAIPNQAERKNDFAIEIPYLGGIIATRSLDGQYPGLTDLEARNEQRIRNGITAYALLEELRAQKKAGQINEETKSQFLNVREDLGYGLLLKRYTDKVIDATEAQIKSAAADSIPNVAPVFWSFRVMAG…	YP_001345082.1	1974415	1975551	ATGCTTGATTATGAATTTTTACGCTTTATTTGGTGGGTGCTTGTTTGTGTTTTGCTCATCGGTTTTGTCATTACCGACGGCTTCGATATGGGCGTAGCGAATTTACTGCCATTTATCGGCAAAAAAGAAGTTGAGAAACGTATTATGATTAATACCATTGCACCTCACTGGGACGGCAACCAAGTTTGGTTACTGACTGCAGGCGGTGCGATGTTTGCGGCGTGGCCGGTTGTGTATGCCACTTCGTTTTCAGGTTTTTATATCGCGATGATTTTAGTGTTGGCGGCATTATTCTTCCGCCCGTTAGCTTTTGATTATCGCAATAAAAAAGACGATAAAACATGGCGCAAAACCTGGGATATCGGTTTGTTTGTCAGCGGTTTCGTTCCGTCATTGGTT…	MLDYEFLRFIWWVLVCVLLIGFVITDGFDMGVANLLPFIGKKEVEKRIMINTIAPHWDGNQVWLLTAGGAMFAAWPVVYATSFSGFYIAMILVLAALFFRPLAFDYRNKKDDKTWRKTWDIGLFVSGFVPSLVFGVAFGNLLQGVPFEFNDLMQVKYTGSFFELLNPFALVCGIISFAMLTTHGAAWLQMKTTAELRNRARTVSQVGAFVTLITFVLAGIWLLFKDGFVVTSTVDHFAPSSPLGKTVAIETGAWFNNYKEMPLLFILPALVVIGAVSTIAASKANRSGFAFFFSSLTMIGVILSCATSMFPFIMPSITHPEMSLLMWDSTSSELTLKIMLGLALVFVVISLSYTIWSYIKMFGRLDADFIEANKNSLY		unannotated	1974305	1974400	ATGTTTTATGCGATTTGGGTAGTGGGGATCATCGCCGCCATTTTAATCAGTGTGAAAGTCACTGCAAAATTAGATGATAACGGTAAATTAGATTAA	MFYAIWVVGIIAAILISVKVTAKLDDNGKLD-
NC_017093.1	Actinoplanes missouriensis 431	W	YP_005464740.1	5302315	5303724	ATGGACGTTTTGATGCTGTCTCGCCTGCAATTTGCAGCCGCAACCATGTTCCACTACCTTTTTGTTCCCCTCACCTTGGGTCTTTCCATCCTGGTCGCCATCATGGAGACAAAGTATGTGCGCACCGGAGACAAGGTGTATCTCAGGATGACCAAGTTCTGGGGAAAGATGTTCCTGATCAATTTCGCCCTGGGAGTGGTGACGGGCATCACCCTGGAGTTTCAGTTCGGCACCAACTGGTCCCGGTACTCGGCCTACGTGGGCGACATTTTCGGATCCATCCTCGCCATCGAAGCCACGGCGGCTTTTTTCCTGGAGTCCACGCTGTTGGGCGTGTGGATTTTCGGTTGGAAGAAGCTGTCGGCCAAGGCCCACGCCACGGTCATGTGGCTGGTGGCA…	MDVLDLTRLQFAVVTIYHYLFVPLSICLAATAAGLQLAWMRTSREKYLHLTKFVGKLLIATFAVGVVTGLVQEFQFGLGWSAFARFYGDVFGPTLAIEGMLAFFLEATFLALWYFGWDRLPRRLHAATIVIVAVGTLLSAYIILAANSFMQNPVAYALDPSTGRAHLTSFTELLTNEVVLAAFPHTMAGAAMAGGGLLLAIGVWRLPADRAFATLSRLGAWIMLVGGLGTVISGDHLGKVMTAVQPMKMAAAEALYETTTGAPFSIFAIGELGHDRPFFSIEVPKLLSFLGTGSFNGTVQGIDDLQAAYVAQYGPGSYVPMIPVAFWTFRLMMGAGILAMAVAAFHLWSFYAFRVRFLPAFLQPGRGTPALMRRFIWLAPLLPAAANTFGWIFTETARQ…	YP_005464741.1	5303737	5304717	ATGATCACCTTCTGGTTCGCGGTCCTCGTCCTCGCCTGGGTGCTCTACTTCGTCCTCGAGGGCTTCGACTTCGGGGTCGGCATCCTCACCCCGGTCCTCGGGCGCGACGAGCACGAGCGGGGCGCGGCGATCCGTACCATCGGGCCGTTCTGGGACGGCAACGAGGTGTGGCTGGTCGCCGCGATCGGCGTCACCTTCGCCGCCTTCCCGGCCTGGTACGCCGCCCTGCTCTCCGCGCTCTACCTGCCGATGGTGCTGATCCTGCTGATGCTCGCGATCCGCGGCGTCGCCCTGGAGTTCCGCGGCAAACACGACTCGCCGTCCTGGCGCCGCCGCGCCGACCTGCTGCTCGCCGGCTCGTCCACCGTCATCGTGCTGCTCTGGGGCGCCGTCCTCGGG…	MITFWFAVLVLAWVLYFVLEGFDFGVGILTPVLGRDEHERGAAIRTIGPFWDGNEVWLVAAIGVTFAAFPAWYAALLSALYLPMVLILLMLAIRGVALEFRGKHDSPSWRRRADLLLAGSSTVIVLLWGAVLGIFVHGLALGADGEVTGTGLSRSLDPLLTPAAGLGALGALLAAVLLGATFLALRTTGPVRRRARSLARHAGLAGAVGLLIAGIGTGSRIVLLAAVLSFGAGVLARRAREAAAFVAVAAGVAAGVVTVFLAHGDVVLRSTLSDAWSLTRTGAAAGPEALKLITIAGVIVLPGVLAYQIWSYWVFRRRVSSERVAS		XXXX
NC_017093.1	Actinoplanes missouriensis 431	C	YP_005463028.1	3469792	3471201	ATGGAAGTAGAAATACTCGCGCGCATCCAATTCGCGTTCACCATTGCTTTCCACTACATTTATCCACCACTGAGTATTGGATTGGGCCTGTTGATGGTCATTATGGAGGGTTTGTACCTGCGTACTGGCGATAAACACTACGAGACCCTTACCAAATTTTGGACCAAAATTTTTGCCCTCACTTTTGGCATCGGGGTGGCTACTGGCATTGTGATGGAATTTGAGTTTGGCACCAATTGGGCTACGTATTCGCGGTATGTTGGCGATGTGTTTGGCAGTGCCCTGGCGGCTGAAGGGATTTTTGCTTTTGCCTTGGAAAGTGGTTTCCTGGGCATTTTGCTTTTTGGCTGGAATCGGGTTAGCCCCCGGGTACATTTTCTGGCTACATTAGGGGTATGG…	MVDRVNADLLAAPAQLLPAREQMALTLMFHIVFVPFGIALPTMMLIANYKGLKRNDTVALTLARRWSHAAGLTFAVGAASGTVLSFEMGLLWPGLTGKFGEVFGLPFAIEGVLFFLEAILVAIYIYGWRRLKPWTHFWLGMPIPFVAIGGAFSIISANAWMNMPAGFTIDANGQITDVDPIGAIFNKALPYEFGHFLVAAYMAAAFAVASIYVVGWLKGRRDRYHRLGILIPLTIATVLTPVQFVVGDLTAVAVFKDQPAKFAAMEVVTESGTHQPEVLFGRYDSATNTVEGGLSVPGLNSWLAGGSVDTYVPGLDQVPPENRPSNVTIVHWAFDIMVGVGTVLLLLAFWFFVAYWRRRDVPDNRVFLWFAASAGVLTYIAVEAGWIVTEVGRQPWIVY…	YP_005463027.1	3468704	3469795	ATGAGTGTCACCGTGGCCGCCATCCTGGTGCTCGCCCTCACGCTGTACGCGTGCACCGGCATCGCCGACTACGGCGCCGGGTTCTGGGACCTGACCGCCGGTGGCCGCGACCGGGGACGCCTGCCGCGCTCGCTGATCGACAACGCGGTCACCCCGGTCTGGGAGGCCAACCACGTCTGGCTGATCTACGTGCTGGTGCTCTGCTGGACCGGTTTCGGCAGCACCTTCGCGTCGGTCATGTCGACGCTCTACATCCCGCTCGCTCTCGCGCTGCTCGGGATCGTGCTGCGGGCCGCCGGGTTCGCGATGAGCAAGGACGCCGCCCGGGCCCGGATGCGGCACCTGGCCGGCTGGCTGTTCGGGGTCGGCTCGTTCCTCACCCCGTTCTGCCTGGGCACC…	MSVTVAAILVLALTLYACTGIADYGAGFWDLTAGGRDRGRLPRSLIDNAVTPVWEANHVWLIYVLVLCWTGFGSTFASVMSTLYIPLALALLGIVLRAAGFAMSKDAARARMRHLAGWLFGVGSFLTPFCLGTAVGAVLTGRIPVGNAAGDEITSWLNPSSILAGLLTVAVGAYVSAVYLLAEAHRHGTAALHGYFRFRARAAGVTGLLLGLGLLLALHVDERQMFDRVVQRGWPLLLLSLALLAGSFRLAAGVRVWRMRLVAAGGIAALVGAWAVAQYPYLLPFSLTVQDGAAGPATLRWLLIWFVGALVLVVPALILLFWLDQKGELGEDPATSRIPAQGGSVQEGSSVQEGSVQEGSAQA
NC_017093.1	Actinoplanes missouriensis 431 3	W	YP_005464682.1	5221831	5223216	ATGGACTCCCTCACGCTGGCGCGCATCCAGTTCGGTTTCACGATCTCGTTCCACATCGTCTTTCCGGCGCTCACGATCGGGCTCGCGAGCTACCTCGCGGTGCTGGAGGGCCTGTGGCTGCGCACCGGGCGCAAGGTCTACATCGACCTCTACCAGTTCTGGATCAAGGTGTTCGCGGTCGCCTTCGGCATGGGCGTGGTGTCGGGCCTCGTCATGGCCTACCAGTTCGGCACCAACTGGAGCAACTTCTCGCGCTTCGCGGGCGGCGTGACCGGGCCGCTGCTCGCCTACGAGGTGCTCACCGCGTTCTTTCTCGAAGCCGGTTTTCTGGGCGTGATGCTCTTCGGGCGCGACCGCGTCGGGCCGGGGCTGCATTTCGTCTCGACGCTGGCCGTGGCG…	MDALDLSRWQFGITTVYHFIFVPLTIGLSALVAGLQTAWVRTGKEHYLRATKFWGKLFLINFAIGVVTGIVQEFQFGMNWSAYSRFVGDIFGAPLAIEGLLAFFLESTFLGLWIFGWDRLPKKIHLASIWMVALGTTLSAYFILAANSWMQHPVGWTMGDGRAELTSIGAVLTNSTTLVTFPHTITACFLTGGAMLLAVSAWHLRRNNQPEVFKPSMRLGAWVVLIAGLGVLITGDIQARVMTEQQPMKMAAAEALYETTGSASFSLFTIGSLDGDEELYSVRIPSLLSFMATGSPDGEVEGINNVQSEYEQAYGPGDYRPIVPVTYWSFRLMIGFGGLAMLIAAAALWFTRGDRRPRSRWLWIAAVSTVAMPLLANSFGWIFTEMGRQPWTVFGLFTT…	YP_005464683.1	5223226	5224233	GTGGAACTCACTACCGTCTGGTTTCTGCTCATCGGCGTCCTCTGGGCCGGCTACTTCCTGCTCGAGGGCTTCGACTTCGGCGTCGGCATCCTGCTGCCGGTCGTCGGCAAGGACGACACGTCCCGGCGCCTCGCGATCAACACGATCGGCCCGGTCTGGGACGCCAACGAGGTCTGGGTGCTGGTCGCCGGCGGCGCCACCTTCGCGGCGTTCCCCGAGTGGTACGCCACCCTCTTCTCCGGCTTCTTCCTGCCCCTGCTGATCATCCTGGTCGCGCTGATCGTCCGCGGTCTCGCCTTCGAGTACCGGGGCAAGCGGCCCGGCGCCGCCTGGAAACGCGGCTGGGACCGGGCGATCTTCTGGGGCAGCCTGATCCCGGCGATCCTCTGGGGTGTCGCG…	MELTTVWFLLIGVLWAGYFLLEGFDFGVGILLPVVGKDDTSRRLAINTIGPVWDANEVWVLVAGGATFAAFPEWYATLFSGFFLPLLIILVALIVRGLAFEYRGKRPGAAWKRGWDRAIFWGSLIPAILWGVAFGNILRGVPIDANHEYVGGFFNLLNPYALLGGLTTLSLFTLHGAVFLALKTDGPMREQAGRLAARLALVAVPVAAAFLIWTGLTHEDGWGIALSVLAALALIGAVLATRARREGWAFTATGATILLAVAALFVTLFPNVMPSTLDAANSLTVTNASSTPYTLKVMTWVAVCFTPIVLIYQGWTYWVFRKRLTLSDIPASGAH		XXX
NC_013093.1	Actinosynnema mirum DSM 43827		no annotated cydA
NC_015278.1	Aerococcus urinae ACS-120-V-Col10a		no annotated cydA
NC_008570.1	Aeromonas hydrophila subsp. hydrophila ATCC 7966	W	YP_856176.1	1787084	1788655	ATGATCCTCGCCGCGTCCACGGATCTTGCTCGTGGCCAGACCGCGTTCTCGCTGGCCTTCCACATCTGTTTCGCGGTCTTCGGGGTGGGCCTGCCCTGGCTGCTGCTGTACACCGAACGCCGCTGGATCCGCACGGGTGATCCGGTCTGGCTCGCCCTCACCCGCAGGTGGGCGCGGGCGTTCGCCGTGCTGTTCGCGGTCGGCGCGGTGTCGGGGACGGTGCTGTCCTTCGAGTTCGGCCTGCTGTGGCCGGCGTTCATGGCCCGTTACGGAGGCGCGCTCGGCCTGTCGTTCACGCTCGAGGGCTTCGCGTTCTTCATCGAGGCGATCTTCATCGGCCTGTACCTCTACGGCTGGAAGCGGCTGTCCCCACGGGCTCACTGGCTGACGATGTTCCCG…	MISLDDVVSLSRMQFGATAMFHFLFVPLTLGLSWILVIAESAYVMTGKVIYKDITRFWGKLFGINFVMGVTTGITLEFQFGTNWAYYSHYVGDIFGTPLAVEGLMAFFLESTLVGLFFFGWDKLSRGQHLLVTMLVALGSNLSALWILIANGWMQNPVGAEFNPMTMRMELVDVAAVIFNPVAQVKFVHTVAAGYVAASLFVMGVSSWYLLRRMEVRFALRSFAIASGFGLAAILSVIVLGDESGYRTGEVQQVKLAAIEAEWHTEPAPASFTLFGFPDQAAETTHAAVKIPYLMGIIATRSLDEQVTGLKDLKARHEERIRSGMLAHEALETMRADGSNQAARATFDRHRQDLGYGLLLTPYAKEIGKADEAAIAKAVADSIPQVAPLFWSFRLMVGI…	YP_856177.1	1788655	1789782	ATGGATTACGAAACCCTGAAATTGATCTGGTGGGGGCTGGTGCTGTTCATGCTGGTCGGCTTCGTGGTGATGGACGGCTTCGATCTCGGCGTGGCCATGCTGCTGCCGGTGGTGGCCAAGAACGACGAGGAGCGACGGGTGCTGCTTAACAGCGTGGGGCCGGTGTGGGAGGGCAATCAGGTGTGGCTCATCGCCGGGGCCGGCGCCCTGTTTGCCGCCTGGCCGCTGGTCTATGCCGCCGCCTTCTCGGCGCTCTACGTGCCCTTCATGTTCCTGCTGTTCGGCCTGTTCCTGCGCCCGGTCGGTTTTGACTATCGCAGCAAGCTGGCGGACCCGGTCTGGCGCCGCTGGTGGGATCGCGCCCTGGTAGTGGGCGGCCTGCTGCCGACCCTGGTGTTT…	MDYETLKLIWWGLVLFMLVGFVVMDGFDLGVAMLLPVVAKNDEERRVLLNSVGPVWEGNQVWLIAGAGALFAAWPLVYAAAFSALYVPFMFLLFGLFLRPVGFDYRSKLADPVWRRWWDRALVVGGLLPTLVFGATLGFLLQGLPFRFDAALRIHYGAFDFHWPLLLTCMGTALALLLLHGASFLQCKTQGEIARRCARQSLWLGPLASGLFALGGVWLSQMAGYRVLEIGDINGALTPLMKEVGVAQQGWLANFVAHPWLWCVPALGLVLPMVSSLASARELPRTALLASGGACASMMLTIAIALFPFVLPSSLDPSSSLTLWDSTSSERTLFIMLGIVGVLMPINIGYTLWVYRVVRGKMSAQQIRQHGHSLY	YP_856178.1	cyd operon protein YbgT	1789810	1789923	ATGTGGTATTTCACCTGGATTCTGGGACTGGGCTTCGCCCTGTTGTGCGGGCTAGTCAACCTGCTCTGGCTGGAGGCGCGCTGGGCCGCCGATGAGGATCTCAAGGAGTCTTGA	MWYFTWILGLGFALLCGLVNLLWLEARWAADEDLKES*
NC_008570.1	Aeromonas hydrophila subsp. hydrophila ATCC 7966 587	C	YP_858102.1	4077388	4078944	ATGATCGACACCCTCGTCGTGGACTTATCGCGGTGGCAATTTGCCTCCACCGCGCTGTACCACTTCCTTTTCGTCCCCCTCACCCTGGGCATCAGCTTCATGATCGCCGCCATGGAGACGGTTTACGTCACCACCGGCAAAACGATCTACCGCGACATGACCCAGTTCTGGGGCAAGCTGTTTCTTATCAACTTCGCCCTGGGCGTGGCCACCGGCCTGACCATGGAGTTCGAGTTCGGCACCAACTGGTCGTTTTATTCCAGTTTCGTCGGCGACATCTTCGGTGCGCCGCTGGCCATTGAAGGACTGATGGCCTTCTTCATGGAATCCACCATGATCGGCATGATGATCTTCGGCTGGAAGCGCCTGACCAAAGGTCAGCATCTGCTGGTGACCTAT…	MIAEHVVDLSRFQFAATALYHFLFVPLTLGMAFILAIMESVYVMTNNPVYRDMTKFWGKLFGINFALGVTTGLTMEFQFGTNWAYYSHYVGDIFGAPLAIEGLMAFFLESTFVGMFFFGWDRLSKRQHLAATWLMALGTNLSALWILVANGWMQNPVGAEFNFESMRMEMVSFAELVFNPVAQVKFVHTVAAGYTTGAMFVLGISSYYLLKNRDVAFARRSFAIAAAFGMASILSVLILGDESGYETGEVQKVKLAAIEAEWNTEPAPASFTLFGIPNQEEMRTDYAIKIPYALGIIATRSLDGQVTGLKDLKSEHELRVRNGMTAYDLLTKLQSGDKSDDTRARFDEVKQDLGYGLLLKRYTNNVTDATDEQIKAAVDDSIPQVAPLFFAFRIMVACG…	YP_858101.1	4076239	4077375	ATGTTTGATTACGAAATGTTGCGTCTGGTCTGGTGGGTGCTGGTCGGTGTCTTGCTGATCGGTTTCGCCATCACCGACGGCTTCGATATGGGGGTGGGCGCACTGCTCCCCTTCGTCGGCAAGAAGGATGTCGAGCGTCGGGTGATGCTCAACACCATGGGCCCGCACTGGGAAGGCAACCAGGTATGGCTGGTGACTGCCGGTGGTGCCCTGTTTGCCGCCTGGCCCATGGTCTATGCCGCAGCCTTCTCCGGCTTCTACATCGCCATGATCCTGACGCTGATGGCCCTGTTCTTCCGCCCGGTCGGCTTCAAGTACCGCTCCCTGCGTGAAGACGCCAAGTGGCGCAGCAACTGGGACTGGGCGCTGTTCGTAGGTAGTGCGGTGCCGCCCATCGTG…	MFDYEMLRLVWWVLVGVLLIGFAITDGFDMGVGALLPFVGKKDVERRVMLNTMGPHWEGNQVWLVTAGGALFAAWPMVYAAAFSGFYIAMILTLMALFFRPVGFKYRSLREDAKWRSNWDWALFVGSAVPPIVFGVAFGNLLQGVPFDFNQFMMLTYHGNFFGLLNPFGLLAGLVSLFMLVTQGATWLMMKTDGEVLARSRTAAMICSLLTLVLFGLAGFWVSGMEGYVVVKAAATDAVSNPMNKEVVRQAGAWMNNYSLYPWMVAAPVLGLAMSLLTALFAKLNKGWLAFTTSSLAVAGVILTAGFSMFPFVMPSSLEPSLSLTMWDATASFNTLKVMTVAAAIFVPIVLGYTLWTYIKMFGRVTSKHIEDNQQSLY	YP_858100.1	cyd operon protein YbgT	4076108	4076224	ATGTGGTATTTCACCTGGATCCTGGGTCTGTTGCTGGCTTGCGCATTCGGCATCATCAATGCGCTCTGGCTGGAGCATACCGAGAACATGGATCGCCAGATCGATGAGAACAAGTGA	MWYFTWILGLLLACAFGIINALWLEHTENMDRQIDENK*
NC_009348.1	Aeromonas salmonicida subsp. salmonicida A449	C	YP_001142488.1	2918338	2919909	ATGATCGATGTCGTTGATTTATCGCGGTTGCAATTTGCACTTACTGCGATGTATCACTTCCTGTTTGTTCCCCTCACTCTAGGGATGGCATTTTTACTTGCTATCATGGAGTCACTCTACGTCATGACCGACAAGCAGATTTACAAGGACATGACCAAATTCTGGGGTAAGCTGTTCGGGATTAACTTTGCTCTAGGTGTGGCAACAGGCCTTACCATGGAGTTCCAGTTTGGTACCAACTGGTCTTACTATTCTCATTATGTAGGTGACATTTTTGGTGCTCCACTTGCGATTGAAGCGCTGGTAGCCTTCTTCCTAGAATCTACATTTGTTGGTTTATTCTTCTTTGGGTGGGACAGACTTTCCAAACGACAACACTTAGTCGTGACTTGGTTAGTC…	MISLDDVVSLSRIQFGATAMFHFLFVPLTLGLSWILVIAESAYVMTGKVIYQDITRFWGKLFGINFVMGVTTGITLEFQFGTNWAYYSQYVGDIFGTPLAVEGLMAFFLESTLVGLFFFGWDKLSRGQHLLVTMLVALGSNLSALWILIANGWMQNPVGAEFNPVTMRMELVDIAAVLFNPVAQVKFVHTVAAGYVAASLFVMGISSWYLLRRMEVRFALRSFAIASGFGLAAILSVIILGDESGYTSGEAQKVKLAAIEAEWETEPAPAAFTLFGWPDQDAETTHAAVKIPYLMGIIATRSLDEVVTGIKDLKVQHEARIRSGMLAHDALEALRADGSNTAAQATFDRHRHDLGYGLLLTPYAREIGKADEGAIARAVADSIPQVAPLFWSFRLMVGI…	YP_001142487.1	2917223	2918338	ATGGATTACGAAACCCTGAAATTGATCTGGTGGGGGCTGGTGCTCTTCATGCTCATCGGCTTCGTGGTGATGGATGGCTTTGACCTCGGGGTTGGCCTGCTGTTGCCTCTGGTCGGCAAAACAGACGATGAGCGGCGGGTGCTGCTCAACAGTGTGGGCCCTGTATGGGAGGGCAATCAGGTGTGGCTGATTGCCGGTGCAGGCGCCCTGTTTGCCGCCTGGCCCCTGGTCTATGCCGCCGCCTTCTCGGCGCTCTACGTGCCTTTCATGTTCCTGCTGTTTGGGCTTTTTCTGCGCCCGGTCGGCTTTGACTATCGCAGCAAGCTGGCCTCACCCCGCTGGCGACGCTGGTGGGACAGAGCCCTGGTGACGGGGGCCTGCTGCCGACCCTGGTGTTTG…	MDYETLKLIWWGLVLFMLIGFVVMDGFDLGVGLLLPLVGKTDDERRVLLNSVGPVWEGNQVWLIAGAGALFAAWPLVYAAAFSALYVPFMFLLFGLFLRPVGFDYRSKLASPRWRRWWDRALVTGACCRPWCLVRRSVFLLQGLPFRFDAALRIHYGAFEFHWPLLLTCMGTALALLMLHGASFLQCKTQGVIAERCARQSLWLGPLASGLFALGGVWLSQMAGYQINEIGDLNGALTPLMKQVGLAPAGWFTNFWLWSVPVLGLLLPMVSTLASSFGRARLAILASGGACATMMLTIAIALFPFVLPSSLDPSSSLTLWDGTSSERTLFIMLGIVAVLMPINIGYTLWVYRVVRGKVSTQQVRQHGHSLY	YP_001142486.1	cyd operon protein YbgT	2917085	2917298	ATGTGGTATTTCACCTGGATATTGGGGCTGGGGTTTGCCCTGCTGTGCGGCTTGGTCAACCTGCTCTGGCTGGAGGCCCGCTGGGCCGCTGACGAGGATCTCAAGGAGTCTTGA	MWYFTWILGLGFALLCGLVNLLWLEARWAADEDLKES*
NC_009348.1	Aeromonas salmonicida subsp. salmonicida A449 588	W	YP_001140647.1	757339	758895	ATGATCGATGTCGTTGATTTATCGCGGTTGCAATTTGCACTTACTGCGATGTATCACTTCCTGTTTGTTCCCCTCACTCTAGGGATGGCATTTTTACTTGCTATCATGGAGTCACTCTACGTCATGACCGACAAGCAGATTTACAAGGACATGACCAAATTCTGGGGTAAGCTGTTCGGGATTAACTTTGCTCTAGGTGTGGCAACAGGCCTTACCATGGAGTTTCAGTTTGGAACCAACTGGTCTTACTATTCTCATTATGTAGGTGACATTTTTGGTGCTCCACTTGCGATTGAAGCGCTGGTAGCCTTCTTCCTAGAATCTACATTTGTTGGTTTATTCTTCTTTGGGTGGGACAGACTTTCCAAACGACAACACTTAGTCGTGACTTGGTTAGTC…	MIAEHVVDLSRFQFAATALYHFLFVPLTLGMAFILAIMESVYVMTNNTVYRDMTKFWGKLFGINFALGVTTGLTMEFQFGTNWAYYSHYVGDIFGAPLAIEGLMAFFLESTFVGMFFFGWDRLTKRQHLAATWLMALGTNLSALWILVANGWMQNPVGAEFNFESMRMEMVSFAELVFNPVAQVKFVHTVAAGYTTGAMFVLGISSYYLLKNRDVAFARRSFAIAAAFGMASILSVLILGDESGYETGEVQKVKLAAIEAEWDTEPAPAAFTLFGIPNQEEMRTDYAIKIPYALGIIATRSLDGQVTGLKDLKSEHELRVRNGMNAYDLLTKLQSGDKSEDTLARFDEVKQDLGYGLLLKRYTSNVTDATDEQIKAAVDDSIPQVLPLFFAFRIMVACG…	YP_001140648.1	758908	760044	ATGTTTGATTACGAAATGTTGCGTCTGGTCTGGTGGGTACTGGTTGGCGTCTTGCTGATCGGCTTCGCCATCACCGACGGTTTCGATATGGGGGTGGGCGCACTGCTCCCCTTCGTCGGCAAGAAGGATGTGGAGCGTCGGGTGATGCTCAACACCATGGGCCCGCACTGGGAAGGCAACCAGGTATGGCTGGTCACGGCGGGCGGTGCCCTGTTCGCGGCCTGGCCCATGGTCTATGCGGCGGCCTTCTCGGGCTTTTACATCGCCATGATCCTGACCCTGATGGCGCTCTTCTTCCGTCCGGTCGGTTTCAAGTATCGTTCCCTGCGTGAAGACGCCAAGTGGCGCAGCAACTGGGACTGGGCGCTGTTTATTGGCAGCGCTGTACCCCCCATAGTG…	MFDYEMLRLVWWVLVGVLLIGFAITDGFDMGVGALLPFVGKKDVERRVMLNTMGPHWEGNQVWLVTAGGALFAAWPMVYAAAFSGFYIAMILTLMALFFRPVGFKYRSLREDAKWRSNWDWALFIGSAVPPIVFGVAFGNLLQGVPFEFNQFMMLTYHGNFFGLLNPFGILAGLVSLFMLVTQGATWLMMKTDGEVLARSRTAAMICSLLTLVLFGLAGWWVSGMDGYVVVKAAATDAVSNPMNKEVVRQAGAWMNNYALYPWMIAAPLLGLSMSLLTALFAKLNKGWVAFTCSSLAVAGVILTAGFSMFPFVMPSSLEPSLSLTMWDATASFNTLKVMTVAAAILVPIVLAYTIWTYVKMFGRVTSKHIEDNQQSLY	YP_001140649.1	hypothetical protein	760059	760175	ATGTGGTATTTCACCTGGATCCTGGGTCTGTTGCTGGCGTGTTCATTTGGCATCATCAATGCGCTCTGGCTGGAACACAGCGAGAACATGGATCGTCAGATCGATGAAGACAAGTGA	MWYFTWILGLLLACSFGIINALWLEHSENMDRQIDEDK*
NC_015424.1	Aeromonas veronii B565	W	YP_004391251.1	658038	659594	ATGCCCAGTGAAGTCGCGTTGGCGCGGTGGCAATTCGGCATTACGACGGTGTACCATTTCTTCTTCGTCCCGGTGACCATCGGTCTCGTGTACCTGATTGCCATCATGGAGACCCTGTACGTCGCCAAAAAGGACGACCGTTACAAGCAGATGGCGCAGTTCTGGGGCAAGATCTTTCTCATCAACTTTGCGGTGGGCGTGGTGACGGGCATTCTGCAGGAGTTCCAGTTCGGCATGAACTGGGCGAACTATTCCCGCTTTGTGGGCGACGTGTTTGGCGCGCCGCTCGCCATCGAATCGCTGCTCGCGTTTTTCCTCGAATCGACGTTTTTGGGCGTGTGGATGTTCGGATGGGATAAGCTCTCGAAGCGCATGCACGTCGCGTCCATATGGCTCGTG…	MIAEHVVDLSRFQFAATALYHFLFVPLTLGMAFLLAIMESVYVMTNNTIYRDMTKFWGKLFGINFALGVTTGLAMEFQFGTNWAYYSHYVGDIFGAPLAIEGLMAFFLESTFVGMFFFGWDRLSKHQHLAATWLMALGTNLSALWILVANGWMQNPVGAEFNFESMRMEMMSFADVVLNPVAQVKFVHTVAAGYTCGAMFVLGISSYYLLKNRDVAFARRSFAIAAAFGMASIVSVLILGDESGYETGEVQKVKLAAIEAEWETEPAPAAFTLFGIPNQEEMRTDYAIKIPYALGIIATRSLDGQVTGLKDLKSEHELRVRNGMTAYDLLTKLQSGDKSDETRARFDEVKQDLGYGLLLKRYTSNVTDATDEQIKAAVDDSIPQVLPLFFAFRIMVAVG…	YP_004391252.1	659606	660742	ATGTTTGATTACGAAACTCTGCGTGTCATTTGGTGGGCTCTGGTCGGCGTACTGCTGATCGGTTTTGCCATCACTGACGGCTTCGACATGGGGGTAGGCGCACTGCTCCCGTTTGTCGGCAAGAAAGATGTCGAGCGCCGCGTGATGCTCAACACCATGGGACCGCACTGGGAAGGTAACCAGGTTTGGCTGGTCACTGCCGGTGGTGCCTTGTTCGCCGCCTGGCCGATGGTATATGCCGCGACCTTCTCCGGCTTCTACATCGCCATGATCCTGACCTTGATGGCGCTGTTCCTGCGTCCAGTCGGTTTCAAGTACCGCTCACTGCGTGCTGATGCAAAATGGCGCAGCAACTGGGACTGGGCCTTGTTCGCCGGTAGCGCCGTACCGCCCATCGTC…	MFDYETLRVIWWALVGVLLIGFAITDGFDMGVGALLPFVGKKDVERRVMLNTMGPHWEGNQVWLVTAGGALFAAWPMVYAATFSGFYIAMILTLMALFLRPVGFKYRSLRADAKWRSNWDWALFAGSAVPPIVFGVAFGNLLQGVPFEFNQFMMLTYHGNFFGLLNPFGILAGLVSLFMLLTQGATWLMMKTDGEVLARSRTAAMICSLLTLVLFAAAGWWVSGMEGYVIVKAAATDAVSNPMNKEVVLQAGAWMNNYTLYPWMVAAPVLGLAMSLLTALFARMNIGWLAFTSSSLAIAGVILTAGFSMFPFVMPSSLEPSLSLTMWDATASFNTLQVMTVAAAIFVPIVLGYTIWTYIKMFGRVTNKHIEDNQQSLY	YP_004391253.1	cyd operon protein YbgT	660757	660873	ATGTGGTATTTCACCTGGATCCTGGGGCTGTTGCTGGCCTGTGCATTTGGCATCATCAATGCGCTGTGGCTGGAACACACCGAGAACATGGATCGTCAGATCGATGAAAACAAGTGA	MWYFTWILGLLLACAFGIINALWLEHTENMDRQIDENK*
NC_015424.1	Aeromonas veronii B565	C	YP_004393175.1	2830872	2832443	ATGCCCATAGGAGATCTCGACGTACCCGTAATCGGCAAGAACGTAACGATAGCCGTCCTGGTACAGACCCACATCCTGATTGCCACGCTCATCCTCGGGGCCTCGCTCATCGCCCCCACGGCGGAGTACCTGGGCATGGTCACCAAGCAGCCCCGCTACGAGCGCTTCGCCCGCAACCTGGCGCGGCTCATCGTGATCCTCTTCGCCACGGGGTCGGCGCTGGCGATCACGTTCGTGCTGGCGCTGGTGACGCTCTTCCCGATCTTCTTCAGTTACCTGCAGAACATCTTCTTCTGGGTGTTTTTGGTCGAGGCGTTTCTGTTCCTGGGCGTGATCATCGTGCTCTACGCCTGGTACAGCGTGTGGGACAAGCTGGCCTACCGCAAGAGCCTGCACGTG…	MINPDDVVSLSRLQFGATALFHFLFVPLTLGLSWILVIAESAYVMTGKVIYQDITRFWGKLFGINFVMGVTTGITMEFQFGTNWAYYSHYVGDIFGTPLAIEGLMAFFLESTLVGLFFFGWDKLSRGKHLLVTMLVALGSNLSALWILIGNGWMQNPVGAEFNLLTQRMELVDIAAVLFNPVAQVKFVHTVAAGYVAASMFVMGVSSWYLLRKTEVQFALRSFAIASGFGLAAILSVIVLGDESGYRTGEVQKVKLAAIEAEWETEPAPASFTLFGFPDQQAETTHAAIKIPYLMGIIATRSIDEAVTGLKDIKVQNEARIRSGMVAAEALDQIRQGADTPANRARFEQHGKDLGYGMLLTPYASNIAKAGEAEIAKAVDDSIPPVAPLFWGFRVMVGL…	YP_004393174.1	2829733	2830872	ATGGATTACGCAACCCTGAAACTCATCTGGTGGGCGCTGGTGCTCTTCATGATGGTCGGTTTTATCGTGATGGATGGCTTCGATCTCGGCATCGCCATGCTGCTGCAGGTGGTGTCGAAAGATGACGACGACCGCCGTCTGGTGATCAACAGCGTGGGGCCGGTGTGGGAGGGCAATCAGGTGTGGCTGATCGCCGGCGCCGGTGCCCTGTTTGCCGCCTGGCCGCTGGTCTATGCCGCCGCTTTCTCGGGGCTCTACATCCCCATGGTGGTGCTGCTGCTCGGGCTATTTTTGCGTCCGGTCGGTTTTGACTATCGCAGCAAGCTGGCCGATCCGGTGTGGCGCCGCTGGTGGGATCGGGCGCTGGTGGCCGGTGGCCTGATACCGGCACTCATCCTC…	MDYATLKLIWWALVLFMMVGFIVMDGFDLGIAMLLQVVSKDDDDRRLVINSVGPVWEGNQVWLIAGAGALFAAWPLVYAAAFSGLYIPMVVLLLGLFLRPVGFDYRSKLADPVWRRWWDRALVAGGLIPALILGAAIGLVMEGLPFRFDTALRLHYGAFDFHWGWLLSVLATAITLLLLHGAGFLQAKVTGTPALRARGIAILLAPLVSLCYLLAGWHLVDLQGFQLTGVGTQPFDPNAAISPLMKGVIPHAGGWLRNYFDYPLLWLVPIIGTLAPLVSGIASWLERGRIALLASAIACAAMLCSVAIALFPFVLPSSLDAVSSLTLWDSTSSYKTLAIMFGLVLVLMPVNLGYTGWVYRVVRGKLDRARIKRDSHQLY		xxxx
NC_016513.1	Aggregatibacter actinomycetemcomitans ANH9381 590	C	YP_004947818.1	10256	11822	ATGAATGTCGTCGATATTTCGCGCTGGCAGTTCGGTATTGTCACCGTCTACCACTTCATCTTCGTGCCGCTCACCATCGGTTTGGCCCCGCTGCTGGCCATCATGCAGACGGCGTGGGTGGCCACCGGGAACACCGCCTGGTACCGGTTGACCAAATTCTTCGGCAAGCTGTTTCTGATCAACTTCGCCATCGGCGTGGCCACCGGGATCGTCCAGGAATTCCAGTTCGGCATGAACTGGAGCGAGTACTCGCGGTTCGTCGGTGACATCTTCGGTGCGCCACTGGCGATGGAGGGACTGTTCGCGTTCTTTTTCGAATCCACCTTCATCGGCCTGTGGATCTTCGGCTGGGGCCGACTGCCCAAGCTGATTCACTTGGCGTGCATCTGGATCGTGGCC…	MLDVVELSRLQFALTALYHFIFVPLTLGMTFLLAIMETLYVVTNKEVYKDMTKFWGKLFGINFALGVTTGVTMEFEFGTNWSYYSHYVGDIFGAPLAIEALLAFFLESTFVGLFFFGWDRLSKGKHLLATYCVAFGSNLSAMWILVANGWMQSPVGSEFNFETMRMEMTSFMDLWLNPIAQSKFLHTLSAGYVSAAFFVLAISSYYLLKGRDIGFAKRSFSVASTFGIISVVSLLIMGDESGYEIGYAQPTKLAAMEGEWHTQPAPAAWNMIIVPNQAEQKNDFSLQIPYIAGVIVTRSFDKQFSGLIDLQERNLERVRSGIQAYALLQQLREEKKGKWSGKEETKAKFDKVQKDLGFGLLLKRYTDNVVDATEEQIKQAAADTIPKVAPTFWSFRVMM…	YP_004947817.1	9105	10241	ATGTTTGATTATGAATTTCTACGTTTTGTATGGTGGATCCTAGTTTGCGTATTGCTTATTGGATTTGCCGTTACCGATGGTTTTGATATGGGCGTTTTAAGCCTATTACCTTTTACCGGTAAAAAAGAAGTTGAAAAGCGTATTATGATTAATACTATCGCGCCGCACTGGGATGGTAACCAAGTTTGGTTGCTAACTGCCGGTGGAGCAATGTTTGCTGCATGGCCGTTAGTCTATGCAACCTCATTCTCCGGTTTCTTTATTGCGATGATTTTAGTGTTAGCCGCCTTATTTTTCCGTCCTGTCGGTTTTGAATATCGTGCCAAAATTGATAATCCAACCTGGCGTAAGGCATGGGATTGGGGGTTGTTTATCGGTGGATTTGTTCCGTCCTTGGTA…	MFDYEFLRFVWWILVCVLLIGFAVTDGFDMGVLSLLPFTGKKEVEKRIMINTIAPHWDGNQVWLLTAGGAMFAAWPLVYATSFSGFFIAMILVLAALFFRPVGFEYRAKIDNPTWRKAWDWGLFIGGFVPSLVFGVAFGNLLQGVPFEFNELQQVQYTGTFFGLLNPFALLCGVISLAMLTTHGANWLQMKTTSELRARACVISQVGATVTLIAFVLAGVWLSFKDGFVVTSVIDHNAPSNPIGKEVAVQAGAWFNNYKEMPILWLFPVLAVGGALLNAIFSKANRCGFAFLFSSLTMAGVILTAAIAMFPFVMPSISHPEMSLLMWDATSSKLTLTLMFFLSLIFVVILLSYTIWAYYKMFGRIDSSFIEENKNSLY		unannotated	8995	9093	ATGTTCTATGTTATCTGGGTATTTGGTGTTTTGTTAGCCATTATGCTAAGTGTGGTTGTGACCATTAGTATTGAAAAGACAGGTAAATTTGACGAGTAA	MFYVIWVFGVLLAIMLSVVVTISIEKTGKFDE*
NC_013416.1	Aggregatibacter actinomycetemcomitans D11S-1 591	C	YP_003256421.1	1779261	1780730	ATGAATGTCGTCGACATTTCGCGGTGGCAGTTCGGTATCACCACCGTCTATCACTTCATTTTCGTACCGCTGACCATCGGCCTGGCCCCGCTGATCGCGGTCATGCAAACGCTGTGGGTCGTCACCGATAACCCCGCCTGGTATCGCCTCACCAAATTCTTCGGCAAATTGTTCCTGATCAACTTTGCCATCGGCGTGGCGACCGGAATCGTGCAGGAATTTCAGTTCGGCATGAACTGGAGCGAGTACTCCCGATTCGTCGGCGATGTCTTCGGCGCCCCGCTGGCCATGGAGGGCCTGGCGGCCTTCTTCTTCGAATCCACCTTCATCGGGTTGTGGATCTTCGGCTGGAACAGGCTGCCCCGGCTGGTGCATCTGGCCTGCATCTGGATCGTCGCA…	MAIMETLYVVTNKEVYKDMTKFWGKLFGINFALGVTTGVTMEFEFGTNWSYYSHYVGDIFGAPLAIEALLAFFLESTFVGLFFFGWDRLSKGKHLLATYCVAFGSNLSAMWILVANGWMQSPVGSEFNFETMRMEMTSFMDLWLNPIAQSKFLHTLSAGYVSAAFFVLAISSYYLLKGRDIGFAKRSFSVASTFGIISVVSLLIMGDESGYEIGYAQPTKLAAMEGEWHTQPAPAAWNMIIVPNQAEQKNDFSLQIPYIAGVIVTRSFDKQFSGLIDLQERNLERVRSGIQAYALLQQLREEKKANGQASEETKAKFDKVQKDLGFGLLLKRYTDNVVDATEEQIKQAAADTIPKVAPTFWSFRVMMATGGAILLLMLLAFVQNVRKTVGSRPLLLKAL…	YP_003256420.1	1778110	1779246	ATGTTTGATTATGAATTTCTACGTTTTGTATGGTGGATCCTAGTTTGCGTATTGCTTATTGGATTTGCCGTTACCGATGGTTTTGATATGGGCGTTTTAAGCCTATTACCTTTTACCGGTAAAAAAGAAGTTGAAAAGCGTATTATGATTAATACTATCGCGCCGCACTGGGATGGTAACCAAGTTTGGTTGCTAACTGCCGGTGGAGCAATGTTTGCTGCATGGCCGTTAGTCTATGCAACCTCATTCTCCGGTTTCTTTATTGCGATGATTTTAGTGTTAGCCGCCTTATTTTTCCGTCCTGTCGGTTTTGAATATCGTGCCAAAATTGATAATCCAACCTGGCGTAAGGCATGGGATTGGGGGTTGTTTATCGGTGGATTTGTTCCGTCCTTGGTA…	MFDYEFLRFVWWILVCVLLIGFAVTDGFDMGVLSLLPFTGKKEVEKRIMINTIAPHWDGNQVWLLTAGGAMFAAWPLVYATSFSGFFIAMILVLAALFFRPVGFEYRAKIDNPTWRKAWDWGLFIGGFVPSLVFGVAFGNLLQGVPFEFNELQQVQYTGTFFGLLNPFALLCGVISLAMLTTHGANWLQMKTTSELRARACVISQVGATVTLIAFVLAGVWLSFKDGFVVTSVIDHNAPSNPIGKEVAVQAGAWFNNYKEMPILWLFPVLAVGGALLNAIFSKANRCGFAFLFSSLTMAGVILTAAIAMFPFVMPSISHPEMSLLMWDATSSKLTLTLMFFLSLIFVVILLSYTIWAYYKMFGRIDSSFIEENKNSLY		unannotated	1778000	1778098	ATGTTCTATGTTATCTGGGTATTTGGTGTTTTGTTAGCCATTATGCTAAGTGTGGTTGTGACCATTAGTATTGAAAAGACAGGTAAATTTGACGAGTAA	MFYVIWVFGVLLAIMLSVVVTISIEKTGKFDE*
NC_012913.1	Aggregatibacter aphrophilus NJ8700 592	C	YP_003007789.1	1361305	1362870	ATGAATGTCGTCGACATTTCGCGGTGGCAGTTCGGTATCACCACCGTCTATCACTTCATTTTCGTACCGCTGACCATCGGCCTGGCCCCGCTGATCGCGGTCATGCAAACGCTGTGGGTCGTCACCGATAACCCCGCCTGGTATCGCCTCACCAAATTCTTCGGCAAATTGTTCCTGATCAACTTTGCCATCGGCGTGGCGACCGGAATCGTGCAGGAATTTCAGTTCGGCATGAACTGGAGCGAGTACTCCCGATTCGTCGGCGATGTCTTCGGCGCCCCGCTGGCCATGGAGGGCCTGGCGGCCTTCTTCTTCGAATCCACCTTCATCGGGTTGTGGATCTTCGGCTGGAACAGGCTGCCCCGGCTGGTGCATCTGGCCTGCATCTGGATCGTCGCA…	MLDVVELSRLQFALTALYHFIFVPLTLGMTFLLVIMETLYVVTNKEVYKDMTKFWGKLFGINFALGVTTGVTMEFEFGTNWSYYSHYVGDIFGAPLAIEALLAFFLESTFVGLFFFGWDRLSKGKHLLATYCVAFGSNLSAMWILVANGWMQSPVGSEFNFETMRMEMTSFMDLWLNPIAQSKFLHTLSAGYVSAAFFVLAISSYYLLKGRDIGFAKRSFSVASTFGIISVVSVLIVGDESGYEIGYAQPTKLAAMEGEWHTQPAPAAWNMIIVANQAEQKNDFSLQIPYVAGIIVTRSFDKQFSGLIDLQERNLERVRSGIQAYALLQQLRAEKKANGQASEETKAKFDKVQKDLGFGLLLKRYTDNVVDATEEQIKQAAADTIPKVAPTFWSFRVMM…	YP_003007788.1	1360154	1361290	ATGTTTGATTATGAATTTCTACGTTTTGTATGGTGGATCCTAGTTTGCGTATTGCTTATTGGATTTGTCGTTACCGATGGTTTTGATATGGGTGTTTTAAACTTATTACCATTTACTGGTAAAAAAGAAGTGGAAAAACGCATTATGATCAATACTATCGCTCCACATTGGGATGGTAACCAGGTTTGGTTGCTTACTGCTGGCGGTGCGATGTTTGCTGCATGGCCGACGGTTTATGCAACATCATTCTCCGGCTTTTTCATCGCAATGATTTTAGTCTTGGCTGCATTATTCTTCCGCCCGGTGGGGTTTGAATATCGCGCTAAAATTGATAGCCCAACTTGGCGTAAAGCTTGGGATTTTGGGTTATTTATCGGTGGGTTTGTACCGTCCTTAGTT…	MFDYEFLRFVWWILVCVLLIGFVVTDGFDMGVLNLLPFTGKKEVEKRIMINTIAPHWDGNQVWLLTAGGAMFAAWPTVYATSFSGFFIAMILVLAALFFRPVGFEYRAKIDSPTWRKAWDFGLFIGGFVPSLVFGVAFGNLLQGVPFEFNELQQPQYTGTFFELLNPFALLCGVISFTMLTTHGANWLQMKTTAELRERARTISQVGAFATLIMFVFAGVWLFFKDGFVVTSVIDHNAPSNPIGKEVAVQAGAWFNNYKEMPILWLFPVLAVGSALLNIVFSKANRCGFAFLFSALTMAGVILTATIAMFPFVLPSISNPGMSLLMWDATSSKLTLTLMFFLALFFVVILLSYTIWAYYKMFGRIDSSFIEENKNSLY		unannotated	1360046	1360144	ATGTTTTATGTAGTCTGGGTATTGGGTGTTTTGTTAGCAATTATGCTAAGTGTAGTTGTCACTATCAGCATCGAAAAAACAGGAAAATTTGACGAGTAG	MFYVVWVLGVLLAIMLSVVVTISIEKTGKFDE*
NC_011983.1	Agrobacterium radiobacter K84	W	YP_002540903.1	807748	809160		MLEQLDPVILARAQFAFTVSFHFIFPAFSIGLANYLMVLEGLWLKTGQGVYANLFRYWLKIFAVVFGMGVVSGVVMSYQFGTNWSVFSTKAGPIVGPLMAYEVLTAFFLEAGFLGVMLFGMSKVGKKLHFFATCMVALGTLISATWIIAVNSWMQTPAGFVINAKGQFVPAGSWLPIIFTASFPFRLVHTVIAAYLTTAFVVGGVGAWHLLKDCANPGARKMFSMAMWMAAIVAPIQILAGDAHGLNTLEHQPAKVLAMEGDYEPSPNGAPLVLFGLPSNDEARVRYEVSIPHLGSLILKHDPFAPLPGLTDFPRDQWPPAHIIFWSFRIMVALGFAMLGIGLWSLLARFRRKLYDWPWLHRACVVMGPAGFVAVIAGWVTTEVGRQPFTVYGLLRTAE…	YP_002540904.1	809166	810170	ATGGCCAGCATTGATCTGACTATCGTCTGGGCAGCGGTCATCGGCTTCGCGGTGATGGCCTATGTCGTGATGGACGGTTTCGACCTTGGCATCGGCATCCTGTTTCCAACATTTGAGGTCGGCGACGAGCGCGATCAGGCGATGAACTCGATCGCACCGGTATGGGACGGTAATGAAACCTGGCTGGTCATGGGGGGAGGCGGACTGTTCGCTGCTTTCCCGCTCGCCTACGCGATCATTCTTCCGGCGACCTATCCGTTGATGATCGCGATGTTGCTCGGCCTGGTCTTTCGCGGTGTCGCCTTCGAGTTTCGCTGGCGCGATCCGCGTCATCGTCCGTTCTGGGATGTGGCCTTTTCCATCGGCTCGTTCGTTGCGGCATTGGCGCAGGGGATCACA…	MASIDLTIVWAAVIGFAVMAYVVMDGFDLGIGILFPTFEVGDERDQAMNSIAPVWDGNETWLVMGGGGLFAAFPLAYAIILPATYPLMIAMLLGLVFRGVAFEFRWRDPRHRPFWDVAFSIGSFVAALAQGITLGAILQGIHVENDAYAGGWLDWLSPFSLLTGIAVVVGYALLGATWLIWKTEGSSQSHARRVAFWVGAATLIALAAVSAATPFLAYDYWRRWFAMPGVLLTAQVPLLVLICSATFFWSLRREFERAPFLMALALFLLGFIGLGISIYPYIVPRAVTIWDAAAPRESQIFMLFGALVIIPVILVYTGWAYWVFRGKAGVHGYH		XXX										unannotated	810170	810286	ATGAGTCCCGTCGCCCCTCTTTGGAAGCGCCTTGCGTGGATGGCAGCCATCTGGGCGGCGAGCGTTGCCGCGCTTGGGCTGGTCGCAGGTGTGATCCGGTTATGTTTGCACGGTTAA	MSPVAPLWKRLAWMAAIWAASVAALGLVAGVIRLCLHG
NC_011983.1	Agrobacterium radiobacter K84	C	YP_002540641.1	501240	502841	ATGAACTCCGCTCTATCGGCATTAGATCTCGCCCGCATCCAGTTTGCGTTCACTGTTTCGTTCCACATCGTTTTTCCGGCGCTCAGCATCGGTCTCGCCAGCTTCATTGCCGTCCTCGAATGGCGCTGGCTGAAAACCGGCAAGGCGTACTACAAAGATCTTTGCCTGTTCTGGTCGAAGATCTTCGCGGTCGCCTTCGGCATGGGCGTCGTGTCCGGCGTCGTGATGAGCTATCAGTTCGGCACCAACTGGTCGGGCTTCTCCAGTTTCGCCGGGCCCGTCACCGGTCCTCTTCTCATGTACGAGGTCATGACCGCGTTCTTCCTCGAAGCGGGCTTCCTCGGCATCATGCTGTTCGGCTGGCAGCGCGTGAGTCCGCGCGCGCACTTCGGCGCCACG…	MELDIVALSRLQFAMTALYHFLFVPLTLGLSVLLAIMETTYVMTGRQIWRQMTKFWGTLFGINFVLGVATGIVMEFQFGMNWSYYSYYVGDIFGAPLAIEGLMAFFLEATFVGLFFFGWEKLSKVGHLVATWAVALGSNFSALWILIANGWMQNPVGSALNPQTMRMEITSFYDVVFNPVAQAKFVHTVSAGYVCASIFVLGVSAWYMLKGRHIEIAKRSMTVAASFGLASALSVVVLGDESGYLSTEHQKMKLAAIEAMWETEPAPAAFTAFGFPDQQARETHYAVHIPWAMGLIGTRSLTTEIPGINQLEKQAETRIRDGIKAYDALMKIRAAQSTAASAATQDPAAEQARSSFEDIGHELGYALLLKRYVDDPRQATEAQIAQAARDTIPHVPTLF…	YP_002540640.1	500080	501234	ATGATCCTTCATGAATTGATCGACTACGAGACTCTTCGCATCATCTGGTGGCTGCTGCTCGGAGTGCTGCTGATCGGCTTTGCCGTGACCGGCGGCTTCGACCTCGGTGTCGGCACGTTGCTTCCGTTCGTCTCCAAGACGGACACCGAGCGGCGCATTGCCATCAATTCGATCGGCCCGACCTGGGAGGGTAACCAGGTCTGGCTGCTGCTAGGCGGTGGCGCCATTTTCGCCGCCTGGCCGCCGCTTTACGCGGTCTCCTTCTCCGGTTTCTATCTGGCGATGTTCGCGATCCTCTTCGCGCTCATCCTCAGGCCGGTGGCGTTCAAATACCGATCCAAGCACGAGAGCGCCCGCTGGAAGGCAGGCTGGGATTGCGCGCTGTTCATCGGCGGCTTC…	MILHELIDYETLRIIWWLLLGVLLIGFAVTGGFDLGVGTLLPFVSKTDTERRIAINSIGPTWEGNQVWLLLGGGAIFAAWPPLYAVSFSGFYLAMFAILFALILRPVAFKYRSKHESARWKAGWDCALFIGGFVPALIFGVAVGNVLQGVPFRFADDMRIYYEGSFFGLLNPYALLCGLLSVAMLTMHGAAWLQLKTSGNVAERARRYGSLAALATVVLFALGGLALWYGVDGYRITSQINSIGPSNPLLKTVDHSAGAWFANYGSHPWMMAAPIFGFIGAVATLLSMLARRELAPLLFSKLAIFGIISTVGVSMFPFILPSSLDPRSSLTVWDASSSHMTLFVMLVAVLIFLPIILLYTTWVYRVLWGKVDAQTVNDKNGHAY	YP_002540639.1	cyd operon protein YbgT	499944	500057	ATGTGGTATTTCGCCTGGCTCCTCGGCTTCCCGCTTGCCGCCGCCTTCGCTGTCCTCAACGCGATGTGGTACGAACTCGTCGACGATAACGCCAAAAAGAACAAGCGCGGATAA	MWYFAWLLGFPLAAAFAVLNAMWYELVDDNAKKNKRG*
NC_011985.1	Agrobacterium radiobacter K84		no annotated cydA
NC_015183.1	Agrobacterium sp. H13-3		no annotated cydA
NC_015508.1	Agrobacterium sp. H13-3 594	W	YP_004444278.1	1596327	1597904	ATGACAGAACTTGCGTCGGTTGATTGGTCAAGGGCTCAGTTTGCACTTACCGCTTTATACCACTTTTTGTTTGTGCCTTTGACTTTAGGGCTTTCATTTATAATAGCATTTATGGAAACGATTTACGTAAAAAGTAAAAACGAAGAGTGGAAAAAAATAACTAAATTTTGGCTCAAACTTTTTGCTGTAAATTTCGCTATCGGCGTTGCTACAGGCCTTATAATGGAATTTGAGTTTGGAACTAATTGGGCAAATTACAGTTGGTTTGTAGGAGATATTTTCGGCGCGCCACTTGCGATAGAAGGACTTTTCGCATTTTTCCTGGAAGCTACATTTTTTGCCGTAATGTTTTTCGGATGGGATAAAGTAAGTAAAAAATTTCATCTATTTTCTACATGG…	MELDIVALSRLQFAVTALYHFLFVPLTIGLSVVIAIMETVYVMTGRTIWRQMTKFWGTLFGINFVLGVSTGIVMEFQFGMNWSYYSHYVGDIFGAPLAIEGMMAFFLEATFVGLFFFGWDKLSKLGHLIATWCVAIGSNFSALWILIANGWMQNPTGSAFNPQTMRMEVTDFFAVLMNPVAQAKFVHTVSAGYVTASIFVLGVSAWYVLKGRHVDLAKRSMTVAASFGLAAALSVVVLGDESGYLSTEHQKMKLASIEAMWETEPAPAPFTAIGFPDQEARETHFAVKIPWVMGLIGTRSLDTEIPGINDLVELAKTRIRDGIKAYDALMQIRATGKGAELPEEVRGTFAELGHELGYALLLKRYVDDPRQATEEQIAKAAADTIPHVPTLFWAFRIMV…	YP_004444279.1	1597911	1599068	ATGATATTGCATCAACTCATCGACTACGAAGTCCTCCGCGTCATCTGGTGGCTGCTGCTTGGCGTGGTGCTGATCGGTTTTGCCGTGACCGGCGGTTTCGATCTTGGCACGGGCGCGCTGCTGCCTTTCGTTGCGAAAACGGATCTCGAGCGGCGTGTCGTCATCAATTCCATCGGCCCGGTATGGGAAGGCAATCAGGTCTGGCTCATCCTTGGTGGCGGCGCCATCTTCGCCGCGTGGCCGCCGCTTTATGCGGTGTCGTTTTCAGGTTTTTACCTGGCGATGTTCGCCACACTATTTGCGCTGATCCTGCGGCCGGTGGGGTTCAAATACCGCTCCAAGCGCGAGAGTACGACATGGCGCAATACCTGGGATTGGGCGCTGTTTGTCGGTGGCTTT…	MILHQLIDYEVLRVIWWLLLGVVLIGFAVTGGFDLGTGALLPFVAKTDLERRVVINSIGPVWEGNQVWLILGGGAIFAAWPPLYAVSFSGFYLAMFATLFALILRPVGFKYRSKRESTTWRNTWDWALFVGGFVPALIFGVAIGNVLQGVPFRFNDDLRIFYDGTTLFELLNPYAILCGLVSVCMLVMHGAAWLVLKTEGPVAARARSFGSIAALATTVLFALGGVLLWLGIDGYRFTSEVVTDGPSNPLSKTVEVASGVWFANYAAHPWMMLAPALGLAFPLVAFLLLRGGREVLALLSSSLAIFGIISTVGLTMFPFILPSSIDPKSSLTVWDASSSHMTLFIMLVVALIFIPIIVAYTSWVYRVLWGKVDEKAIREDSGHAY	YP_004444280.1	protein YBGT-like protein	1599096	1599218	ATGTGGTATTTCGCCTGGCTGCTCGGCCTGCCTCTCGCCGCCATTTTCGCCGTCATGAACGCCATGTGGTATGAGCTGATGGAAGAAAACGCCAGAAAGGCCGAGGCCAAGCCGGAAAAATAA	MWYFAWLLGLPLAAIFAVMNAMWYELMEENARKAEAKPEK*
NC_003063.2	Agrobacterium tumefaciens str. C58 595	W	NP_356555.2	1211490	1213067	ATGAATGTCGTCGATATTTCGCGGTGGCAGTTCGGTATTGTTACCGTCTACCACTTCATCTTTGTGCCGCTCACGATCGGTTTGGCCCCACTGATCGCCATCATGCAGACGGTGTGGGTGGCTACCGGGAACACCGCGTGGTACCGGCTGACCAAGTTCTTCGGCAAGCTGTTTTTGATCAACTTCGCCATCGGTGTGGCGACCGGCATCGTCCAGGAATTTCAGTTCGGGATGAACTGGAGCGAGTACTCGCGGTTCGTCGGCGACATCTTCGGTGCACCGCTGGCGATGGAAGGGCTGTTCGCCTTCTTCTTCGAATCCACGTTCATCGGCTTGTGGATCTTCGGCTGGAGCCGGCTGCCGAAGCTGCTCCACCTGGCCTGCATCTGGATCGTCGCG…	MELDIVALSRLQFAVTALYHFLFVPLTIGLSVVIAIMETVYVMTGRTIWRQMTKFWGTLFGINFVLGVSTGIVMEFQFGMNWSYYSHYVGDIFGAPLAIEGMMAFFLEATFVGLFFFGWDKLSKLGHLVATWCVAIGSNFSALWILIANGWMQNPTGSAFNPQTMRMEVTDFFAVLFNPVAQAKFVHTVSAGYVTASIFVLGVSAWYVLKGRHVDLAKRSMTVAASFGLASALSVVVLGDESGYLSTEHQKMKLASIEAMWETEPAPAPFTAIGFPDQEARETHFAVKIPWVMGLIGTRSLDTQIPGINDLVEQAKTRIRDGIKAYDALMQIRATGKGAQLPEEVRGTFAEVGHELGYALLLKRYVDDPRQASEEQIAKAAADTIPHVPTLFWSFRIMV…	NP_356554.1	1213074	1214231	ATGATCCTGCATCAACTCATCGACTATGAAATCCTTCGCGTCATCTGGTGGCTGCTGCTCGGCGTATTGCTTATCGGTTTTGCCGTGACGGGTGGTTTCGATCTTGGCACGGGTGCGCTGCTGCCCTTCGTGGCGAAGACGGATATCGAGCGCCGTGTCGTCATCAATTCCATCGGCCCGGTCTGGGAAGGCAACCAGGTGTGGCTGATCCTTGGCGGCGGTGCGATCTTTGCCGCCTGGCCGCCGCTTTATGCGGTTTCGTTTTCAGGTTTCTATCTGGCGATGTTTGCCACCCTGTTCGCGCTGATCCTGCGGCCGGTCGGTTTCAAATATCGCTCCAAGCGCGAGAGCCCGGCATGGCGCAGCGGCTGGGACTGGGCCCTGTTCGTCGGCGGCTTC…	MILHQLIDYEILRVIWWLLLGVLLIGFAVTGGFDLGTGALLPFVAKTDIERRVVINSIGPVWEGNQVWLILGGGAIFAAWPPLYAVSFSGFYLAMFATLFALILRPVGFKYRSKRESPAWRSGWDWALFVGGFVPALIFGVAIGNVLQGVPFHFNDDLRIFYDGTTLFELLNPYALLCGLVSVSMLVMHGAAWLVLKTEGPVAARARSFGSIAALATTVLFALGGVFLWLGVDGYRFTSEVVTDGPSNPLSKTVEVAGGVWFANYAAHPWMMLAPALGLVFPLFAFILFRARREVLALLSSSLAIFGIIATVGLTMFPFILPSSVDPRSSLTVWDASSSHMTLFNMLVVTLIFVPMIVAYTSWVYRVLWGKVDEKAIRDDSGHAY	NP_356553.2	protein YBGT-like protein	1214271	1214393	ATGTGGTATTTCGCCTGGCTGCTCGGCCTGCCTCTCGCCGCCATCTTCGCCGTCATGAACGCCATGTGGTATGAGCTGATGGAAGAAAACGCGAAGAAGGCCGAAGCGAAGCCGGAAAAATGA	MWYFAWLLGLPLAAIFAVMNAMWYELMEENAKKAEAKPEK*
NC_011988.1	Agrobacterium vitis S4		no annotated cydA
NC_011989.1	Agrobacterium vitis S4 596	C	YP_002550601.1	2988593	2990011	ATGTTAGATACCCTCATGCTGTCGCGGATCCAATTCGCTGCCAATATCAGCTTTCATATAATGTTTCCCACCATCACCATTGCGTTGGGCTGGATATTGGTGTTTTTCAAATGGCGTTATTTACGAACACAAGTCAGTGAATGGCTCGATCTCTACTATTTCTGGGTAAAAGTGTTTGCGCTGACTTTTGCTCTTGGGGTGGTGTCGGGCATTACCATGAGTTTTCAATTTGGCACTAACTGGCCGGGCTTTATGGAGCGCGTGGGCAATGTGGCAGGTCCCTTACTTGGCTATGAAGTGATGACCGCCTTCTTTATGGAAGCGACGTTTCTTGGCGTGATGCTGTTTGGCCGAGGGCGAGTACCGGAATGGCTGCATACCTTATCGACTGTGCTGGTG…	MFDQFDAVLLARIQFAFTVSFHIIFPAFSIGLASYLAVLNGLYLWTKKQVYVELFNFWKTIFAVAFGMGVVSGIVMSYQFGTNWSVFSDKAGPVIGPLMGYEVLTAFFLEAGFLGVMLFGLQRVGPKLHFFATCMVAFGTLISATWILAVNSWMQTPAGFGMNDKGQFIPLDWWAVIFNPSFPYRLVHMVLAAYLTTALVVGAVGAWHLLRKTAPRRAGKMFSMAMGMVAVVAPIQILAGDAHGLNTLEHQPVKVMAMEGHYDSHPDGAPLILFGIPNPAEKRVDYAVEIPKLSSLILKHDLNAPLAGLDTVPDELEPPVAVIFWSFRVMVGLGFAMLGLGLWSLWARYRRTLYSNDWLHRAAFAMGPAGFIAVLSGWITTEVGRQPYTIYGHLLTAQS…	YP_002550600.1	2987599	2988603	ATGCCCTTTGATTATGCGTTCCTCTGGGCCGCGATCATCGCCTTTGCGGTGCTGGCCTATGTCATCCTTGACGGCTTTGATCTGGGCGTCGGCCTGCTGTTTCCGTTCTTCAAGAGCGAGCATGACCGTGACCAGATGATGAATTCGGTGGCGCCCGTCTGGGATGGCAACGAGACCTGGCTGGTGCTGGGCGGCGGTGGTTTGATGGCGGTGTTTCCGCTGGCCTATGCCACCATCCTGCCGGCGCTTTACATGCCGATCATTCTGATGCTGCTTGGTCTGATCTTTCGCGGCGTGGCCTTCGAATACCGCTGGCGCACACGGCGCTGGAAGGGCGTTTGGGATGTCGGCTTTACCGGTGGTTCGCTGGTGGCGGGCTTTTCGCAAGGCGTGGCGCTG…	MPFDYAFLWAAIIAFAVLAYVILDGFDLGVGLLFPFFKSEHDRDQMMNSVAPVWDGNETWLVLGGGGLMAVFPLAYATILPALYMPIILMLLGLIFRGVAFEYRWRTRRWKGVWDVGFTGGSLVAGFSQGVALGALVQGIPVVDRAYAGGWWDWLTPFSIATGVALVFGYTLLGATWLVFKTVGPLRAQAQRYALAAAVLTVGAMGVFSLWTPWLKPHYLDRWFTFPTAVFSVIVPILVLGCLYLVFKGLRDGKDWLPFVASLALFVLGYVGIGISFYPYIVPTSVTIWEAAAPDTSLKFLLVGAAILVPIILIYTTYAYWVFRGKIDPEEGYH		XXX										unannotated	2987464	2987598	ATGGTGGAAGATACGGCGACGCAACCAAAATCCTTAAAACAGAAGATCCTGTGGTTTGCGATTTTCTGGATTGTTGGCGTGGCAGTGGTTGGCGCAGTCGCGGCTTCCATCCGGCTGGTGCTGATGCAGGCATAA	MVEDTATQPKSLKQKILWFAIFWIVGVAVVGAVAASIRLVLMQA
NC_008260.1	Alcanivorax borkumensis SK2 597	C	YP_694142.1	2740642	2742030	GTGAGTGAGCTGTTTTTAGCAAGATTTCAATTTGCTTCAACGACATTATTTCATTTTATTTTTGTTCCTATGTCAATAGGTTTGGTGTTTATCGTTGCATTGATGCAGACCCTTTATGTCGTCAAGAAAAAAGAGATTTATAAAAAAATGGCGAAGTTTTGGGGTCATCTATTCCTACTCAATTTTGCAGTAGGTGTGGTGACAGGGATTCTCCAGGAATTCCAGTTTGGGATGAACTGGTCAGATTATTCAAGGTTTGTCGGTGATGTATTTGGTGCACCGCTTGCCATTGAAGCACTGCTCGCCTTTTTCCTTGAATCTACATTTATTGGACTTTGGATATTCGGCTGGGATCGCTTGCCGAAGAAGATTCATTTATTGTGTATTTGGCTTGTTTCA…	MEFDPFLLARLQFAANISFHILFPTITIGLCWVLFYFRLRYTFSGDKAWEYAYFFWVKIFALSFALGVVSGITMSFQFGTNWPGFMEKAGNIAGPLLGYEVLTAFFLEASFLGIMLFGKNRVSNRLHLTSCALVAVGTSFSAFWILSLNSWMQTPTGFRLEDGVFYVDSWWTAIFNPSFPYRLAHMFNASLLTAAFLIMGVSAWRAMRRVDGPATWKVMRTGAVMAAVLAPLQVWIGDLHGLNTLEHQPAKIAAMEGVWETESNVPLTLFGFPDEEQRTTHMAIKVPGLGSLILTHDWNGELKGLNDFEGDHPPVAPVFWSFRVMVGVGVLMVLVGWWAAWRLFRRRDENRDAQVWLLRALSVMTFSGWVAVLAGWYVTEIGRQPWMVSGLMRTSEVVA…	YP_694141.1	2739644	2740645	GTGATGGATATTGGATATTGGCTTCCGTTGTTCTTTGCCGGCGCCATGGGGTTGGCGCTGCTGATTTATGTGGTGCTCGATGGCTATGACTTGGGCATCGGTTTGCTATTGCCGTTTGCCGATGAAGAAGAGAAAGATGTCATGGTGGCCGCCATTGGCCCGTTTTGGGATGCCAACGAAACCTGGATTGTATTGGGGGTTGGTATTTTACTAATTGCTTTTCCTCAGGCCCACGGGTTAGTGCTCACTTCTCTCTACTTGCCTGTAACGCTGATGTTGATGGGGCTGATACTTCGCGGTGTGTCGTTCGACTTCCGCGTTAAGGCTGGCGACAAACATAAGGGCAAATGGAACTCGCTATTTGCAGTGGGTTCGCTGGTCGCGTCAGTATCGCAGGGC…	MMDIGYWLPLFFAGAMGLALLIYVVLDGYDLGIGLLLPFADEEEKDVMVAAIGPFWDANETWIVLGVGILLIAFPQAHGLVLTSLYLPVTLMLMGLILRGVSFDFRVKAGDKHKGKWNSLFAVGSLVASVSQGWMLGAFVTGLTGDATNIMFAILIALALPALYIMLGASWLLIKTEGALFNKAVRWGRRAVLPMGGFLLLISVATPLVSEAIADKWFTLPNAIGLMPIPIATALAYAGLIWVFNSRKILDNGYGWLAFLSLIVMCVLASLGLAYSLFPDIVLGRLSIWESASATESLLFTFWGTVITLPMILGYTFFIYRVFRGKATDLSYE		XXX
NC_014910.1	Alicycliphilus denitrificans BC 598	W	YP_004126768.1	2189366	2190784	ATGGATTCAGTAGAAATAGCTCGATTGTTGACGGGTATGACACTTGCAGTGCATATCATATTTGCAACAATTGGTGTTGGTATGCCACTTATGTTTGCAATAGCAGAGTTTATTGGCATAAAGAAAAATGATGCGAATTATATCACATTGGCTAAAAGATGGTCGAAAGGCTACACGATAACCGTTGCTGTTGGAGTCGTTACAGGTACTATTATTGGTTTACAACTTTCACTTGTCTGGCCAACATTTATGAAAATGGGCGGTCATGTTATCGCATTACCACTATTCATGGAAACTTTTGCATTCTTTTTTGAAGCAATCTTTTTAAGTATTTATTTATACACTTGGGAAAGATTTAAAAATAAATGGACACATTTTTTCATATCTATACCCGTTATT…	MLGFTALELARIQFGFTISFHIVFPAITIGLASYLAVLEGLWLWRKDPVYRDLYHFWSRIFAVNFAMGVVSGLVMAYQFGTNWSHYSSFAGSITGPLLAYEVLTAFFLEAGFLGVMLFGWNKVGSGLHFFSTVMVALGTLVSATWILASNSWMQTPQGFEIVDNVVVPVNWFEVIFNPSFSYRLAHMTMAAFISTALFVGASGAWHLLRGNDNPRVRTMLSMALWMLIAAAPLQIAIGDMHGLNTLEHQPAKLAAMEGHWENKPGEGAPLLLFGWPDMQAEATRYAVEVPRLGSLILTRSWDGQYRALKEFAPQDRPNVLLVFWSFRVMVGLGMLILLLALWGAWLRWRGRLYGSQAFLRFTAWMGPAGLIALLAGWFTTEVGRQPWIVYGVLRTQDAV…	YP_004126769.1	2190788	2191798	ATGGGTATCGATCTGCCGGTCATCTGGTTTGTCATCATCGTTTTCGGCCTGATGATGTACGTCATCATGGACGGGTTCGACCTAGGCATAGGCATCCTGTTCCCGTTCGTGCGCAACCGCGAGAGCCGGGATGTCATGGTCAATACCGTGGCCCCCGTGTGGGACGGCAACGAGACCTGGCTCGTGCTCGGCGGCGCGAGCCTCATGGCCGCGTTTCCGCTGGCCTATGCAGTGGTGCTCAGTGCGCTCTATCTCCCGCTGCTGCTCATGCTGCTGGGGCTGATCTGGCGTGGCGTGGCATTCGAGTTCCGCTTCAAGGCGGACGAGAGCCACCGGCACTTCTGGGACGTGGCCTTTACGGCCGGCTCCTACATGGCCACCTTTTTCCAGGGCGTGGCC…	MGIDLPVIWFVIIVFGLMMYVIMDGFDLGIGILFPFVRNRESRDVMVNTVAPVWDGNETWLVLGGASLMAAFPLAYAVVLSALYLPLLLMLLGLIWRGVAFEFRFKADESHRHFWDVAFTAGSYMATFFQGVALGAFLNGFEVHNGNYIGGAFDWLSPFSLFAGLGLVVAYALLGATWLIIKTEGSLHDRMVSLARPVTLALLVAIGIVSLWTPLTHPGIAQRWFDWPNIALFAPVPVLVLLTGYGLLRSLRGGDPSVTPFMLTLCLLFLGYTGLGISVWPHIIPPDITIHEAAAPPQSMGFALVGALLIIPVILTYTAWSYYVFRGKVRQGEGYH		XXX										YP_004126770.1	2191798	2191944	ATGGCGTCCTCCACCTCCCGCCGCACTGTGTCCTGGTGGCGGCGCGTGGGCTGGCTTGTGTTGATCTGGGCGGCCAGCGTGGCGGCACTCGCCGTCATGGCCCTGTTTTTTCGTGTACTCATGCGCCTTGCGGGAATGAGCAGCTGA	MASSTSRRTVSWWRRVGWLVLIWAASVAALAVMALFFRVLMRLAGMSS-
NC_015422.1	Alicycliphilus denitrificans K601 599	W	YP_004388213.1	2432308	2433726	ATGGATTTCGATCCGGTGACCCTCGCGCGTATTCAGTTCGCCTTCACGGTCTCCTTCCACGTCATCTTCCCGGCCTTCACCATCGGGCTTTCCGCCTTCATCGCGACGCTGGAACTGATCTGGCTGAAGACCGGCCGCGACGTGTACCATCGCCTTGCACGGTTCTGGACCAAGATCTTCGCCGTGTCCTTCGCCATGGGCGTGGTGTCCGGCATCGTGCTGTCCTACCAGTTCGGCACCAACTGGAGCCGCTATGCCGAGTTCGTGGGCTCGGTGGTGGCACCGCTCATCGGCTTCGAGGTGCTGACCGCCTTCTTCCTGGAGGCGACCTTCCTCGGCATCATGCTGTTCGGCTGGAACCGGGTGCCGCCGTGGCTGCATGTGCTGTCGTGCTGCGTG…	MLGFTALELARIQFGFTISFHIVFPAITIGLASYLAVLEGLWLWRKDPVYRDLYHFWSRIFAVNFAMGVVSGLVMAYQFGTNWSHYSSFAGSITGPLLAYEVLTAFFLEAGFLGVMLFGWNKVGSGLHFFSTVMVALGTLVSATWILASNSWMQTPQGFEIVDNVVVPVNWFEVIFNPSFSYRLAHMTMAAFISTALFVGASGAWHLLRGNDNPCVRTMLSMALWMLIAAAPLQIAIGDMHGLNTLEHQPAKLAAMEGHWENKPGEGAPLLLFGWPDMQAEATRYAVEVPRLGSLILTRSWDGQYRALKEFAPQDRPNVLLVFWSFRVMVGLGMLILLLALWGAWLRWRGRLYGSQAFLRFTAWMGPAGLIALLAGWFTTEVGRQPWIVYGVLRTQDAV…	YP_004388214.1	2433730	2434740	ATGGGTATCGATCTGCCGGTCATCTGGTTTGTCATCATCGTTTTCGGCCTGATGATGTACGTCATCATGGACGGGTTCGACCTAGGCATAGGCATCCTGTTCCCGTTCGTGCGCAACCGCGAGAGCCGGGATGTCATGGTCAATACCGTGGCCCCCGTGTGGGACGGCAACGAGACCTGGCTCGTGCTCGGCGGCGCGAGCCTCATGGCCGCGTTTCCGCTGGCCTATGCAGTGGTGCTCAGTGCGCTCTATCTCCCGCTGCTGCTCATGCTGCTGGGGCTGATCTGGCGTGGCGTGGCATTCGAGTTCCGCTTCAAGGCGGACGAGAGCCACCGGCACTTCTGGGACGTGGCCTTTACGGCCGGCTCCTACATGGCCACCTTTTTCCAGGGCGTGGCC…	MGIDLPVIWFVIIVFGLMMYVIMDGFDLGIGILFPFVRNRESRDVMVNTVAPVWDGNETWLVLGGASLMAAFPLAYAVVLSALYLPLLLMLLGLIWRGVAFEFRFKADESHRHFWDVAFTAGSYMATFFQGVALGAFLNGFEVHNGNYIGGAFDWLSPFSLFAGLGLVVAYALLGATWLIIKTEGSLHDRMVSLARPVTLALLVAIGIVSLWTPLTHPGIAQRWFDWPNIALFAPVPVLVLLTGYGLLRSLRGGDPSVTPFMLTLCLLFLGYTGLGISVWPHIIPPDITIHEAAAPPQSMGFALVGALLIIPVILTYTAWSYYVFRGKVRQGEGYH		XXX										YP_004388215.1	2434740	2434886	ATGGCGTCCTCCACCTCCCGCCGCACTGTGTCCTGGTGGCGGCGCGTGGGCTGGCTTGTGTTGATCTGGGCGGCCAGCGTGGCGGCACTCGCCGTCATGGCCCTGTTTTTTCGTGTACTCATGCGCCTTGCGGGAATGAGCAGCTGA	MASSTSRRTVSWWRRVGWLVLIWAASVAALAVMALFFRVLMRLAGMSS-
NC_013205.1	Alicyclobacillus acidocaldarius subsp. acidocaldarius DSM 446 295	C	YP_003185339.1	1989075	1990460	ATGGACATGTTGATCAATCCCACGGTGGTGGAGCTATCGCGCCTACAGTTCGCGCTGACCGCTCTCTACCACTTCTTATTTGTACCACTCACCCTGGGTATGACCTTTATTCTGGCCACCATGGAAACGGTGTATGTCATCACCGGCAAACAGATATATAAAGAAATGACTCAGTTCTGGGGCAAGCTCTTCGGCATCAACTTTGCCCTGGGTGTCGCTACCGGCCTGACCATGGAGTTTGAATTCGGGACCAACTGGTCCATGTACTCCCACTTCGTGGGCGATATTTTCGGTACCCCGCTGGCCATTGAGGGGCTGATGGCCTTCTTCATGGAATCCACCTTTGTCGGTGTGATGTTCTTCGGCTGGGACCGCATGAGCCGCAAGGCGCACCTCGTG…	MPSEVALARWQFGITTVYHFFFVPVTIGLVYLIAIMETLYVAKKDDRYKQMAQFWGKIFLINFAVGVVTGILQEFQFGMNWANYSRFVGDVFGAPLAIESLLAFFLESTFLGVWMFGWDKLSKRMHVASIWLVAIGTTLSAFWILTANAFMQHPVGYTLKDGHAEMSSFGALITNPQLWYEFPHVFLGSLVTGAFVVMGISAYQILRRRHVEVFQPSFAMASILGVAASFLVMVVGHEQAQYLLVSQPMKLAASEALWTTSGSPAPWTLFAVIHAGAHKNTWMIQIPYLLSVLSYNRLYGSVPGILELQQQMQARYGPGNYIPDVTAVFWSFRVMVFAGLLMFAASAWGVWRIVRDRLVQSQRYLRWMIPAISLPFIANTMGWIMTEMGRQPWVVYGLQ…	YP_003185338.1	1988029	1989042	ATGACGCTTGAATCGTTCTGGTTTGCGGTCATCGCCGTGTTGTTCATCGGTTTCTTCTTCCTTGAGGGCTTCGACTACGGCGTCGGCATCCTGGTTCCTTTTCTCGGCAAGACGGACGACGAGCGCAGGCTTCTCATCAACACCATCGGGCCGTTCTGGGATGCGAACGAGGTGTGGTTCATCACGGCGGGCGGCGCGATGTTCGCCGCCTTCCCGGGGTGGTACGCCACGCTGTTCAGCGGATTTTACATGGCGCTCTTTCTGCTCCTCGTGTCGCTCATCGGGCGCGGCGTGGCGTTCGAATTTCGCAGCAAGGTCGAACACGCAGCCTGGAGAAGGTTCTGGGACTGGGTCATCTTCGGCGGCAGCCTGTTGCCACCACTCTTGTGGGGCGTCGCG…	MTLESFWFAVIAVLFIGFFFLEGFDYGVGILVPFLGKTDDERRLLINTIGPFWDANEVWFITAGGAMFAAFPGWYATLFSGFYMALFLLLVSLIGRGVAFEFRSKVEHAAWRRFWDWVIFGGSLLPPLLWGVALANMMHGVPIDQNKNYVGSFWDLISLYSVMGGVSMTLLFVLHGALFISLRTSGVLQERARAAAMAVGAWATAVTFLFVVLSYLETDMFTRRGIDPGVVPILAGLALFSVQFFIRAKRDGWAFFMTGLTIVLSTITVFMDLFPRVMVSSLNPAWSLTIYNTASNPYSLKVMTIVALTVVPFVLLYQGWSYWVFRKRLSSDHPLEY		XXX
NC_017167.1	Alicyclobacillus acidocaldarius subsp. acidocaldarius Tc-4-1 296	C	YP_005518474.1	1949711	1951114	ATGGACGCACTCTTTCTTGCAAGACTCCAGTTTGCCCTGACATCGGTGTTTCACTTCTTCTTTGTCCCGCTCACGCTCGGGCTCTCCATTTTCGTCGCGATTATGGAGACCGCTTACGTGAAAACGGGCAATGAGATGTACAAACGCCTGACAAAATTCTGGGGCAACATTTTTCTCATCAACTTCGCCGTCGGGGTGGTCACCGGCATCGTCATGGAATTCCAGTTTGGCCTTAACTGGTCGCAATACTCCCGATTTGTCGGAGACATTTTCGGGGTTCCGCTGGCAATCGAAGCCCTCCTGGCATTTTTTCTCGAATCGACATTTCTTGGAATCTGGGTGTTCGGTTGGGAAAAACTTCCGAAAAAACTTCATGCTGCAACCATCTGGATTGTCGCC…	MEGGGRMPSEVALARWQFGITTVYHFFFVPVTIGLVYLIAIMETLYVVKKDDRYKQMAQFWGKIFLINFAVGVVTGILQEFQFGMNWANYSRFVGDVFGAPLAIESLLAFFLESTFLGVWMFGWDKLSKRMHVASIWLVAIGTTLSAFWILTANAFMQHPVGYTLKDGHAEMSSFGALLTNPQLWYEFPHVFLGALVTGAFVVMGISAYQLLRKRHIEVFEPSFAIASIVAVAASFLVMVVGHEQAQYLLVSQPMKLAASEALWKTSGSPAPWTLFAIIHAGAHKNTWMIQIPYLLSVLSYNRLYGSVPGILELQQQMQARYGAGNYVPDVPVIFWSFRIMVFAGALMFLASAWGVWRIIRNRLVPGRRYLKWMVWATSLPFIANTMGWIMTEMGRQPW…	YP_005518473.1	1948664	1949686	GTGCGCGAGATGACGCTTGAATCGTTCTGGTTTGCGATCATCGCCGTGTTGTTCATCGGTTTCTTCTTCCTCGAGGGCTTCGACTACGGGGTGGGCATCCTGGTCCCGTTTCTCGGCAAGACGGATAAGGAACGCAGGCTGCTCATCAACACCATCGGGCCGTTCTGGGATGCCAACGAGGTGTGGTTCATCACGGCGGGCGGGGCGATGTTCGCCGCCTTTCCCGGCTGGTATGCCACGCTGTTCAGCGGATTTTACATGGCGCTCTTTCTGCTGCTGGTGGCGCTCATCGGGCGAGGTGTCGCCTTCGAGTTTCGGAGCAAGGTGGAACATCCGGTTTGGCGGACGTTCTGGGACTGGGTCATCTTCGGCGGCAGCCTGTTGCCACCACTCCTGTGG…	MREMTLESFWFAIIAVLFIGFFFLEGFDYGVGILVPFLGKTDKERRLLINTIGPFWDANEVWFITAGGAMFAAFPGWYATLFSGFYMALFLLLVALIGRGVAFEFRSKVEHPVWRTFWDWVIFGGSLLPPLLWGIALANMMHGVPIDQNKNYVGSFWDLISLYSVVGGVSMTLLFILHGALFISLRTSGVLQERARAAATAIGAWATALTFLFVVLSYLETDMFTRRGIDPGVVPVLAGLALFSVQFFIRAKRDGWAFFMTGLTIVLSTITVFMDLFPRVMVSSLNPAWSLTIYNTASNPYSLKVMTIVALTVVPFVLLYQGWSYWVFRKRLSSDHPLEY		XXX
NC_011312.1	Aliivibrio salmonicida LFI1238	W	YP_002263286.1	2025572	2027161	ATGATTATGAATTTAGATGCCTTAGTAAGCTGGTCACGTGCACAGTTTGCTCTTACAGCCATGTATCACTGGCTGTTTGTTCCGCTGACACTGGGATTGGGTGTCATCATGGCTATCGTGGAGACCATCTATTATCGCAATGGCAAACCGGAGTGGAAGCGTTATGCCCAGTTCTGGCAGAAGCTATTCGGTATCAACTTTGCGATCGGTGTGGCCACAGGAATCATTCTCGAATTCGAGTTCGGTACCAACTGGTCTAATTACAGTCTCTTTGTGGGCGATATCTTCGGAGCGCCATTGGCCATCGAAGGTATTTTGGCTTTCTTCATGGAGGCTACTTTTATTGCCGTTATGTTCTTTGGCTGGAACAAGGTGAGCAAAGGTTTTCACCTAAGTGCC…	MITDVVELSRLQFAMTAMYHFLFVPLTLGMAFLLAIMESLYVMTNKQIYKDMTKFWGKLFGINFALGVATGLTMEFQFGTNWSYYSHYVGDIFGAPLAIEALMAFMLESTFVGLFFFGWDRLSKRQHLTVTWLVALGSNFSALWILVANGWMQNPVGAEFNFETMRMEMVSFAEVVLNPVAQVKFVHTVASGYTAGAMFVLGISSYYLLKGRDVAFARRSFAIAASFGMASILSVMVLGDESGYELGEVQQVKLAAIEAEWHTEEAPAAFTVFGLPNQETMETDYAIKIPYVMGIIATRSLDKQVTGLRDLKAQHEVRIRNGMIAYDLLEKLRNGDKTPENIAAFDDVKHDLGYGLLLKRYTDKVVDATEDQIKAAADDSIPNVLPLFFSFRIMVACGV…	YP_002263287.1	2027179	2028315	ATGTTTGATTACGAAGTATTGCGATTTGTTTGGTGGGTATTGATTGGTGTATTACTGATTGGTTTCGCGGTAACAGATGGTTTTGATATGGGGGTAGGTACACTAGTGCCTATCATCGGTAAAACAGATACAGAACGTCGAGTGATGATTAACTCAATCGCCCCTCACTGGGAAGGCAACCAAGTTTGGTTAGTAACAGCAGGCGGTGCATTATTTGCTGCTTGGCCTTTAGTGTATGCTGCTTCATTCTCTGGCTTTTACTTAGCTATGATTCTGACATTAGCTGCATTATGGTTCCGCCCTGTTGGGTTTGATTATCGTTCTAAAATTGAAGATAAACGCTGGCGTTCAGCGTGGGATGCTGCGATCTTCATTGGTAGCTTTGTTCCACCAGTCATC…	MFDYEVLRFVWWVLIGVLLIGFAVTDGFDMGVGTLVPIIGKTDTERRVMINSIAPHWEGNQVWLVTAGGALFAAWPLVYAASFSGFYLAMILTLAALWFRPVGFDYRSKIEDKRWRSAWDAAIFIGSFVPPVIFGVAFGNLLQGVPFELNNLMMLKYHGGFFDLLNPFALVCGLVSSAMFVLQGSTWLQMKTTDQIHARASQVSMICAALVIVLFTIAGFWAQSINGFVITSVMDHNAPSDPLNKEVIRQVGALFLNFKEYPLLWIAPALAVVMPLIVMITTKLKRPGIAFIASSLTNAGVILTSGFALFPFVMPSSLNPNHSLTMWDSTSSELTLNIMTVVAAVMIPIILAYTAWTYYKMFGRIDTKFVEDNKNSLY	YP_002263288.1	hypothetical protein	2028327	2028434	ATGTGGTATTTTGCTTGGATTCTAGGTGTGCTACTAGCATGCTCATTTGCAATCATTAATGCTCTTTGGTTAGAGCACTCAGAAATGATGGATAAAGACAGTGAGTAA	MWYFAWILGVLLACSFAIINALWLEHSEMMDKDSE*
NC_011313.1	Aliivibrio salmonicida LFI1238		no annotated cydA
NC_008340.1	Alkalilimnicola ehrlichii MLHE-1 601	C	YP_742877.1	2316224	2317636	ATGTTCGGTGATGACATTGTCATGCTATCCAGGATGCAGTTCGGGTTGACCGCGCTGTACCACTTTTTATTCGTGCCTTTAACCTTGGGCATGACCTTTATCCTCGGGATTATGGAATCGGTGTATGTGATGACCGGCAAAGAGGTATACAAGGACATGACCAAGTTTTGGGGCAAGTTGTTCGGTATTAACTTCGCGATGGGGGTAACCACCGGTTTGACTCTGGAATTTCAGTTCGGCACCAATTGGGCGTATTACTCGCATTACGTCGGCGATATCTTTGGGCCGCTGTTGGCGGCGGAAGGCTGGATGGCGTTTTTTCTGGAATCGACCTTTGTGGGCCTGTTCTTTTTTGGCTGGGACAGGTTAAGCAAGACTCAGCATTTGGTTGTGACCTGG…	MELDPVFLSRLQFGFVVSFHAIFPVFTIGLASYIAALEGLLYRTGNPVYERLAKFWTQVFAVVFGMGVVSGIVMSFQFGTNWSAFSYASANFLGPILSYEVITAFFLEAVFLGILLFGRNKVPRGTHLFAACMVAIGTFISSFWILSANSWMQTPAGVELQGGVFQITSWMEAIFNPSFWPRFFHMALASFLTAGFVVAGVSAWYLLRDRAVVESRKALGMTLVLLAIVAPAQLVVGDIHGLNTFEHQPEKVAAMEGTWETQSGAPLLLFAIPSMEQERNFMEIGIPYGASLILTHSLDGEVHGLKDWAPEDRPNMPIVFWAFRIMVGIGLLMIVMALVGAWKQWRGTLWESEKLLRGFSWMIPAPFLAVLSGWFVTEVGRMPWVVHGIMRYEEAVSPS…	YP_742876.1	2315215	2316216	ATGGAATTGATTGATCTGACTCTGGTCTGGATTGCCATTATCGGGCTGGGCGTGTTCATGTACGTCCTGCTCGACGGCTTCGACCTGGGCGTGGGGATTCTCTATCCCTTCGCCCCCGGCGAGGAGGAGCGTGACCTGATGATGGACTCGGTGGCCCCGGTGTGGGACGGCAACGAGACCTGGCTGGTGCTGGGTGGTGCCGGCCTGCTGGGCGCCTTCCCGCTGGTCTACTCGGTCTTTCTGCCGGCGCTCTACATCGGTGTCTTCCTGCTTCTGGCGGGCTTGATCTTCCGCGGGGTGGCGTTCGAGTTCCGGGCCAAGGCGAACCGTTCCCGGCCCTTCTGGAACTGGGCCTTCACCCTGGGTTCCGGGGTGGCCTCCTTCGCCCAGGGCGCCGTG…	MELIDLTLVWIAIIGLGVFMYVLLDGFDLGVGILYPFAPGEEERDLMMDSVAPVWDGNETWLVLGGAGLLGAFPLVYSVFLPALYIGVFLLLAGLIFRGVAFEFRAKANRSRPFWNWAFTLGSGVASFAQGAVVGAYIQGFETEGFTYVGGPLDWLTPFVVMTGLGVVAGYALLGATWLIMKTEGELQDWARRVASRTLLAVLAFFVIVSLWTPLAHAEVMSRWLDNLNWLWLFPVVTLLVSYWLWRALQQRQEGTPFVAAMALFATFYVGLLISMWPYAVPPHHTFWDASSSPDAQLFLLVGMLLLLPVVMGYTAWTYWVFRGKVRPGEGYH		XXX
NC_009633.1	Alkaliphilus metalliredigens QYMF		no annotated cydA
NC_009922.1	Alkaliphilus oremlandii OhILAs		no annotated cydA
NC_013851.1	Allochromatium vinosum DSM 180	W	YP_003444443.1	2826502	2828106	ATGATTGTTGAAGAGGTTGTTGAGCTATCGCGGTTGCAGTTTGCGCTGACAGCCATGTATCACTTCCTATTTGTTCCTTTAACTTTAGGGTTAGCATTTTTGCTGGCTATCATGGAATCACTCTATGTGATGACTGATAAACAAATTTATAAAGATATGACTAAGTTCTGGGGTAAGTTATTTGGTATTAACTTTGCCTTGGGTGTTTCAACGGGCTTGGCGATGGAGTTCCAGTTTGGTACTAACTGGTCTTATTATTCGCATTATGTTGGTGACATCTTTGGTGCACCACTTGCCATTGAAGGTTTAATGGCCTTCTTCCTTGAATCTACCTTTGTAGGTATGTTCTTCTTCGGTTGGGATCGTTTCACTAAGCGCCAACATTTAGCTGTGACTTGG…	MLDSTMVELSRWQFAITAMYHFLFVPLTLGLSWILVIMESVYVMTGREIYRDMTKFWGKLFGINFALGVTTGLTMEFQFGTNWAYYSHYVGDVFGAPLAIEGLMAFFLESTFIGLFFLGWERLSKRQHLTVTFLTALGSNLSALWILVANGWMQNPVGSEFSYETMRMEMTSFTELLLNPVAQVKFVHTVAAGYVTASMFVLGISAWYMLKGRDLAFAKRSFSVAVGFGLASILSVILLGDESGYEVGDVQKVKLAAIEAEWHTEPAPAAFTIYGNPSNEDEETHNAVKVPWLLGLIATRSLDTEVAGLKDLMREHEVRIRSGMIAYQYLERLRGGEDTPGNRAVFEEHKKDLGYGLLLKRYTENPAEATEEQIQLAVKDSIPEVAPLFWTFRIMVGAG…	YP_003444444.1	2828122	2829264	ATGATCCTCGACTATGAAACGCTGAAGTTTGTCTGGTGGGTGTTGGTCGGTGTGCTCTTCATCGGCTTCGCCGTCACCGACGGGCTGGACATGGGCGTCGGCGCCCTGCTGCCCTTCCTCGGTCAGAACGACGAGGAGCGGCGCGTCATCATCAACACCGTCGGCCCGCACTGGGACGGCAATCAGGTGTGGCTGATCACGGCCGGCGGGGCCATCTTCGCCGCCTGGCCGCTGGTCTATGCCACGGCCTTCTCGGGCTTCTACTTCGCGATGCTGCTGGCGTTGTTCGCGCTCTTCTTCCGGCCGGTCGGGTTCGATTACCGCAGCAAGATCGCCGATCCGCGCTGGCGCAATGCCTGGGACTGGGGGCTGTTCGTCGGCGGCGCGGTGCCGGCGCTG…	MILDYETLKFVWWVLVGVLFIGFAVTDGLDMGVGALLPFLGQNDEERRVIINTVGPHWDGNQVWLITAGGAIFAAWPLVYATAFSGFYFAMLLALFALFFRPVGFDYRSKIADPRWRNAWDWGLFVGGAVPALVFGIAFGNLLQGVPFHLDDLLRPYYSGSFFGLLNPFALLAGLISLGMLVMHGAIWLQLRTAEPISGRAKVVAKKAGLATIVAFALAGVWLTIGVDGYTVVSMPALDAVPNPLTKEVVRDGGAWLANYAAHPWTLLFPLLGFAGMGLAVLASMSNRPGWGLVASSLGLTGIIVTAGAAMFPFIMPSSTNPNSSLIAWDAVSSHLTLTVMFWAAVIFVPLILAYTTWTYAKMWRRVTVEEIRSQDHLAY	YP_003444445.1	cyd operon protein YbgT	2829346	2829465	ATGTGGTACTTCTCCTGGATACTCGGCGTCCTGCTGGCGCTGGCCTTCGGCATCATCAATGTGCTCTGGTATGAGTCCGATCAGTGCCGCAGCACGGCCGACGACGACTGTCCAACCTGA	MWYFSWILGVLLALAFGIINVLWYESDQCRSTADDDCPT*
NC_011138.3	Alteromonas macleodii str. 'Deep ecotype'	C	YP_004428935.1	4141989	4143569	ATGGAGACGCTCGACCTCGCCCGCCTGCAGTTCGCCCTCACCGCGGGGGCGCACTTCCTGTTCGTCGCCCTCACCCTCGGCCTGGCCACCCTGGTGGCGCTCATGCAGACCCGGGCCACGCTGACCGGCTCGGCCGTGCACATGCGGATGACACGGTTCTGGGGGCGGCTCTACGTGATCAACTACGCGATGGGGATCGTCACCGGGCTGGTGATGGAGTTCCAGTTCGGCCTGGCCTGGAACGGGCTGACGCACTTCGCGGGCAACGTGCTCGGCGCCTCGCTGGCGATGGAGACGCTCGTCGCCTTCTTCGTCGAGTCGACGTTCCTGGGGTTGTGGATCTTCGGTTGGGACCGGCTGAACCGGTGGGCGCACCTGGGGGTGCTCTGGGTGGTCACC…	MSDTLIELSRWQFALTAMFHFIFVPLTLGLSFLLAIMESVYVMTGKEIYKQMTQFWGKLFGINFAIGVATGLTMEFQFGMNWSYYSHYVGDIFGAPLAIEGLMAFFLESTFVGLFFFGWDKMSKVKHLMATWLVAIGSNFSALWILIANGWMQYPVGAEFNFEAMRMEMTSFADVIFNPVAQVKFVHTVSAGYVTGAMFVLAISSYYLLNHKHIAFARRSFAIAASFGLAATLSVIVLGDESGYELGDVQKVKLAAVEAEYETHPAPAPFTVFGIPNDEKEKTEYALQIPWAMGIIATRSLTEEVKGIKDLKEENRERILSGIKAYEVLDDVRNGTATAEQRAAFEANKDSLGYAMLLEPYTDDVSNPSETAIQQAVDYSIPPVAPLFWSFRIMVAAGF…	YP_004428934.1	4140856	4141992	ATGATTGATTATGAACTGCTAAGAGTCATTTGGTGGTGCTTAGTTGGCGTACTGCTAATTGGGTTCGCCGTCACTGACGGCTTCGATTTAGGGGTGGGCGCACTGCTTACCCTCATCGGAAAAAATGACAAAGAACGTCGCGTGATGATTAACACCGTCGGGCCTCACTGGGACGGAAACCAAGTGTGGTTTATTACGGCTGGTGGCGCCATTTTTGCGGCGTGGCCAATGATTTATGCTACCGCGTTTTCAGGTTTTTACCTTGCTTTAGCATTGACGTTAATTGCTCTATGGATGCGTCCTATTGGTTTTGATTACCGCAGTAAACTGCCAAACCCACAGTGGCGCAAAGCGTGGGACTGGGCGTTGTTTGCTGGTGGCATCATTCCTTCGCTCATA…	MIDYELLRVIWWCLVGVLLIGFAVTDGFDLGVGALLTLIGKNDKERRVMINTVGPHWDGNQVWFITAGGAIFAAWPMIYATAFSGFYLALALTLIALWMRPIGFDYRSKLPNPQWRKAWDWALFAGGIIPSLIFGVAFGNLLLGVPFELDNTLKSTYTGSFFGLLTPFALVSGLLSVAILLNHGATWLQMKTDGFIEVRARAVSVILSLVGVALFVIAGFWVAFGLDGFVITSSIDTIATSNPLKKEVAIEAGAWMSNYSKYPFMVIAPVLGVVAGLACAFFSKKGNAGMAFVSSALFITGVILTAGFSMFPFLMPSITMPEASLTVWDATSSHMTLNVMFIVACIFVPIVLSYTAYSFYVMRGRIKNDDLDQSHTIY	YP_004428933.1	cyd operon protein YbgTEB3	4140732	4140845	ATGTGGTATTTCGCTTGGATATTAGGTGTTTTACTGGCGTGCTCTTTCGGCATTATTAATGCGATGTGGTTGGAAGCAACGGAAAACATGGATAGACCCGAAGACCAAGAGTAG	MWYFAWILGVLLACSFGIINAMWLEATENMDRPEDQE*
NC_011138.3	Alteromonas macleodii str. 'Deep ecotype'	C	YP_004425239.1	97075	98472	ATGTTTGAATATGATCCGGTATTATTCAGTCGTATTTTAACCTATGTGACACTCGGTTTCCACGTCATATTTGCCACGCTCGGTGTCGGGGTCCCCCTGATGATTGCCATTGCCGAATGGATGGGCATCAAACGCAACGATCCCCATTATACGCTGATGGCGCGCCGCTGGGCGAGAGGTTTCGTGATCTCCGTTGCTGTCGGGGTTGTCACAGGTACTGCCATCGCCGTCCAACTTGCACTTCTTTGGCCGAATTTTATGCAGGCCGCTGGACATACGATCGGTCTCCCGATGTTCATGGAGACATTTGCCTTCTTCTTTGAAGCCATTTTTCTCGGGATCTACTTATACACTTGGGATCGTTTCAAGAGTAAAATGAAACACTTCCTGCTCGTCATC…	MELDPLVLSRIQFAFVVCFHAIFPVFTIGLASTIAGFETLYFKTENPIWQRLSKFWIQVFAVVFGIGVVSGIVMSFQFGTNWSNFSYATANFLGPVLSYEVITAFFLEAAFLGVLLFGREKVPQGVHLFAAIMVATGTFISSFWILSANSLLQTPDGLELIDGIYHVKSWADALFTASFGYRFTHMALASFLTAALVVAGVSAWFILQKRELEANKKALSVALWFLLFLAPLQTVIGDFHGLNTMKHQPTKVAAMEGNWETSTGVPLLLFAIPDKEAQTNHFELKIPKLASFILTHDWDGEVPGLKAVPKEEQPPVFVVFWSFRVMVGLGLLMVLFGVWGLVYRKGGKIYTSPVFLQGLRLMSISPFFAVLAGWIVTEAGRAPWLIYGQMTHAEGLTPS…	YP_004425238.1	96071	97072	ATGGAACCAACATTTGATTTGACCTTAATTTGGGCTGGCATCATTGGTTTCGGGATCATGATGTACGTGCTAATGGATGGCTTTGACTTAGGCCAAGGCATTTTGTACCCCTTCGCACCCGACGAACAAGCACGTGATAAAATGATGAACTCTGTCGCCCCTGTGTGGGATGGCAACGAGACTTGGCTTGTTTTGGGAGGCGCAGGGTTGCTTGCGGCCTTCCCTCTGGTTTACTCAGTCTTTTTACCGGCCCTTTATATTGGCGTATTTTTAATGCTGGCTGGCCTCATATTCAGAGGCGTTGCATTTGAATTCAGGTTTAAAGCAAAAACGTCAAAATACCTATGGAGCTGGTCATTTTCTGTAGGTTCATTTGTTGCCTCTTTTGCACAGGGTGCG…	MEPTFDLTLIWAGIIGFGIMMYVLMDGFDLGQGILYPFAPDEQARDKMMNSVAPVWDGNETWLVLGGAGLLAAFPLVYSVFLPALYIGVFLMLAGLIFRGVAFEFRFKAKTSKYLWSWSFSVGSFVASFAQGAVVGAYIQGFETEGFVYSGGPLDWLTPFTVLTGLGLVVGYALLGSTWLIMKTDGAVQQWAYKITPKLLIALLVVFGVVSFYTPYVDSTAMVRWFEGFSIIWALPVLVLWCAYVVFRSVKKQQDGMPFVATMGIFLFSYLGLLVSKWPYIVPPNFTIYDAASSYNSQLFLLLGFLFVIPIVLAYTSWTYWVFRGKVGDAGYH		XXXX
NC_011138.3	Alteromonas macleodii str. 'Deep ecotype'	C	YP_004428686.1	3874219	3875592	GTGCGGATGTTCGGTTTGGATGCGGTGGAGCTGGCGCGCGCGCAATTCGCCTTCACGGTCACCTTCCACATCATCTTCCCCGCCTTCTCGATCGGGCTTGCCTCCTACCTTGCGGTGCTCGAGGCGCTGTGGCTGTGGACCGGCCGCGACGTCTATCTCAACGTCTTCAATTACTGGCTCAAGATCTTCGCCATCGCCTTTGCGATGGGCGTCGTGTCCGGCATCGTGATGTCCTATCAGTTCGGCACCAACTGGTCGGTCTATTCCGACAAGGTCGGACCGGTGATCGGCCCCCTGATGGCCTATGAGGTGCTCACCGCGTTCTTCCTCGAAGCCGGCTTCCTCGGCGTGATGCTGTTCGGCCTCAAGCGCGTCGGCCCCAAGCTGCATTTCCTCGCC…	MDAFLLSRLQFALNISFHILFPTITMAMGWFLFYFKLRSNISGHPVWMRMYRFWVRVFALSFALGVVSGVTMSFQFGTNWPGFMEKVGNVAGPLLGYEVLTAFFLEATFLGIMLFGIRRVPNWLHTASTLIVALGTTTSAFWILALNSWMQTPQGFEVVDGVVYATNWKEIIFNPSFPYRFVHMMLASGLTASFLIAGLSAYRMLKGDDKLAPKLALKTATYTAAVLIPLQIFAGDMHGLNTLEHQPQKVAAMEGLWETTEGAPLLLFAIPDEESKENHFEIPIPYGASLILTHELKGEIKGLNEFEGEHPPVAPVFFGFRVMVGMGMLMLAVSWLGSLYLMRNKAFPLWLKRTFAGMAFSGWIATLAGWYVTEIGRQPYLVSGVLKTADAVTQLPPGN…	YP_004428685.1	3873200	3874207	ATGTTTGAGAATGTATCAGCTGAAATGCTTGGTAATATTTACGTGGGTCTTCTTGGGCTATCGGTAATGCTGTATGCCATTTTGGACGGCTATGATTTGGGCGTGGGCGTATTAATCCCGCCTCGTACCGAGGCGTTTCGCGATGATATGATAGCGTCTATTGGGCCCTATTGGGATGCGAATGAAACATGGTTGGTGCTCGCTATTGGATTGCTCTTAATTGCCTTTCCTGAAGCACATAGCGAGTTTCTACAAACCTTGTACCTACCGGCCACATTTATGCTGCTAGGCTTAATACTGCGCGGGGTTGCGTTCGACTTTCGAGCAAAAGTGGTGCAGGTTAAAAAACGTAAATGGGACTTGGTGTTCAAATACGGTTCGTTACTAACCACTCTTGCT…	MFENVSAEMLGNIYVGLLGLSVMLYAILDGYDLGVGVLIPPRTEAFRDDMIASIGPYWDANETWLVLAIGLLLIAFPEAHSEFLQTLYLPATFMLLGLILRGVAFDFRAKVVQVKKRKWDLVFKYGSLLTTLAQGYMLGIYVTGLRTDIWAQGFALLAAFGVTAAYAFIGSCWLILKTEGELQQKAYYWARRGLGVLAVGIIAVSIANLTLHDDVRALWLSAPWGYVLFAIPLASFALLALCGVLLKKLPDANGKGEWLPFFIALLVFLLCFSAFAISYYPFIIPGQMTVSEALSDANSLRFLLVGVVIVVPIILAYTAMVYKIFSGKSEKLSYY		XXXX
NC_011138.3	Alteromonas macleodii str. 'Deep ecotype'	W	YP_004428745.1	3935022	3936395	GTGCGGGACCTGCTGGCTTGTGCGTTGACCGAGGCTGCGACCCCGGGCGACCTGGTCGCGGCCCGGACGCAGATGGGTTTCTCACTCGGCTGGCACATCGTCATCGCCTGCTTCGGCGTGGGCATGCCCGGTCTGACGCTGTTCGCGCAGTGGCGCGGGCAGCGCACCGGCGACCCGGCGTACGAGTCCCTGGCCCGCACGTGGGCCCGTGCCATGGGCGTGCTGTTCGCGGTCGGCGCGGTCTCGGGCACGATCCTGAGCTTCGAGATGGGCCTGCTGTGGCCCGGCCTGATGGGCGAGTTCGGCGACGTCATCGGGCTGCCGTTCACCCTGGAGGGGTTCGCCTTCTTCATCGAGGCGATCTTCCTGGGCATCTACCTCTACGCGTGGGACCGGCTG…	MDAFLLSRLQFALNISFHILFPTITMAMGWFLFYFKLRSNISGHPVWMRMYRFWVRVFALSFALGVVSGVTMSFQFGTNWPGFMEKVGNVAGPLLGYEVLTAFFLEATFLGIMLFGIRRVPNWLHTASTLIVALGTTTSAFWILALNSWMQTPQGFEVVDGVVYATNWKEIIFNPSFPYRFVHMMLASGLTASFLIAGLSAYRMLKGDDKLAPKLALKTATYTAAVLIPLQIFAGDMHGLNTLEHQPQKVAAMEGLWETTEGAPLLLFAIPDEESKENHFEIPIPYGASLILTHELKGEIKGLNEFEGEHPPVAPVFFGFRVMVGMGMLMLAVSWLGSLYLMRNKAFPLWLKRTFAGMAFSGWIATLAGWYVTEIGRQPYLVSGVLKTADAVTQLPPGN…	YP_004428746.1	3936407	3937414	ATGTTTGAGAATGTATCAGCTGAAATGCTTGGTAATATTTACGTGGGTCTTCTTGGGCTATCGGTAATGCTGTATGCCATTTTGGACGGCTATGATTTGGGCGTGGGCGTATTAATCCCGCCTCGTACCGAGGCGTTTCGCGATGATATGATAGCGTCTATTGGGCCCTATTGGGATGCGAATGAAACATGGTTGGTGCTCGCTATTGGATTGCTCTTAATTGCCTTTCCTGAAGCACATAGCGAGTTTCTACAAACCTTGTACCTACCGGCCACATTTATGCTGCTAGGCTTAATACTGCGCGGGGTTGCGTTCGACTTTCGAGCAAAAGTGGTGCAGGTTAAAAAACGTAAATGGGACTTGGTGTTCAAATACGGTTCGTTACTAACCACTCTTGCT…	MFENVSAEMLGNIYVGLLGLSVMLYAILDGYDLGVGVLIPPRTEAFRDDMIASIGPYWDANETWLVLAIGLLLIAFPEAHSEFLQTLYLPATFMLLGLILRGVAFDFRAKVVQVKKRKWDLVFKYGSLLTTLAQGYMLGIYVTGLRTDIWAQGFALLAAFGVTAAYAFIGSCWLILKTEGELQQKAYYWARRGLGVLAVGIIAVSIANLTLHDDVRALWLSAPWGYVLFAIPLASFALLALCGVLLKKLPDANGKGEWLPFFIALLVFLLCFSAFAISYYPFIIPGQMTVSEALSDANSLRFLLVGVVIVVPIILAYTAMVYKIFSGKSEKLSYY		XXXX
NC_015554.1	Alteromonas sp. SN2	C	YP_004469330.1	4550181	4551761	ATGCCCGATCCGTTGATCGTCGATCTATCGCGCCTGCAATTTGCCCTTACGGCGATGTACCACTTCCTTTTCGTGCCCCTAACCCTTGGGCTGTCGATTCTCGTCGCGATGATGGAGACCGTCTATGTCATGACCGGTCGCCAGATCTGGCGGGAGATGACCAAATTCTGGGGGATCCTGTTCGGTATCAACTTCGCCCTTGGGGTCGCAACCGGGATCACGATGGAATTTCAGTTCGGCATGAACTGGGCGTTCTACAGTCACTATGTCGGCGACGTCTTCGGCGCCCCCCTGGCGATCGAAGGCTTGATGGCCTTCTTCCTCGAGGCGACCTTTATTGGGCTCTTCTTCTTTGGATGGGACCGTATGGGCGCTAAGCAGCATTTGGGCGTGACCTGG…	MSDTLVELSRWQFALTAMFHFIFVPLTLGLSFMLAIMESVYVMTGKEIYKQMTQFWGKLFGINFAIGVATGLTMEFQFGMNWSYYSHYVGDIFGAPLAIEGLMAFFLESTFVGLFFFGWDKMSKGRHLMTTWLVAIGSNFSALWILIANGWMQYPVGAEFNFEAMRMEMTSFAEVIFNPVAQVKFVHTVSAGYVTGAMFVLAISSYYLLNHKHIAFARRSFAIAASFGLAATLSVIVLGDESGYELGEVQKVKLAAVEAEYETHPAPAPFTVFGIPNDEKEETEYALQIPWAMGIIATRSLTEEVKGLKDIKAENRLRILDGIKAYGLLDSVRDGTASADEQALFDAHKDNMGYAMLLEPFTDDVTQPSEAALQKAVDYSIPKVAPLFWSFRLMVVSGF…	YP_004469329.1	4549048	4550184	ATGATTGATTATGAATTTCTTCGCGTAGCCTGGTGGTGCCTTATTGGTGTGCTATTGATTGGTTTCGCAGTAACAGATGGGTTCGATTTAGGTGTAGGTTCACTGCTGACCATTATTGGTAAAACAGACAAAGAACGTCGCGTAATGATTAATACCATTGGGCCGCATTGGGATGGAAATCAAGTGTGGTTTATTACGGCAGGTGGTGCCATTTTTGCAGCCTGGCCGATGATTTATGCTACTGCTTTCTCAGGGTTTTACTTAGCCCTAGCGCTAACGCTAATTGCGCTTTGGATGCGTCCAATTGGATTTGATTATCGCAGTAAACTGCCAAATGCTCAGTGGCGAAAAGCATGGGATTGGGCATTGTTTGCTGGTGGTTTCATTCCTGCGCTTATT…	MIDYEFLRVAWWCLIGVLLIGFAVTDGFDLGVGSLLTIIGKTDKERRVMINTIGPHWDGNQVWFITAGGAIFAAWPMIYATAFSGFYLALALTLIALWMRPIGFDYRSKLPNAQWRKAWDWALFAGGFIPALIFGVAFGNLLLGVPFEFDNTLKSTYTGSFFGLLTPFALVSGLLSVAILLNHGATWLQMKTDGFIESRARVTSFILSLVAVALFLIAGAWVAFGLDGFVITSTVDTLATSNPMKKEVAIEAGAWMTNYSRYPWMMLAPVLGVVAGLACAMFSRKGNAGMAFVSSALLITGVILTAGFSMFPFLMPSITMPEASLTVWDATSSHLTLNIMFIVACIFVPIILCYTAYGYYVMRGRVKNSDLDQSHTIY	YP_004469328.1	cyd operon protein YbgTEB3	4548924	4549037	ATGTGGTATTTCACTTGGATCCTCGGCGTACTGCTAGCATGTTCATTCGGTATTTTAAATGCCATGTGGCTTGAGTCTACCGAAGACATGGACCGTCCAGAAGACGCCGAATAA	MWYFTWILGVLLACSFGILNAMWLESTEDMDRPEDAE*
NC_015554.1	Alteromonas sp. SN2	W	YP_004469136.1	4322707	4324068	GTGGACCTGGCTCTGGCACCAGAGACCCTGGCGCGATGGCAGTTCGGCATCACCACCGTCTACCACTTCCTGTTCGTCCCCCTGACGATCTCTCTCGCCGCGCTCACCGCCGGCCTGCAGACCGCCTGGGTGCGCACGGACAACGAGAAGTACCTCAGGGCGACCAAGTTCTGGGGCAAGCTCTTTCTGATCAACATCGCCATGGGCGTGGTCACGGGCATCGTCCAGGAGTTCCAGTTCGGCATGAACTGGTCCGACTACTCCCGGTTCGTCGGTGACGTCTTCGGCGCACCGCTCGCCTTCGAGGCGTTGATCGCCTTCTTCTTCGAGTCCACCTTCATCGGGCTGTGGATCTTCGGCTGGGACAAGCTGCCGAAGAAGATCCATCTCGCCTGCATA…	MDAFLLSRLQFALNISFHILFPTITMAMGWFLFYFKFRSNVTGHPVWMRMYRFWVRVFALSFALGVVSGVTMSFQFGTNWPGFMERVGNVAGPLLGYEVLTAFFLEATFLGIMLFGIRRVPNWLHTLSTLIVAVGTTMSAFWILALNSWMQTPQGHEVIDGVVYAVNWSEIIFNPSFPYRFVHMMLASGLTASFLIAGLSAYRMLKGDDKLAPKLALKTATYTAAVLIPLQTFAGDMHGLNTLEHQPQKVAAMEGLWDTTEGAPLLLFAIPDEESRENHFEIPVPNGASLILTHKMDGKIQGLNDFEGEHPPVAPVFFGFRVMVGMGFLMLAVSWLGSSYLLRGKSFPLWLKRVFAGMAFSGWIATLAGWYVTEIGRQPYLVSGVLRTQEAVTTLPPAN…	YP_004469137.1	4324078	4325088	ATGTTATTCGAAAATGTATCAGCAGAAACATTAGGGAATATTTACGTTGGCCTGCTTGGGCTGGCAGTATTGCTGTACGCTATTTTAGATGGTTACGATTTAGGGGTAGGTGTTTTAATACCGCCCCGAGAAGAAAAGTTTCGTGACGATATGATTGCGTCTATTGGGCCCTATTGGGACGCCAATGAAACGTGGTTGGTATTGGCCGTTGGGCTTCTGCTGATTGCTTTTCCCGAAGCACACAGTGAGGTGCTTCAAAGCCTTTATATTCCCGCAACTATAATGCTATTAGGGCTCATTTTACGTGGCGTCTCTTTTGATTTTAGGGCGAAGGTCGTTCAAGTGCATAAGCGTAAGTGGGATCTCACCTTTAAGTACGGTTCATTACTTACCACGCTG…	MLFENVSAETLGNIYVGLLGLAVLLYAILDGYDLGVGVLIPPREEKFRDDMIASIGPYWDANETWLVLAVGLLLIAFPEAHSEVLQSLYIPATIMLLGLILRGVSFDFRAKVVQVHKRKWDLTFKYGSLLTTLAQGYMLGIYVTGLRTDLWAQGFALLSAIGVTAAYAFIGSCWLILKAENNLQAKAYYWARRGLFALSIGIVAVSLANLTLHDDVRDLWLSSTVGYVLMAIPVACFLLLSLCGVLLKKLPDAGGKGEWMPFAIALTVFVLCFTAFGVSYYPFVIPGHLTVQDALSDANSLRFLLVGVVIVVPCILAYTAMVYKIFSGKSEKLSYY		XXXX
NC_014011.1	Aminobacterium colombiense DSM 12261		no annotated cydA
NC_013385.1	Ammonifex degensii KC4		no annotated cydA
NC_017186.1	Amycolatopsis mediterranei S699		no annotated cydA
NC_014318.1	Amycolatopsis mediterranei U32 7	W	YP_003767636.1	6076210	6077604	ATGGAGGCGGACGTGCTTGATGGAATAGACGCGCTCTTGCTGGCCCGCGTTCAGTTCGCCTTCACCGTTTCCTTCCACTTCATCTTCCCGGCCTTCACAATCGGGCTGGCCAGTTACCTGGCCGTGCTTGAAGGGCTGTGGCTCTGGACGGGACGGACGGTCTTCCTCGACCTGTTTCGCTACTGGGTCAAAATCTTCGCCCTGACATTCGCCATGGGCGTGGTCTCCGGCATTGTGCTCTCATATCAGTTCGGGACCAATTGGTCCGCGTTCTCCGATCGCGCCGGGCCGATCGTGGGGCCGCTGATGGCATATGAGGTTCTCACCGCGTTCTTTCTTGAGGCGGGGTTTCTCGGGATCATGCTTTTCGGCATGAACCGCGTGGGCAAGGGCCTTCAC…	MSALDLARWQFGITTVYHFLFVPLTIGLSFLVAGMQTAWVRTGNDKYRRMTKFWGKLFLINFAMGVATGIVQEFQFGMNWSDYSTFVGDIFGAPLAIEGLLAFFLESTFLGLWIFGWDKLPKKLHLATIWIAAIGTVLSAYFILAANSWMQHPVGSIVNPTTGRAELKDFGAVLTNSTAVGAFAHTITACFLTAGMFVVGISAWQLRRQRNADVFRPSMKLALVTVLIASLGVIVTGDLQARLMTEQQPMKMAAAEALYDTVAPASFSLFTIGSLDGSQEKFSIRVPGVLSFMATGTFDGRVEGINNLQAQEQQAYGPGEYRPDVPVTYWTFRLMIGFGFLCLLISLVGLWLFRRGRTPRARWFFPVATAGLALPFLANSVGWIFTEMGRQPWSVFGVL…	YP_003767637.1	6077617	6078636	ATGGCCCTCACCGACATCTGGTTCCTGCTCATCGCGGTCCTCTGGACCGGCTACTTCGTCCTCGAAGGCTTCGACTTCGGTGTCGGCACCCTGCTGCGCGTCCTCGGCCGCGACGACACCGACCGCCGCGTGCTGATCAACACGATCGGCCCGGTCTGGGACGGCAACGAAGTCTGGCTGCTCGTCGCCGGCGGCGCCACCTTCGCCGCCTTCCCGCTCTGGTACTCGAGCCTGTTCTCCGGCTTCTACCTGGCCCTGCTCCTGGTGCTCGTCGCGCTGATCCTGCGCGGGGTCGCGTTCGAGTTCCGCGGCAAGCTCGACAGCCCGCGCTGGCGCAACACCTGGGACTGGATCATCGTGTTCGGCTCCGCCGCGCCCGCGCTGCTGTGGGGTGTCGCG…	MALTDIWFLLIAVLWTGYFVLEGFDFGVGTLLRVLGRDDTDRRVLINTIGPVWDGNEVWLLVAGGATFAAFPLWYSSLFSGFYLALLLVLVALILRGVAFEFRGKLDSPRWRNTWDWIIVFGSAAPALLWGVAFGNIVHGVPLDARHHFTGTFFTLLNPYALLGGLATLSLFSFHGAVFLTLKTTGEIRGRARTLGRALGGTAIVFGGVFLTYTAIEHGGWAWLTSALAAALLVAAVLFATGERDGFAFASTAGAIIAVTFTLFWSLYPNVLPSTTDPAFSLTTTNASSTPYTLQIMTWVAVAFTPIVLAYQAWTYWVFRKRISRASIPAGGGLPVAGR		XXXX
NC_014318.1	Amycolatopsis mediterranei U32 7	C	YP_003763273.1	1115528	1116688	TTGGACGTCACGATGCTGAGCCGGATCCAGTTTGCCTTGACGGTCGGTTTTCACTTCGTTTTCGTGCCTCTATCCATCGGCCTGATCATCTTCACCTGCATCATGGAGACCCTGTACGTCCGCACGGGCGATCCCAAGTACAAGACCCTCACGAAGTTCTGGGGTCGGCTGTTCACCATCAACTTCCTTTTGGGCGTGGTCACCGGGGTCGCCATGGAGTTCCAGTTCGGCACCAACTGGTCCCGGTACTCGGAGTTCATGGGCGACATCTTTGGTTCCCCGCTGGCCGTGGAGGCCCTCATGGCGTTCTTCCTCGAGTCGACCATGCTGGGCGTCTGGATCTTCGGCTGGAACAAGCTGTCGAAGAAGATGCACCTCCTGGCCGGCTGGCTGATCGCG…	MNALPVARLQFATTTSFHFLFVLLTLGLVTLVAVMQTRWTLGGKPELLRMTRFWGRLYVINYALGIVTGIVMEFQFGLTWTGLSAFAGDVFGAPLAIETLVAFFLESTFLGLWIFGFGRLPRWLHLTLIWLVTLTAYASALFIMLANSFLQNPVGSHVEGGTLRLDDFGALFTNPALVASLPHVLGAALVTGGFFVVGVSAWHFLKRTTEVEFFRRSMRLGVVAALAGSIFVVNQGFAQFGELKTYQPDKLGMSVVGAPLGAMIGLGFLMFLCSIAGTVLLIRNWVTRARFLHYLMVAAIPLPFVAAILGWLVRELGRQPWLVWGKLRTADAIADVPAGQILFSFIAFSLLFAALAVADWVLLARVAKRGPDPAEAAAELPVLSGV	YP_003763272.1	1114538	1115524	ATGGCGACTTTCTGGTGGTGTGTGCTCGGCCTGCTGACCTGCGGGTACTTCGCGCTCGCGGGGTACGACTACGGCGTCGGCATGCTCCTTCCCGGCTTCGAGTCCGGCGAACGGCGGCGACGGCAGACGCTCGGCGCGCTCGGGCCGTTCTTCCTGGCCAACGAGGTGTGGCTGGTGGCGGCCGTCGGCCTGCTGTTCGGCGCGTTCCCGCACCTGGAGGAGAAGGTGTTCGCCGGGGCGTACGTCCTGGTCGTGACGCTGCTGCTCGGCCTGACGACGTTCACCGCGTCGATGCAGCTGCGCAGCCGCCGCCCGGACGCCCGCCGCGGCGCCTGGACGGCGGGCATCGTCGGCGGCGCGCTGGTGACGGCGCTGTCGTGGGGCCTGTTCCTCGGCAAC…	MATFWWCVLGLLTCGYFALAGYDYGVGMLLPGFESGERRRRQTLGALGPFFLANEVWLVAAVGLLFGAFPHLEEKVFAGAYVLVVTLLLGLTTFTASMQLRSRRPDARRGAWTAGIVGGALVTALSWGLFLGNLVLGLPLSPDGSPSGDVLALFSPYAALWGLGFVALFCWQGAAFLAVRGPAELTGRAVRLARAFSAPVFTFLVIATAWGVFALDGVRGFGAAVAGVAFAAFAVARLGLAARRYRVALVGSMVLSACPALLAGTLRFPAVLTAPGYALTAGQAATAPETFAVLAWFAPPALLVLLVVQWLTWRAHRRPVDQRSLLHF		XXXX
NC_014318.1	Amycolatopsis mediterranei U32 7	W	YP_003762389.1	171914	173389	ATGGAAATCTTCGACGCATTGCATCTGGCGCGCCTGCAGTTCGCGTTCACGGTGTCGTTTCACATCGTGTTCCCCGCGATCAGCATCGGCATGGCCAGTTTTCTGGCGGTGCTCGAGGGCATGTGGCTGAGGACGGGCGATGCGTCGTACAAGGACATGTTCCTGTTCTGGTCGAAGATCTTCGCGGTCGGCTTCGGCATGGGGGTGATCTCGGGCGTGGTGATGGCCTACGAGATCGGCACCAACTGGGGCGGCTTCTCGCGCATCGCGGGCAGCGTCACCGGCCCGCTGCTGACCTACGAAGTGCTGACGGCCTTCTTTCTGGAGGCCGGCTTTCTCGGCGTGATGCTGTTCGGCTGGCAGCGCGTGAGCGCGCGCGCGCATTATTTCGCCACGCTG…	MEVLELARWQFGITTVYHFLMVPLTIGLSILVAAMQTRWVRTGELRHLKMTKFWGKLLLVNFAMGVVTGIVQEFQFGMNWSAYSRFVGDVFGAPLAMEGLVAFFVESTFLGLWIFGWDRLPKKVHLACAWAFSLATMASAYFILAANSWMQHPVGVTFENGKPTMNSIWAVLTNNTALAAIPHTLAGAFSVAAAFLVGVAGWHLWRRGDHADVWRSSLRLGGWVGVAAFAVLAITGDTQGKLMFEQQPMKMASAEALCHTEQPASFSIIAIGDVAGSNCEDVKTFNVPALLSFLAHNDFKTEVKGVEDLITEYQAKYGTNYPDDPALGSLAGKPIDYVPNLPVTYWGFRMMIGFGAVSAGIGVLALWLTRRGRVPGSRWFPWLVLGGVATPFLGNSAGW…	YP_003762390.1	173504	174511	ATGAGCCTCGAAATCGCCTGGTTCGTCGTCATCGCCTTCTTCTGGCTCGGCTACCTCTTCCTCGAAGGCTTCGACTTCGGCGTCGGCATGCTGCTGCCGGTGCTCGGGCGCGACAACACCGAGCGCCGCGTCATGGTCAACACCATCGGGCCCGTCTGGGACGGCAACGAGGTCTGGCTCATCGTCGCCGGCGGGGCGATGTTCGCCGCCTTCCCCGCCTGGTACGCGGGCCTGTTCTCGGCCGCCTACCTGCCGCTCCTGCTGGTGCTGCTAGCCCTGATCGGCCGCGGCGTCGCCTTCGAGTACCGCGGGAAGGTCGACTCCGACCGCTGGCGGCGCACCTGGGACCGCGTCATCATGATCGGCTCGTGGATCCCGCCGCTGGGCGTCGGCCTCATC…	MSLEIAWFVVIAFFWLGYLFLEGFDFGVGMLLPVLGRDNTERRVMVNTIGPVWDGNEVWLIVAGGAMFAAFPAWYAGLFSAAYLPLLLVLLALIGRGVAFEYRGKVDSDRWRRTWDRVIMIGSWIPPLGVGLILATTVLGLPLDAEGNRVGSAFAAIRWDTLLGAVAIAAFSITHGAAFLALKTSGDLRERARTLALRLLPIAMVPVVAFLSVVQWRAGTLWTLLAFGISAVAAVVAWLRLRADRDGQAFAALGVVIAGAAVVMFGSLFPNVLPSTLDTANTLTIEGAASSPYTLTVMTWVAVFGAPAVLIYQGWTYWVFRKRIGTQHIPAVHAP		XXXX
NC_015564.1	Amycolicicoccus subflavus DQS3-9A1 8	W	YP_004491964.1	745157	746656	ATGGAATTTGATCAAGTATTATTATCAAGAATTCAGTTTGCTTTTACCATAAGCTTTCATATCATATTTCCCGCATTTACTATAGGTCTTGCAAGCTTTCTGGCAGTCATTGAGGGGTTATGGTTAAAAACAGGAAAAACTGTTTACCAGGAAATATATAAATTCTGGGTAAAGATTTTTGCAGTTACTTTCGGTATGGGCGTAGTTTCTGGCGTCGTAATGTCCTATCAATTTGGTACTAATTGGTCAAATTTTTCTGATAAGGTCGGCAACGTACTTGGTCCATTACTCGGCTTTGAAGTTTTTACCGCTTTCTTTTTAGAATCCTCCTTTCTCGGCATCATGTTATTTGGCTTTAATAAAGTCAGCAAAAAAGTACATTTTATTTCTACTTTAATA…	MNSLEALDVARWQFGITTVYHFIFVPLTIGLAPLVAVMQTMWMVTGKDHWYRLTKFFGKLFLINFALGIVTGIVQEFQFGMNWSEYSRFIGDVFGAPLALEGLAAFFIESTFLGLWIFGWGRLPRLVHLATIWMVAIGVNASAYFIIVANSFMQHPVGAVFNEETGRAELTSIWELLTNPTALAAFPHTIAGSFLTAATFVAGVGGWWMVRRMRQAKTAAPEEAAEYEEEARTMWRPVTRLALGVMIASGFALAVTGDIQAKLMFEQQPMKMASAEALCHTERGAEFSLLTIGDHNNDCENVRHILAVPGLTSFLATNDFNAELMGVVELQEMYSERYGEANYQPNLFITYWSFRLMIGLAFGSAALALAGLWVTRRGRVPDQEWFGKLAIFAIPTPFL…	YP_004491965.1	746672	747706	ATGGAACTCACCACACTCTGGTTCATTCTCATCGCCTTCCTCTTCCTCGGCTACTTCGTGCTCGAAGGGTTCGACTTCGGCGTCGGCATGCTCATGCCGTTTCTGGGCCGCAAGTCCCGGATGAACGCGGACAAGCGACGGCGGGCCACGCTCAACACAATCGGACCTGTGTGGGACGGCAACGAGGTCTGGCTGATCACCGCTGGCGGCGCGCTGTTCGCGGCCTTCCCTGACTGGTACGCGACCTTGTTCTCCGGCTTTTATATCCCGCTGCTCCTCATTCTGCTTGCCCTCATCTTCCGCGCGGTGGCTATCGAATTCCGCGGCAAGATCGACGACGACCAGTGGCGCGCGCGATGTGATGCGGGCATCATCATCGGGTCATGGTTGCCCGCGATC…	MELTTLWFILIAFLFLGYFVLEGFDFGVGMLMPFLGRKSRMNADKRRRATLNTIGPVWDGNEVWLITAGGALFAAFPDWYATLFSGFYIPLLLILLALIFRAVAIEFRGKIDDDQWRARCDAGIIIGSWLPAILWGMVFAAVVSGTPIDENKQITNMWEAFLSPYAILGGITTTMLFLLHGAVFVALKTGGEVRADAIKAAGLLAPATLLVAGGFAVWTQLAYGSTLTWVFTWVAAIGLIVTVVMTARQREGWTFVATFITVAAATALLFGSLFPDVMPSSLNPEWSLTVAEAASSPYTLRVLTWAAAFLAPVVMIYQGWTYWVFRKRITTEQIPPSIGLKMRR		XXXX
NC_014000.1	Anabaena variabilis ATCC 29413		no annotated cydA
NC_007413.1	Anabaena variabilis ATCC 29413 265	W	YP_322192.1	2100330	2101772	ATGGACTTGTTAGCTTTGTCCAGATTTCAGTTTGCGTTCACAGCCTTCGTGCACTTCATCTTCGTTCCATTAACGCTCGGTTTGTCTGTGTTCATCGCCATCATCAAAACTCTTTATCTAAAAACCAAAAATCCATTGTATGACGAGCTCTCTATGTTCTTGATGAAGCTTTTTGCTATCAACTTTGCCGCGGGTGTAGCAACTGGTTTAACGATGGAATTTGAATTTGGTACTAACTGGTTCCAGTATTCAAAATTTGTGGGTGATATCTTTGGTTCACCATTGGCTATTGAAGGTTTGATGGCATTCTTCTTAGAATCTACATTTATGGGTATTTTCTTATTCGGTAGAGGAAGAATATCGGAAGCTATGCACACATTTTCAGCATGGATGGTAGCT…	MNFLSDTVALSRMQFALTAIFHMLWPVLTTGMGIYLVIVEGMWLKTRHPDYYHHARFWAKLYVLNFGIGVASGLPMEFQFGTNWAPFSEAVGDFFGSILGFEASMAFMLEAGFLGIMLFGWERVNPVIHYFATIMVAFGANLSTFWILAANSWLQTPAGGEIVNGKFVVDDYFQAILNPFMVNSVSHMFLGTLETSLFVIGGISAWYILNNRHQAFFARSLKIVLATAIAVTPLQIYVGHLSAEQVADYQPTKLAAMEAKWETSPAGQPAPWSVVALPNNQTEQNDWEISIPNGLGYILEFKKNLSKPVLGLKEWKPEDRPRMVGLIYYSFRIMSGIGFFLAGLMGISVIQWLRGKLSPEAIAGQKWLLRIWILAAPLGYIAVESGWIVRCVGRQPWVV…	YP_322193.1	2102011	2103024	ATGGAGAATTTAGAACACTTTTTAGCCCAGGTATGGTTTGTCATCTTGGCTCTGTTTTTGTTTCTCTACGTCATGTTAGACGGGTTTGATTTAGGCGTAGGTATTCTGTCCCTAACCAGTTCCAATGAGGAGCGACGGGACATTTTAATGACGAGTTTGGGTAATATTTGGGATGCCAATGAAACCTGGTTGGTGTTGATGGGGGGTGCGCTGTTTGGGGCATTTCCCCTGGCTTATGGCACCATTTTGAATGCTCTCTACATTCCCATTTTTGGCATGATATTTGGCTTGATTTTTCGGGCTGTGGCCTTTGAATTTCGAGAGCATTCGACAAACAAAGTATTTTGGAATATAGCCTTTGGAGTTGGGAGTTTCATGGCGGCGCTGTTTCAAGGATTT…	MENLEHFLAQVWFVILALFLFLYVMLDGFDLGVGILSLTSSNEERRDILMTSLGNIWDANETWLVLMGGALFGAFPLAYGTILNALYIPIFGMIFGLIFRAVAFEFREHSTNKVFWNIAFGVGSFMAALFQGFALGSILEGIKVDESGHFIGSMWDWLDWRSLLVALTLIQGYVLIGSTYLILKTEGELQTSHYRTAKIAAWTTLIGAILITIATPVVYENARAKLFHQPEVYLFSLIPVLGVLLIGLLIQSLNRKAETTPLVWTVLLFLLTFVGLGLVVFPYIIPPGITIYQAAAAPSALVFMIIFIGFLIPIMLFYNIYNYIVFRGKVIGTHYGE		XXXX
NC_007413.1	Anabaena variabilis ATCC 29413 265	C	YP_324548.1	5031990	5033408	ATGGAGACAGAAATTTTAGCACGGGTGCAGTTCGCACTGACGATTGCTTTCCATTACATCTATCCGCCTTTAAGTATAGGGCTTGGACTACTAATGGTAGCCTTTAAAGGTATCTACCTACGCACTGGTAAAAAAGAGTACGACACGCTCGCCCGCTTCTGGACGCGCATCTTTTCACTTACCTTTGGCTTAGGAGTCGCTACAGGGATTGTAATGGAATTTGAATTTGGTACCAACTGGGCTACCTATTCGCGTTATGTAGGTGATATCTTCGGTAGTGCTTTGGCGGCTGAGGGTGTTTTTGCTTTCGCTTTAGAGAGTACCTGCCTTGGTATTGTACTTTTCGGTTGGAACAAAGTAAAGCCTATATGGCACTTCTTGGCTACCCTTGGGGTGTTC…	MNFLSDTVMLSRLQFAVTSIFHMFWPILTIGMSWYLFVVEILWLKTKNPTFYYHARFWSKLYILNFGLGVASGVAIEFEFGANWAPFSLAVGDFLGSILGFEGTMAFMLEAAFLGIMIYGWNKIPPLMHLFATLCVAVGASLSSFWIIVANSWMQTPAGGEMVNGKFLVHSYLEAIFNPAALNSWFHMILAILETALFVIGGISAWYILKQRYQEFFSKSFKIAIALAILVTPLQIVIGHFSGEEVYHNQPSKLAAIEALWDTVPAGEAAPWNVLVAPNDKENKNNWSLSVPNGLGMVLEMKPTLSEPVLGLNEWKPEDRPHAVSLIFYTFRIMVGIAFFFLGLMGVSVVQWLRGKLSAENITKQTWLMRAWILAAPLGYVAVESGWMVREVGRQPWIV…	YP_324547.1	5030955	5031968	ATGGAATCCGTAAGCACCACTCTACCATTGCTCTGGTTTGGACTTGTTGCCCTGTTCCTCACCTTGTACTTAATTACCGATGGCTTTGATTTAGGCGTAGGCATTTTGACCCTAACTGCTGCTAACGAAGCACGACGGGGAATCATTATCAATACTCTCAGCACCGTTTGGGATGCCAATGAAACTTGGCTAGTATGTACGGGAGGTTTGTTGTATGGAGCTTTCCCCCTGGCTTACGCTACTATCGTTAATGCCCTCTACATTCCGATTACCCTGATGGTGATTGGGTTTATCTTCCGCGCCGTCGCCTTTGAATTTCGGGAACACTCCTTAGACAAAACCTTTTGGAACATTGGTTTTGGTGGCGGTAGTTTGTTAGTAGCTTTTTCCCAAGGATTA…	MESVSTTLPLLWFGLVALFLTLYLITDGFDLGVGILTLTAANEARRGIIINTLSTVWDANETWLVCTGGLLYGAFPLAYATIVNALYIPITLMVIGFIFRAVAFEFREHSLDKTFWNIGFGGGSLLVAFSQGLVLGGVIAGIKVDAAGNFIGGTWDWLNLPSILVAITVVQGYVLIGSTYLITKTEGELKRYHYITAKFSAFTTYLGALVLTIATPMFYEQVKERLFHQPEVVIFAAIPVLATVAAGLLMNSINRRQEIKPFIWTIVLFLITILALAFVVFPYIIPFQITIYQASSSLSSQAFMIAFIGFFVPILLFYNIYLYRVFRGKVVSPHYGE		XXXX
NC_013171.1	Anaerococcus prevotii DSM 20548		no annotated cydA
NC_011891.1	Anaeromyxobacter dehalogenans 2CP-1 605	W	YP_002494260.1	4308650	4309990	ATGTTTGATATCGTTGAACTGTCGCGTTTACAGTTTGCTTTAACAGCCATGTACCATTTCCTATTTGTCCCGTTAACGCTGGGTATGGCGTTTTTACTGGCAATTATGGAAACGGTTTATGTGCTTTCCGGCAAGCAAATCTATAAAGATATGACCAAATTCTGGGGCAAACTCTTTGCAATTAACTTTGCGCTGGGCGTTGCAACCGGTTTAACCATGGAATTCCAGTTCGGGACTAACTGGTCATATTTCTCACATTACGTTGGTGATATCTTCGGTGCGCCTCTGGCGATTGAAGGTTTAATGGCGTTCTTCCTCGAATCCACTTTAGTGGGCCTGTTCTTCTTCGGATGGGACCGTCTTTCTAAAGTTCAGCATATGACCGTGACCTGGTTTGTT…	MDALTLARLQFAVTAGFHFLFPPITIGLGWLLVLAEWFGWKHQDAVYVEVAKFFGRLFAITFAVGVATGIVMEFQFGTNWSAYSKFVGDIFGAPLAAEGVFAFFLESTFLGLYLWGRGRVSKGLHWFSALMVAVGATLSAFWIIVANSWQQTPTGYVVRNGRAELVDFWAAVWNPSTLPRYFHTVVGALVVGAFVMAGVAAWHLLRDAESAFARKALKLAVAWGLLVSCLEVMPFGHLHAQQVARTQPEKFAAIEGLYTSQTGAPLVLFAVPFSEPPRLKGTLEIPGLLSWMAFGDTGAHVQGLDQFPPANRPPLWLTFVSFHNMVLLGVWFIAIMAWSAWQWYRGRLWTDRFTLRALVWSIPLPIVACQLGWVAAEVGRQPWIVYGLLRTGQAHSPTV…	YP_002494261.1	4310004	4311050	ATGGATCTCAACGTCATCTGGTTCGTGCTGGTGGGCGTCCTCATCGCCGGCTACGCGGTGCTCGACGGGTTCGACCTCGGCGTGGGCGTGCTGTCGCTGTTCGCCCGCGACGAGGAGGAGCGGCAGGTACACCTGAAGGCCATCGGCCCGGTGTGGGACGGGAACGAGGTGTGGCTGCTCACCGGCGGCGGCGCGCTGTTCGCGGCGTTCCCGGTCGTCTACGCCACGGTGTTCAGCGGGTTCTACCTCGCGCTCATGCTGCTCCTGCTCGCGCTCATCGCCCGCGCGGTCGCGCTCGAGTTCCGCGCGCAGCTCGACGGGGCGGCCTGGCGGCGCGGCTTCGACCTCGCGTTCGGCATCGGCAGCCTGCTCCCGGCGGTGCTGCTGGGCGTGGCGGTC…	MDLNVIWFVLVGVLIAGYAVLDGFDLGVGVLSLFARDEEERQVHLKAIGPVWDGNEVWLLTGGGALFAAFPVVYATVFSGFYLALMLLLLALIARAVALEFRAQLDGAAWRRGFDLAFGIGSLLPAVLLGVAVGNVLRGVPVTAEQEWAGSFLGLLHPYAVLVGLVSLSMFAMHGALWLRLKAEGALEARMARWIPRLWGAFVATYAIATAASLVEAPHLFAGVLANPLFLALAVLVVASIAAIPALSRRGAAGKAFLASSVAIVAMILVAAVSMFPRLVPSSIDLANSLTIYNASSSPRTLAVMLVIALVGMPLVIGYTVLVYRVFRGKVRPGTGGHYGEPARAIQP		XXXX
NC_011891.1	Anaeromyxobacter dehalogenans 2CP-1 605	W	YP_002491414.1	1121400	1122746	ATGTTTGATATTGTAACATTGGCGAGAATCCAATTTGCGATGACAACAGTTTTCCACTTTTTCTTCGTACCGTTTTCAATAGGATTAGCACTTGTTGTAGCAATTATGGAAACAATGTACGTTGTGAAAAAAGAGGAACGTTATCGTAAAATGGCCAAGTTTTGGGGAAATATATTCCTATTAAGCTTCGCTGTTGGGGTTGTAACCGGGATTATTCAAGAATTTCAGTTTGGGATGAACTGGTCTGATTATTCTCGATTCGTCGGAGATATTTTTGGGGCACCGTTGGCGGTAGAAGCGCTCTTAGCTTTCTTCTTAGAGTCAACATTCTTAGGTTTATGGATCTTCACTTGGGATAAAATGAATCCGAAAGTTCACGTAACCTTTATCTGGTTAGTC…	MTDLLAARALFGVSLAFHIVFAAVGVAMPLFMVLAEWRWRRTGSEVHLELARRWAKGTAILFAVGAVSGTVISFELGLLWPRFMQFAGPIIGMPFSLEGFAFFAEAIFLGIYLYGWGRVGPRLHLAAGWVVAASGATSAFFVTLANVWMNVPAGFELGAGGVAAGAAAIDPFVAMFPPGWQHQVIHVLISCYAATGFAVAGIHAFMLLRERDNPFHRAALRIAFGVGALAALLQPLSGDFSARQIATTQPVKLAALEGHFRTERGAPLRIGGIPDEERRETRYALEIPYGLSLLAFHDPQAEVRGLEAFPRDRWPNTLLVHLAFQVMVGLGSIMALLAAAWAVRRVRRREPGRWLLRALVVASPFGFVALEAGWLVTEWGRQPFTVWGVLRTADSVTPV…	YP_002491415.1	1122743	1123759	GTGACGCCGGCCGACCTGCTGGGCGGGGTGATCCTCGTCGCCGCGGTCCTGTACGCGCTGCTCGGCGGGGCGGACTTCGGCGCCGGCATCTGGGACCTGCTCGCCGGCGGTCCGCGCAAGAAGGAGCAGCGCGCGCTGATCGAGGAGGCGCTCGGGCCGATCTGGGAGGCGAACCACGTCTGGCTGATCCTGATCGTGGTGCTGCTGTTCACGGCGTTCCCGCCGGCGTTCGCGGCCATCACCATCGCGCTGTTCGTCCCGCTCATGCTCCTGCTGGTCGGCATCGTGCTCCGCGGCGCGGCGTTCACGTTCCGGACCTACGACGCGCCCGAGGACCGCGTGCAGGCGCGCTGGGGGCTCGTGTTCTCCGGGTCGTCGGTGGTGGCGCCGCTCACGCTC…	MTPADLLGGVILVAAVLYALLGGADFGAGIWDLLAGGPRKKEQRALIEEALGPIWEANHVWLILIVVLLFTAFPPAFAAITIALFVPLMLLLVGIVLRGAAFTFRTYDAPEDRVQARWGLVFSGSSVVAPLTLGVIVGALASGGLGAAARGEAPFAWAAPFPLAVGAFAAALFAYVAAAYLAVEAGGALREDFRRRAIGAGVAVFLTAALSAALSWREAPLVFAGLTRRGWSIPLHLATGAAAVTAFAALYRGQVRLARAAAAAQVTLIVLGWGASQYPYLVVPDHTLASASAPRATQVPVLWALAAGAVLLFPALYLLFRVFKGERPFAILDRDRPR		XXXX
NC_007760.1	Anaeromyxobacter dehalogenans 2CP-C 606	W	YP_466933.1	4278401	4279741	ATGTTCGGCCTAGAGGCTTTGGATCTTGCGCGCATCCAGTTCGCCTTCACCATTTCCTTTCACATCATCTTTCCCGCCATCACCATCGGCCTGGCCAGTTACCTGGCGGTGCTCGAAGGCCTGTGGCTGAAGACCGGGCAAACGGTGTACCGCGACCTCTACCACTTCTGGGTGAAGATCTTCGCGGTCAACTTCGGCATGGGCGTGGTCTCCGGCCTGGTGATGGCCTACCAGTTCGGCACCAACTGGAGCGCCTTCTCGGATTTCGCCGGCTCGGTCACCGGGCCGCTGCTGGCCTACGAAGTGCTCACCGCGTTTTTCCTCGAGGCGGGCTTTCTCGGCGTGATGCTGTTCGGCTGGAACCGCGTGGGCCCGGGCCTGCACTTCTTCTCGACGGTG…	MDALTLARLQFAVTAGFHFLFPPITIGLGWLLVLAEWFGWRKQDAVYVEVAKFFGRLFAITFAVGVATGIVMEFQFGTNWSAYSKFVGDIFGAPLAAEGVFAFFLESTFLGLYLWGRGRVSKGLHWFSALMVAVGATLSAFWIIVANSWQQTPTGYVVRNGRAELVDFWAAVWNPSTLPRYFHTVVGALVVGAFVMAGVAAWHLLRDPGSAFARKAMKLAVAWGLVVSCLEVMPFGHLHAQQVARTQPEKFAAIEGLYASQTGAPLVLFAVPFSEPPRLKGTLEIPGLLSWMAFGDTGAHVQGLDQFPPENRPPLWLTFVSFHNMVALGVWFIAIMAWAAWQWYRGLLWTDRRTLRALLFSLPLPVVACQLGWVAAEVGRQPWIVYGLLRTGQAHSPTV…	YP_466934.1	4279755	4280804	ATGGATCTCAACGTCATCTGGTTCGTGCTGGTGGGCGTCCTCATCGCCGGGTACGCGGTGCTCGACGGGTTCGACCTCGGCGTGGGCGTGCTGTCGCTGTTCGCCCGGGACGAGGAGGAGCGGCAGGTTCACGTCAAGGCGATCGGCCCGGTGTGGGACGGCAACGAGGTGTGGCTGCTCACCGGCGGCGGCGCGCTGTTCGCCGCGTTCCCGGTGGTCTACGCCACGGTGTTCAGCGGCTTCTACCTCGCGCTCATGCTGCTGCTGCTCGCGCTCATCGCCCGGGCGGTGGCGCTCGAGTTCCGCTCGCAGCTCGACGGGGCGGCCTGGCGGCGCGGCTTCGACCTCGCGTTCGGCGTCGGCAGCCTCCTGCCCGCGGTGCTGCTCGGGGTGGCGGTC…	MDLNVIWFVLVGVLIAGYAVLDGFDLGVGVLSLFARDEEERQVHVKAIGPVWDGNEVWLLTGGGALFAAFPVVYATVFSGFYLALMLLLLALIARAVALEFRSQLDGAAWRRGFDLAFGVGSLLPAVLLGVAVGNVLRGVPVTAAQEWAGSFLGLLHPYPVLVGLVSLSMFTLHGALWLRLKAEGALEARMARWVPRLWGAFAATYAIATAASLVEAPHLFAGALANPLFLALTLLVVASIGAIPVLSRRGAAGKAFLASSLAIVSMILVAAVSMFPRLVPSSIDPAYDLTVYNASSSPRTLAVMLVIALVGMPLVIAYTALVYRVFRGKVRPGAGGHYGDAVSGVVAP		XXXX
NC_007760.1	Anaeromyxobacter dehalogenans 2CP-C 606	W	YP_464151.1	1086292	1087641	ATGTTCGGCCTGACTGCGCTCGAACTGGCCCGCATCCAGTTCGGATTCACCGTCTCCTTCCACATCATCTTCCCGGCCATCACCATCGGGCTTGCCAGCTATCTGGCGGTGCTGGAGGCCATGTGGCTGCTGCGCAAGGACGAGACCTACCGTGAGCTCTATTTCTTCTGGTCCAAGGTGTTCGCCGTGAACTTCGCCATGGGCGTCGTCTCCGGTCTCGTCATGGCCTATCAGTTCGGCACCAACTGGAGCTATTTCTCCAGCTTCGCCGGCGGCGTCACCGGCCCGCTCCTCGCCTATGAGGTACTCACCGCCTTCTTCCTGGAAGCGGGCTTTCTGGGCGTGATGCTGTTCGGCTGGAACAAGGTGGGGCCGGGGCTGCATTTCTTCGCCACCGTC…	MTDLLAARALFGTSLAFHIVFAAVGVAMPLFMVLAEWRWRRTGSEVHLELARRWAKGTAILFAVGAVSGTVISFELGLLWPRFMQFAGPIIGMPFSLEGFAFFAEAIFLGIYLYGWGRVGPRLHLAAGWVVAASGATSAFFVTLANVWMNVPAGFELGAGGVAAGAAAIDPFVAMFPPGWQHQVIHVLISCYAATGFAVAGIHAFMLLRERDNPFHRAALRIAFGVGAVAALLQPVSGDFSARQIATTQPVKLAALEGHFRTERGAPLRIGGIPDEERRETPYALEIPYGLSLLAFHDPHAEVLGLEAFPRDRWPNTLLVHLAFQVMVGLGSIMALLAAAWAVLRVRGREPGRWLLRALVVASPFGFLALEAGWLVTEWGRQPFTVWGVLRTADSVTPV…	YP_464152.1	1087638	1088654	GTGACGCCGGCCGACCTGCTGGGCGCCGTGATCCTCGCCGCCGCGGTGCTGTACGCGCTGCTCGGCGGGGCGGACTTCGGCGCCGGCATCTGGGACCTGCTCGCCGGCGGCCCGCGCAAGAAGGAGCAGCGCGCGCTCATCGAGGAGGCCCTCGGGCCGATCTGGGAGGCGAACCACGTCTGGCTGATCCTGATCGTGGTGCTGCTGTTCACCGCGTTCCCGCCGGCGTTCGCGGCCATCACCATCGCGCTGTTCGTGCCGCTCATGCTGCTGCTGGTCGGCATCGTGCTCCGCGGCGCGGCGTTCACGTTCCGCACCTACGACGCGCCCGAGGACCGGGTGCAGGCGCGCTGGGGGCTCGTGTTCTCCGGGTCCTCGGTGGTGGCGCCGCTCACGCTG…	MTPADLLGAVILAAAVLYALLGGADFGAGIWDLLAGGPRKKEQRALIEEALGPIWEANHVWLILIVVLLFTAFPPAFAAITIALFVPLMLLLVGIVLRGAAFTFRTYDAPEDRVQARWGLVFSGSSVVAPLTLGVIVGALASGNLGAAARGEAPFAWAAPFPLSVGAFAAALFAYVAAVYLAVEAEGALREDFRRRAIGAGVAVFLTAALSAALSWREAPLVFAGLTRRGWSIPLHLATGAAAITAFAALYRGQVRLARAAAAAQVTLIVLGWGASQYPYLVVPDQTLVSAAAPRATLVPVLWALAAGAVLLFPALYLLFRVFKGERPFAILDRDRPR		XXXX
NC_009675.1	Anaeromyxobacter sp. Fw109-5 607	W	YP_001378843.1	1859389	1860807	GTGATCTCAGAACAACTGGTGGATCTGTCACGGCTGCAATTCGCAGCGACTGCGCTGTACCACTTTCTATTTGTGCCGCTCACCGTGGGGATGGTGTGGCTGCTGGTCATCATGGAAAGCGTCTACGTGATGACCGGCAATGTCATCTGGAAAGACATGACTCGCTTCTGGGGCAAATTGTTCGGTATCAACTTCGCGTTGGGCGTGACCACCGGCATCACCTTGGAGTTTCAGTTCGGCACCAACTGGGCGTATTACTCGCACTACGTCGGGGACATCTTCGGTGCCCCGCTGGCCATCGAGGGCCTGATGGCGTTCTTTCTTGAATCGACCATGATCGGGTTGTTCTTTTTCGGTTGGGATCGCCTGAAGAAAGAACATCATTTGCTGGTCACGCTG…	MDVLTLSRVQFALTIMFHYLFPPLTIGLAGVIAVLLWRYLRTKDPVYHSAAHFWTALFAANFAIGVATGVVMEFQFGTNWSRYSTFVGDIFGSALAAEGIFAFFLESGFLAVLVFGWDRVSPRMHFIAATLVAAGSVFSAVWIVVANSWQQTPAGFRLAGEGAARRAEITGFWDAVLNPSSVVRLLHTLNGAYVLGAFFVLSISAFYLLRGRHEEFAKRSFSVALPFAAVFSLLLLVTGDMSARVVAEHQPAKLAAMEGHFEDGPADLHLFGVPRPEEGRVALGVAIPGGLSLLVHRDPDAPIQGLASVPPDARPPVTVPFHAFHLMVALGTAFIAVTLVGLWLKRKGTLFRTRWLLWIFVFAVLGTYASNQLGWIVAEVGRQPWTVWNLLRTEHSFSP…	YP_001378844.1	1860807	1861835	ATGGACCTGCAGGTGCTCTGGTTCGCCCTCCTCGGCGTGCTGCTCGCGGGCTACGCGGTGCTCGACGGGTTCGACCTCGGGGTCGGCACGCTCTACCTCCTCGCCCGCCGCGACGAGCAGCGGCGGGTGCTGCTGAACTCCATCGGGCCGGTGTGGGACGGGAACGAGGTGTGGCTCGTCACGTTCGGCGGCGCGCTGTTCGCGGCGTTCCCGCGCGCCTACGCGACGACCTTCAGCGCGCTCTACACCCCGTTCATGCTGCTCATCCTGGCCCTCATCTTCCGGGCCGTCGCCATCGAGTTCCGCAGCCGGCGGCCGTCGAGGGCGTGGCGCACGACCTGGGACGTCGCCTTCTTCGCGGCGAGCGCGCTCTCGCCGCTGCTGTTCGGCGCGGCCATC…	MDLQVLWFALLGVLLAGYAVLDGFDLGVGTLYLLARRDEQRRVLLNSIGPVWDGNEVWLVTFGGALFAAFPRAYATTFSALYTPFMLLILALIFRAVAIEFRSRRPSRAWRTTWDVAFFAASALSPLLFGAAIANLMRGLPVRADGEAQIALLGLLSPYALLVGAFTLSLFALHGATWLLLKTEGELHEDVRRWAWTAAGVFSTLYLLTTIFTLVAIPRATANLAELRWGWVVVVLNVLAAGNVPRAVYLRRYGQAFVSSAATIVALVVLFGLAQWPNLVTSTLDPAFSITIRNGSSTAPTLRNMAIIAAMGMPFVLGYTGLIYWVFRGKVREGEHRGGHGY		XXXX
NC_009675.1	Anaeromyxobacter sp. Fw109-5 607	W	YP_001378174.1	1114206	1115540	ATGTTGGACGTTGTTGAACTCTCTAGATTGCAGTTCGCGTTAACTGCGTTGTATCACTTTTTGTTTGTACCGCTAACATTGGGTTTGTCATTTATCCTTGTGATTATGGAAACTTTATATGTTGCAACAGGCAAAGAAGTGTATAAAGATATGACCAAATTCTGGGGTAAATTGTTTGGTATTAATTTTGCCTTAGGCGTGACAACTGGGATTACAATGGAATTCCAATTTGGTACTAACTGGTCATACTATTCTCATTATGTTGGTGATATTTTTGGGGCACCGCTCGCTATTGAAGCATTACTTGCATTTTTCTTAGAATCAACATTTGTTGGTTTATTTTTCTTTGGATGGGATCGTTTATCAAAAGCTAAACATTTATTAACTACATATTGTGTA…	MNDLLAARWLFGTSLAFHIVCAAIGVAMPLFMVLAEWRWRRTGSPAYHELAKRWAKGTAILFAVGAVSGTVISFELGLLWPRFMEFAGPMIGMPFSLEGFAFFAEAIFLGIYLYGWGRVGPRLHLASGVVVAVSGAASAFFVTLANAWMNVPAGFEVATGGAAAEVRPLVAMFPPGWVHEVVHVLVSCYVATGFAVAGIHAFYLLRERDNPFHQGALRIALGVGAVAALVQPLSGDLSARQVAATQPVKLAALEGQFRTERGAPLRIGGLPDEGARETRWALEIPYGLSILAFHDPGAEVLGLEAFPRENWPNVRNVHLAFQLMVGLGSALALVSLAYLLYRLRRRPIPRRLLQAVLVTSPFGFLALEAGWLVTEWGRQPFTIRDVMRTADAVTPVGNI…	YP_001378175.1	1115537	1116592	GTGAGCCCCGCCGACCTGCTGGGCGGCGCCATCCTCGCCGCCCTCGTGCTGTACGCGCTGCTCGGCGGCGCCGACTTCGGCGGCGGGATCTGGGACCTGCTCGCGACCGGGCCGCGCCGGAAGGCCCAGCGCGACCTCGTCGAGCAGGCGATCGGGCCGATCTGGGAAGCCAACCACGTGTGGCTGATCCTCGTGATCGTCCTCCTCTTCACCTGCTTCCCGTCCGCGTTCGCGGCCATCTCGATCGCGCTCTTCGTGCCGCTCGTGCTGCTGCTGTTCGGGATCGTGCTGCGCGGCGCGGCGTTCACCTTCCGCACCTACGACCGGCCGGAGGACAAGGTCCAGGTGCGCTGGGGCCTGGTGTTCTCGTCCTCGTCGGTGCTGGCCCCGGTGGTGCTC…	MSPADLLGGAILAALVLYALLGGADFGGGIWDLLATGPRRKAQRDLVEQAIGPIWEANHVWLILVIVLLFTCFPSAFAAISIALFVPLVLLLFGIVLRGAAFTFRTYDRPEDKVQVRWGLVFSSSSVLAPVVLGVVVGAIASGRLAGPPEGVDPLAWLSPFPLSVGLFAAALFAFLAASYLAVEAKGELQEDFRRRAIGAGGVVFGAAVLAGVLSWFDAPLVFAGLTRRGFSLPLHAATALAAVTAFAALFRRRYRLARAAAAAQVTLIVLGWGASQYPYLVVPGLTLADASAPRATQVAVLWALAAGAVFLFPALYLLFRVFKGERPLSVVDRATPGAGVGDRPRARGDV		XXXX
NC_011145.1	Anaeromyxobacter sp. K 608	W	YP_002136127.1	4266188	4267528	ATGTTTGAATTCGACGCGTTTCATCTGGCCCGATTGCAATTCGCCTTTACCGTTTCCTTCCATATCCTCTTTCCGGCCATCACCATCGGCCTCGCCAGCTACCTTGTGGTGCTTGAGGGGATGTGGCTGCGAACCCGGGATAACGTCTGGCGCTCACTCTACAATTTCTGGCTGAAAATTTTCGCCGTCAATTTTGGGATGGGCGTGGTCTCCGGATTAGTCATGTCCTATCAGTTCGGCACCAACTGGAGCGGATTTTCCCAGTTTGCTGGCAGCATTACCGGTCCGCTGCTGCTGTACGAAGTGCTGACCGCCTTTTTCCTCGAAGCGGGATTCCTCGGGGTAATGCTATTTGGCTGGAATAAAGTGCCGCCGGCGCTGCATTTTTTTACTACCTGC…	MDALTLARLQFAVTAGFHFLFPPITIGLGWLLVLAEWFGWKHQDAVYVEVAKFFGKLFAITFAVGVATGIVMEFQFGTNWSAYSKFVGDIFGAPLAAEGVFAFFLESTFLGLYLWGRGRVSKGLHWFSALMVAVGATLSAFWIIVANSWQQTPTGYVVRNGRAELVDFWAAVWNPSTLPRYFHTVVGALVVGAFVMAGVAAWHLLRDAESAFARKALKLAVAWGLLVSCLEVMPFGHLHAQQVARTQPEKFAAIEGLYTSQTGAPLVLFAVPFSEPPRLKGTLEIPGLLSWMAFGDTGAHVQGLDRFPPANRPPLWLTFVSFHNMVLLGVWFIAIMAWSAWQWYRGRLWTDRFTLRALVWSIPLPIVACQLGWVAAEVGRQPWIVYGLLRTGQAHSPTV…	YP_002136128.1	4267542	4268588	ATGGATCTCAACGTCATCTGGTTCGTGCTGGTGGGCGTCCTCATCGCCGGCTACGCGGTGCTCGACGGGTTCGACCTCGGCGTGGGCGTGCTGTCGCTGTTCGCCCGCGACGAGGAGGAGCGGCAGGTCCACCTGAAGGCCATCGGCCCGGTGTGGGACGGGAACGAGGTGTGGCTGCTCACCGGCGGCGGCGCGCTGTTCGCGGCGTTCCCGGTCGTCTACGCCACGGTGTTCAGCGGGTTCTACCTCGCGCTCATGCTGCTCCTGCTCGCGCTCATCGCCCGCGCGGTCGCGCTCGAGTTCCGCGCGCAGCTCGACGGGGCGGCCTGGCGGCGCGGCTTCGACCTCGCGTTCGGCATCGGCAGCCTGCTCCCGGCGGTGCTGCTGGGCGTGGCGGTC…	MDLNVIWFVLVGVLIAGYAVLDGFDLGVGVLSLFARDEEERQVHLKAIGPVWDGNEVWLLTGGGALFAAFPVVYATVFSGFYLALMLLLLALIARAVALEFRAQLDGAAWRRGFDLAFGIGSLLPAVLLGVAVGNVLRGVPVTAEQEWAGSFLGLLHPYAVLVGLVSLSMFAMHGALWLRLKAEGALEARMARWIPRLWGAFVATYAIATAASLVEAPHLFAGVLANPLFLALAVLVVASIGAIPVLSRRGAAGKAFLASSVAIVAMILVAAVSMFPRLVPSSIDLANSLTIYNASSSPRTLAVMLVIALVGMPLVIGYTVLVYRVFRGKVRPGTGGHYAEPARAIQP		XXXX
NC_011145.1	Anaeromyxobacter sp. K 608	W	YP_002133364.1	1133508	1134854	ATGTTAGACGTTGTTGAACTCTCTCGCTTGCAGTTTGCTTTAACTGCTCTCTATCACTTCTTATTCGTGCCGTTAACATTAGGTCTCTCTTTTGTTCTTGTAGTAATGGAAACTCTTTATGTAACGACAGGAAAAGAAGTTTATAAAGATATGACTAAATTCTGGGGTAAGTTATTCGGTATTAACTTTGCCTTAGGGGTAACGACTGGTATTACGATGGAATTCCAGTTTGGTATGAACTGGTCATATTATTCTCACTATGTAGGTGACATCTTTGGTGCTCCGTTAGCAATCGAAGGCTTAATGGCGTTCTTCTTAGAATCAACCTTCATCGGTTTATTCTTCTTCGGTTGGGATCGTTTATCTAAAGGTAAACACTTATTAGCGACTTATGCGGTG…	MTDLLAARALFGVSLAFHIVFAAVGVAMPLFMVLAEWRWRRTGSEVHLELARRWAKGTAILFAVGAVSGTVISFELGLLWPRFMQFAGPIIGMPFSLEGFAFFAEAIFLGIYLYGWGRVGPRLHLAAGWVVAASGATSAFFVTLANVWMNVPAGFELGAGGVAAGAAAIDPFVAMFPPGWQHQVIHVLISCYAATGFAVAGIHAFMLLRERDNPFHRAALRIAFGVGALAALLQPLSGDFSARQIATTQPVKLAALEGHFRTERGAPLRIGGIPDEERRETRYALEIPYGLSLLAFHDPQAEVRGLEAFPRDRWPNTLLVHLAFQVMVGLGSIMALLAAAWAVLRVRRREPGRWLLRALVVASPFGFLALEAGWLVTEWGRQPFTVWGVLRTADSVTPV…	YP_002133365.1	1134851	1135867	GTGACGCCGGCCGACCTGCTGGGCGGGGTGATCCTCGTCGCCGCGGTCCTGTACGCGCTGCTCGGCGGGGCGGACTTCGGCGCCGGGATCTGGGACCTGCTCGCCGGCGGTCCCCGCAAGAAGGAGCAGCGCGCGCTGATCGAGGAGGCGCTCGGGCCGATCTGGGAGGCGAACCACGTCTGGCTGATCCTGATCGTGGTGCTGCTGTTCACGGCGTTCCCGCCGGCGTTCGCGGCCATCACCATCGCGCTGTTCGTCCCGCTCATGCTCCTGCTGGTCGGCATCGTGCTCCGCGGCGCGGCGTTCACGTTCCGGACCTACGACGCACCCGAGGACCGCGTGCAGGCGCGCTGGGGGCTCGTGTTCTCCGGGTCGTCGGTGGTGGCGCCGCTCACGCTG…	MTPADLLGGVILVAAVLYALLGGADFGAGIWDLLAGGPRKKEQRALIEEALGPIWEANHVWLILIVVLLFTAFPPAFAAITIALFVPLMLLLVGIVLRGAAFTFRTYDAPEDRVQARWGLVFSGSSVVAPLTLGVIVGALASGGLGAAARGEAPFAWAAPFPLAVGAFAAALFAYVAAAYLAVEAEGALREDFRRRAIAAGVAVFLTAALSAALSWREAPLVFAGLTRRGWSIPLHLATGAAAVTAFAALYRGQVRLARAAAAAQVTLIVLGWGASQYPYLVVPDHTLASASAPRATQVPVLWALAAGAVLLFPALYLLFRVFKGERPFAILDRDRPR		XXXX
NC_013532.1	Anaplasma centrale str. Israel		no annotated cydA
NC_012026.1	Anaplasma marginale str. Florida		no annotated cydA
NC_004842.2	Anaplasma marginale str. St. Maries		no annotated cydA
NC_007797.1	Anaplasma phagocytophilum HZ		no annotated cydA
NC_011567.1	Anoxybacillus flavithermus WK1 301	C	YP_002314764.1	435271	436623	GTGCTCGCGACGTCGCTCGACCCCCTCGCGATCACGGCCCTCGACCCGCTCGGATGGGCCCGCGCGCAGATGGCGCTCACCCTGATGTTCCACATCGTCCTGGTGCCGCTCGGGGTGTCGTGGGCGTTCATGACGCTGATCGCGAACTACCGGGCCCTCAAGCACCACGACCGGGACGCGCTGATGCTGGCGCAGCGCTGGTCGAAGTACATGGCGGTCACCTTCGCGGTGGGTGCGGTCACCGGTACGGTGCTGAGCTTCGAATTCGGCCTCCTGTGGCCGCGGTTCATGGACCAGTGGGGCGAGGCCTTCGGCGTCCCCTTCGCGTTCGAGGGAATCTTCTTCTTCACCGAAGCGATCTTCATCGCCATCTACATCTACGGATGGCGGCGCCTCACC…	MERDEHFGMDHVLTARTLFGTTMAFHIIFATLGVGIPLMILLAELLYQKTKDNDYAIMANRWTKALAILLGVAIPSGTIAGVQLSLLWPGFMEVIGKVMALPFQIEIYAFFVEALFLSIYVYAADRISPTMRIVSLIFVAIGAAASAILITNVHAFEGTPTGFRIENGQIVDVDPWKAFFNPSFAVTATHVVLSAYMTGAFTIASIAAYKMLKNKHNERIQLFHKKALMLGLTVGGVFSLLTAINGHESAQLLHEYQPEKLAAAEGLFETQSHAPLVIGGFTDRETQTVKWGIEIPWLLSFLAGNRFDTIVIGLNDFPEEWWPPLFVHTLFNAMVGIGMFLLLLSTVGFIWNRIKKQHTFPNWFMRTVVTAGPLALLGIEFGWIFACTGRQPWVIYRMM…	YP_002314763.1	434219	435259	ATGATGACAGATGAATTAATTGCGATTTCAATTTTATGGGGATTTATTTTTATTTACGCCGTCATGGCCACGATGGACTTCGGAGCAGGTTTTTGGTCGATGGTATATATGAACCGTCCACAAACGAAAGCAACGAAAATCGCCAATCGATATTTATCGCCAACATGGGAAGTAACGAACGTCTTTATCGTCGCCATCGTCGTAGCGCTCGTTAGCTTTTTTCCTGGGGCGACGTTTATGCTCGGAACAATCTTGCTTATCCCCGGTAGTATTATTTTACTTTTGCTTACCGTTCGTAGTGCATTTCTCGTTTTTTCTCATGTTGCTCCAAAATATGAAAAGATACTCATTTACATTTCTGGCATAAGCGGCTTGCTCATTCCCGCATTTTTAATTAGC…	MMTDELIAISILWGFIFIYAVMATMDFGAGFWSMVYMNRPQTKATKIANRYLSPTWEVTNVFIVAIVVALVSFFPGATFMLGTILLIPGSIILLLLTVRSAFLVFSHVAPKYEKILIYISGISGLLIPAFLISVLPITHGSFVETVGGVSRLRLDRLFTSPHEYAFIAFAITSTLFLSSLLLADYSNEANEAEAYAIYRRDAFIIGPFALLSSMLIMITMRNEARWLYDGMMSHWPWLVASVILFLLAGAALFLPSWKKKHGRGMPRLAVVAIVLQYFCASYAYGKAHLPYMIYPDVTIESGFTHPNTFRALFVTYIVGFAILFPGFIYFWRLFMKDRRYIANDEK		XXXX
NC_011567.1	Anoxybacillus flavithermus WK1 301	C	YP_002314755.1	425985	427388	ATGTTAGACGTTGTTGAACTTTCTCGTTTGCAGTTTGCATTAACTGCGCTATATCACTTTTTGTTCGTGCCGTTGACGTTAGGTCTTTCTTTCCTGCTTGTTATTATGGAAACCACTTATGTCATCACGGGTAAAGAGATTTACAAAGATATGACCAAGTTTTGGGGTAAGTTGTTCGGTATTAACTTTGCACTTGGGGTGACTACCGGTATTACCATGGAATTCCAGTTCGGAACTAACTGGTCATATTATTCTCACTATGTCGGCGATATTTTCGGCGCTCCTTTGGCGATCGAAGCATTGTTGGCATTTTTCTTGGAATCGACATTTGTCGGTTTGTTCTTCTTCGGTTGGGATCGTCTTTCAAAAGCCAAGCATTTGCTTGCAACATACTGCGTC…	MRLLLYIVKNILNVGGGLMSDVLLLSRFQFAITVFYHFLFVPLTIGLIVLIAWMETQHVRTKNPLYRQMADFWGKLFAINFVLGVVTGITMEFQFGTNWSEYSKYMGDIFGSPLAIEALVAFFLESTFMGIWLFGKDKISPKLRAFSIWMVALGTNISALWIITANGFMQNPVGYIERNGRIELQNFWEVVTNPYAWHMFVHTVVSCYIVGAFFVMAVSAWHLLRKQHVEFFKKSFKYGLILGLIAATATPFIGHKSASFAAKMQPAKGAALEAVWETKESLPFHIVQIPDPKNERNIVEFLTIPKLGSYFYTHSFDGKVVGFDQIPKDERPNVNIVFYSFRLMVALGLYFVALFWYGFYLYRKNKLVESQRFLKLVMYSVLLPYVAINAGWVVAEVGR…	YP_002314754.1	424967	426049	ATGCGAAAAAAGGACCGTACACATCCGCAGCTACGAAAGGTGGGGAAATACAACATGTCTCATGAAATGGTTGCGATCATTTGGTTTGGTCTATGGGGACTTATTTGGACGATATACTTTGTGTTAGATGGATATACGCTCGGTACAGGCATGTTGTTTCCGTTTTTAGCGAGAAACCGTCAAGAGCGAAATCAACTACAAGAAGCCGTTGGACCGTTTTGGGGTGGCAATGAAGTATGGTTAATTACAGCGGGCGGAGCTACATTTGCTGCGTTTCCAGCTGTTTACGCTGACTTATTTAGCTTCTTATATACGCCGATGATGCTCATTTTATTCGCGCTCTTTTTCCGTGCTGCTGGATTGGAATTTATGCATAAAGACGATGCACCGCTTTGGCAA…	MRKKDRTHPQLRKVGKYNMSHEMVAIIWFGLWGLIWTIYFVLDGYTLGTGMLFPFLARNRQERNQLQEAVGPFWGGNEVWLITAGGATFAAFPAVYADLFSFLYTPMMLILFALFFRAAGLEFMHKDDAPLWQKSWKWAFTISSFALALLFGVAFANLFYGLKIGPSGYEGTFFSLLHPYGLLGGLLFISLFIVSGALWVMLKAVGEVAERAYAVARPAAIIATVILSLFFVATSNRTPLFHNFTKAPILWVVPALTFVCALLMLLFVWQKRIGLAFTNICLTIFTLMATGFIGMFPNMLPSRINDEYSTTLFEAAGSELNLKIMLGVAIVMVPIVVGYQLWSYKLFKEKITKETAKGYQ		XXXX
NC_000918.1	Aquifex aeolicus VF5 160	W	NP_213934.1	963860	965266	ATGGAAATCTTCGACGCGTTTCATCTCGCCAGGTTGCAGTTTGCGTTCACAGTTTCATTTCATATCGTCTTCCCGGCGATCAGTATAGGCATGGCCAGCTTCCTCGCCGTGCTGGAATGGCGCTTCTTGCTGACGGGCGACAAAGCCTACAAGGACATGTACCTGTTCTGGTCGCGGATTTTCGCCGTCGGCTTCGGAATGGGCGTCGTCTCCGGGGTCGTGATGGCCTATGAATTCGGCACGAACTGGAGCGGATTCTCCCTGGTTGCTGGCAACATCACCGGACCGCTACTGACTTATGAAGTTCTCACTGCTTTCTTTCTGGAGGCCGGTTTTCTCGGGATCATGCTGTTCGGCTGGCATCGCGTAAGTCCTCGTGCACATTTCTTTGCTACGTTC…	MDAVLLARIQFALTAMYHFLFVPITLGLSLLLAIIWTKWAREEDDERHILYERIGEFFTTLFAINFAAGVVAGIVLEFEFGTNWSEYSKTVGDIFGAPLAIEAIFAFFLESVFLGVLLFGRDRVSPKFYAFSTWMVAIGTNLSALWILVANSWQQTPKGFYLEGGKAYLASFFDAVVNYSTPYRFVHMFLAGVITGAIFVAGISAYYILKRKHLDVAKESFRIAVTIGMIASLLQIIAGDLHGYQVARTQPLKLAMMEDKWETESGAGLEIVPGIEIPKLLSILAYHDPDAKVYGIKDLVQTFQKIAKGEEVGEDELPELWLDPRQFAGRQSLYITEEEIPPTWIPFWSLRGMVFLGFFFAFITSLGFIFTVQDTIEQRRWLLKLFFYSIPLPIVANIL…	NP_213935.1	965268	966368	ATGGAACTCCTTCCCGTGATTTGGTTCGTTTTACTTGGCTTTATAATAGCCATGTACGCCGCACTGGATGGCTTTGACCTCGGTGTCGGGATAGTTTATCCTTTCTTGGCTAAAGATGAGGAAGAAAAGAGGATACTTCTGAACTCCATAGGACCCGTCTGGGACGCAAACGAGGTATGGCTAATCCTGGCAGGCGGAGCTCTGTTTGCGGCTTTTCCCGTAGCTTACGCAACGCTCCAGAGCGGTCTATACCTTCCCGTAATACTCATACTCTTTATGCTGATCCTCAGGGCGATAGGTATAGACTACAGGGGCAAGATGCCAACTCCAGCACTGAAGAAAACTATGGACATGGTTTTCTTTTTAGGAAGTCTCGGAGTCACGTTTTTATTCGGTCTT…	MELLPVIWFVLLGFIIAMYAALDGFDLGVGIVYPFLAKDEEEKRILLNSIGPVWDANEVWLILAGGALFAAFPVAYATLQSGLYLPVILILFMLILRAIGIDYRGKMPTPALKKTMDMVFFLGSLGVTFLFGLTLGNVIKGLPVKLVEKELYGEVVKTHMICADQDCSYTGLLINILDPYALLVALLTVSFVAMHGAIYAAYVTNGDLSHRAASLAKKLWFNSALLYLIVHILTMIYHPLLIKNYFTRMFIFPALPIVIVAFITIIVALNRQKYSLAFWSSTAMIFSAIGIAFASIYPTLVPSIYDENPFENPVHSITVFNSASSEKTLLTMLIIALIGVPMVLTYKFFVYRIFWGKVKVPKEGGY		XXXX
NC_014218.1	Arcanobacterium haemolyticum DSM 20595 9	W	YP_003697406.1	1209434	1210933	ATGGAACTCGATATTGTTTCCTTGTCCCGCCTGCAGTTCGCCATCACGGCGCTGTATCACTTTCTGTTTGTTCCGCTGACAATAGGACTTGCGATCCTGCTCGCCATCATGGAGACGGTCTACGTCATGACCGACCGTGTCATCTGGCGCGACATGACCAAATTCTGGGGCGCGCTGTTCGGCATCAATTTCGCAATGGGTGTGGCGACCGGGGTGGTCATGGAATTCCAGTTCGGCATGAACTGGAGTTACTACAGCCACTACGTCGGCGATATCTTCGGCGCGCCGCTGGCGATAGAAGGCCTGATGGCCTTTTTTCTGGAAGCGACCTTCGTCGGCCTGTTTTTCTTCGGCTGGGACAAACTCTCCAAAGTAGGGCACTTGATCACCACCTGGGCG…	MDVLDLARWQFGITTVYHFLLVPLTIGLSPLVAYLQTKWLRSGDTKWLKLSEFFGKILLINFALGVATGIVQEFQFGMTWSEYSRYVGDIFGAPLAFEALLAFFLESVFLGVWIFGRGRISPKAHTVAIWLVALGTNISALFILAANSFMQNPVGAVANPVTGRAELDGVGGFLDVVFSLTTIYAFAHTIAASLMVAGALVAGVSVWWIVRSVKNNNELEAEELWKPAARFGFKVLAVAGILAVATGHFMGQHIYKVQPTKMIAAMGIAKSEESAPLALAMIGTELKPENIITLPIPGIESFMVTDHFSGPESRLTGATEIQEKFTNMFSAEYGTDVNYLPNPFVAFYSFRIMMALGFASIALAGLGLWLLRKDNLIRSGGVARLFVWTITFPYIASIF…	YP_003697407.1	1210952	1212091	ATGGATCTTTCATTCCTACAAATTCTGTGGTTCATCCTCATCGTTGTACTGTGGATCGGCTACGTAACGCTCGAAGGCTTCGGCTTCGGCACCGGCATGCTCCTGCGCATTCTTCCAAAGAATGAAAAGGAACGCCGCCTACAACTCAACACCATCGGCCCACACTGGGACGGAAACGAAGTATTCTTGCTCACCGCTGGTGGCGCAACCTTCGCCGCATTCCCAGAATGGTACGCAACCATGTTCTCCGGCATGTACCTCGCACTCGTGCTCGTGCTTGTTCTGCTGATCTTGCGCATCTCCGCAATCGAATGGCGTGGCAAGATCAACTCCGATTCATGGCGTAACGCATGGGACTACCTCCACACTGGTTCAGCATGGCTGGTAGCCCTCGTCTGG…	MDLSFLQILWFILIVVLWIGYVTLEGFGFGTGMLLRILPKNEKERRLQLNTIGPHWDGNEVFLLTAGGATFAAFPEWYATMFSGMYLALVLVLVLLILRISAIEWRGKINSDSWRNAWDYLHTGSAWLVALVWGVAFGNLVQGMAIQVGTYGKAGDPSTFVSADVDNVDAALAEGAQHFLTGGFFSLFTPFTIAAGLVVVSLFLTHGALWLALKTTGDFSERAKALAKKSSLASTGLTAVWALWAFFVYSTNIVAIVPLALAAVGLLVSTFFTLKGKEKAGFFSHMAGVAFAVVFIFATTFPFALKSSINEAYGLTLVQASATSATQTVMTIAAVIFVPIVAIYTIWSYISFSRRIGVESLSDEPAGLHPTKVREFAKA		XXXX
NC_017187.1	Arcobacter butzleri ED-1		no annotated cydA
NC_009850.1	Arcobacter butzleri RM4018 614	C	YP_001490018.1	1093357	1094883	ATGACCTTAGGACTGACAGCTTTAGAACTAGCACGAATCCAGTTTGCATTTACGGTTTCATTTCATATTATCTTTCCAGCAATTTCAATTGGTCTGGCCAGTTTTCTCGCAGTTCTGGAATGGCGCTGGTTACATACTGGCAATCCTGTTTATCAGGATTTATTCAAATTTTGGGTCAAAATCTTTGCAGTCGCCTTCGGGATGGGTGTGGTTTCCGGTGTGGTCATGAGCTACCAGTTTGGAACCAACTGGAGTGAGTTTTCTCGATTTGCAGGCGGCGTAACAGGGCCATTACTCAGCTATGAAGTACTCAGTGCTTTTTTCCTTGAGGCAGGTTTCTTAGGCATCATGCTTTTTGGATGGGGCCGTGTTGGGAAAAAAGCCCATTTCTTTGCGACT…	MEEHLVDWSRAQFALTAMYHWIFVPLTLGLGFIVAIMETIYVKTNDEFWKKTTKFWMGLFAINFAIGVATGIIMEFEFGTNWANYSWFVGDIFGAPLAVEGILAFFMESTFFAVMFFGWNKVSKSFHLLSTWLVAIGSNLSALWILVANGWMQYPVGMTFNPDTVRNEMNNFWDVLLSPVAVSKFLHTIGSGYVLSSLFVIGVSAWFLLKKRDVLFAKKSMIIGASFGLITSLFLVLSGDESAHQVALKQPMKLAVMEGLYEGKKDAGIVAVGILNPNKTLENNEEPFLFEFTLPYALSLLSYHDKNAFVPGIKDLVYGNEEQGIISTQEKINRGKIAIKALEEYKEAKKLSNSIKMLEAETILRENLKYFGYGHIKNPQDVIPPITLNFYSFHIMVGL…	YP_001490017.1	1092225	1093355	ATGGGATTTGGTAATTTAGAACTTATAACACTTCAACAATATTGGTGGATAATAATATCTTTATTAGGTGGTCTTTTTGTATTTATTATGTTTGTTCAAGGAGGACAAACTTTAATAGATAAATTAAGTGAAAATGAAACTGAAAAAACTATGTTAATAAATAGTATAGGAAGAAAATGGGAACTTGGTTTTACAACTTTAGTTCTTTTTGGTGGAGCATTATTTGCTGCTTTTCCACTTTTTTATTCTACAAGTTTTGGAGGAGCTTATTGGGTTTGGTTGGCAATTTTATTTTGTTTTATTATTCAAGCAGTTAGTTATGAGTATAGAACAAAACCAAATAACTTTTTAGGTCAAAAAACTTATGAATATTTTTTAAAAATAAATGGGAATATTGGA…	MGFGNLELITLQQYWWIIISLLGGLFVFIMFVQGGQTLIDKLSENETEKTMLINSIGRKWELGFTTLVLFGGALFAAFPLFYSTSFGGAYWVWLAILFCFIIQAVSYEYRTKPNNFLGQKTYEYFLKINGNIGTFLLGVAISTFFSGSEFIIDSNNFVNWQNPLRGLEALLNPYNYLLGFSLVFLAKISGALYFINNIDYEKIREKAVNSIKINMLLFLFFFLGFMFWILTKDGFAIQNGIVFIEKYKYLFNFIEMPIILGMFLIGVIMVIVAVFMTIIFKKTCCIKTGGVGIVLTVMALLLNVGFNNTSYYPSTSDLQSSLTIMNSSGSHYTLMTMSYVSLMVPFVLAYIAFAWYSMDRVKITKDEIESKDSHNY		XXXX					unannotated	1092111	1092212	ATGGAATATTTGAGTGAATTAATTTGGTTAAGTCTATGGCCGTTGGTTATATATCTTGGATATAAGATTTCGATTAAAAATGCAACAAAGGAGATAAAATGA	MEYLSELIWLSLWPLVIYLGYKISIKNATKEIK*
NC_014166.1	Arcobacter nitrofigilis DSM 7299 615	W	YP_003654842.1	657707	659233	ATGACTATTCTTAGTCTGGCACGTTTCCAATTTGCTATGACGACGGTTTACCACTTCTTCTTTGTTCCTTTCTCTATTGGAACAGCTTTTATCGTCGCCATTATGGAAAGTATGTACGTTTCAACTAAAGACGAGACGTACAAAAAAATGGCAAAATTTTGGGGGAATATTTTCTTACTTAGTTTTGCTGTCGGTGTTGTTACAGGTTTGATTCAGGAATTCCAATTTGGGATGAACTGGTCAGATTACTCACGGTTTATGGGTGATATCTTTGGTGCTCCATTAGCCCTCGAAGCTTTGCTATCATTCTTTATTGAATCAACATTTATTGGCTTATGGGTATTTACCTGGAAAAAGGTTAAGCCGGGGTTGCACCTTTTCTTCATTTGGATGACGAGT…	MEAHLVDWSRAQFALTAIYHWLFVPLTLGLGFIIAFMETIYVKTGDEFWKKTTKFWMGLFAINFAIGVATGLIMEFEFGTNWANYSWFVGDIFGAPLAIEGLLAFFMESTFFAVMFFGWDKVSKKFHLISTWLVAIGSNLSALWILVANGWMQYPTGVKFNPDTVRNEMYNFWDVILSPVAVTKFLHTISSGYIMASLFVVGVSAWFLLKKREIKFAKKSMIVGATFGLITSIFILLTGDESAHQVALKQPVKLAAMEGLYEGKVKAGITGIGILNPKKNLTNDEDSYLFEINAPYALSFLAFHDIDSFVPGLKDLVYGNDKYGIESVKSKMLKGKIAIDALKEYKEAKKSGDMVSQLTNRSILEKNMKYFGYGHLKKPEDVVPPVAITFYSFHTMVAL…	YP_003654843.1	659235	660368	ATGTTTGAAAATCTTACTTTACTTCAATTACAACAATATTGGTGGATAATAATTTCACTTTTAGGTGGTTTATTTGCTTTTATTATGTTTGTTCAAGGTGGTCAAACACTATTGGGAAGATTATCAAAGGGTGATGAGACGTTAAAAACTATGCTTATAAATTCTCTTGGTAGAAAATGGGAATTGGGCTTTACTACCTTAGTACTTTTTGGGGGAGCACTTTTTGCTGCTTTTCCTTTATTTTATTCTACAAGTTTTGGTGGAGCGTATTGGGTATGGATGGCAATTTTATTTTGTTTTATTATTCAAGCGGTAAGTTATGAATTTAGAAAAAAAGCTAATAATTTTTTAGGCCAAAAAGTTTATGAGTTGTTCCTTTTTATAAATGGAAGTGTAGGT…	MFENLTLLQLQQYWWIIISLLGGLFAFIMFVQGGQTLLGRLSKGDETLKTMLINSLGRKWELGFTTLVLFGGALFAAFPLFYSTSFGGAYWVWMAILFCFIIQAVSYEFRKKANNFLGQKVYELFLFINGSVGVILLGIAIATFFSGSSFSVDTNNFSHWHGSYRGLEAASSIFNLSLGFALFFLVRISGALYFINNIDNETIKERAIRSIKIDMLIFLFFFLIFLYLLLSKSGFAYDNNGLVYYQEYKYLYNFVEMPIVLGMFLIGLLMVIIAVFMTIHFNKTCCIKTAGVGIVLTVMALFLNVGLNGTSYYPSTFDIQSSLTIQNSSGSHYTLTTMSYVSLIVPFVLAYITYAWYQMDKVKITKDEMEDSHTHKY		XXXX					unannotated	660377	660472	ATGGAATATTTAAGTTCAATTGTTTGGCTTATTTCATGGCCTTTGGTGATATATATTTCTTATAAATTAATAGAATGGAACATAAAGAAAATTTAA	MEYLSSIVWLISWPLVIYISYKLIEWNIKKI*
NC_017192.1	Arcobacter sp. L 616	C	YP_005553632.1	1463219	1464745	ATGACTATTGAGGCGTTGGCACGTTTTCAATTTGCAATGACAACTATTTTTCACTTTTTCTTTGTTCCTTTTTCTATTGGAATGTGTTTAATTGTTGCTATTTTAGAAACGTGTTATGTGGTCACTAAAAATGAAGACTACAAAAAGTTGACAAAATTTTGGGGTAACATGATGCTCTTGAGTTTTGCAGTTGGAGTTGTAACGGGGATTATTCAGGAATTTCAGTTTGGAATGAACTGGTCAGACTACTCACGTTTTGTGGGGGATATTTTTGGTGCTCCCCTTGCAGTCGAAGCGTTATTGGCTTTCTTTATGGAATCAACCTTCTTAGGGTTATGGATGTTTACTTGGGATAATCAAAAAGTCAGTAAGAAAGTCCATTTGAGTTTTATCTGGTTG…	MEEHLVDWSRAQFALTAMYHWIFVPLTLGLGFIVAIMETIYVKTNDEFWKKTTKFWMTLFAINFAIGVATGIIMEFEFGTNWANYSWFVGDIFGAPLAVEGILAFFMESTFFAVMFFGWNKVSKKFHLISTWLVAIGSNLSALWILVANGWMQYPTGMTFNPNTVRNEMNNFWDVLLSPVAISKFLHTIASGYVLASLFVIGVSAWYLLKKRDILFAKKSMIIGATFGLITSLFLILSGDESAHQVALKQPMKLAAMEGLYEGEKDAGIVAIGILNPNKTLENDEKTFIFEFTIPYALSFLGYHNINAFVPGIKDLIYGNEDQGIISTQEKMLKGKLAVEALETYKEAKKSSDESKMIEARKILDENMQYFGYGHIKNPQDVIPPISINFYSFHIMVIL…	YP_005553631.1	1462084	1463217	ATGGGCTTTGGATCGCTTGAACTTTTAACACTCCAACAATATTGGTGGATAATAATATCTTTATTAGGAGGTCTTTTTGTATTTATAATGTTTGTTCAAGGAGGACAAACCTTAATAGATAAATTAAGTGAAAATGAAACTGAGAAAACTATGTTAATAAATAGTATAGGAAGAAAATGGGAACTTGGTTTTACAACTTTAGTTCTATTTGGTGGAGCATTATTTGCTGCTTTTCCACTATTTTATTCAACAAGTTTTGGTGGAGCTTACTGGGTGTGGTTAGCAATACTTTTTTGTTTTATTATTCAAGCTGTTAGTTATGAATATAGAACAAAACCAAACAATTTTCTTGGACAAAAAACCTATGAAAATTTTTTAAAAATAAATGGAAATATTGGA…	MGFGSLELLTLQQYWWIIISLLGGLFVFIMFVQGGQTLIDKLSENETEKTMLINSIGRKWELGFTTLVLFGGALFAAFPLFYSTSFGGAYWVWLAILFCFIIQAVSYEYRTKPNNFLGQKTYENFLKINGNIGTFLLGVAISTFFSGSEFIVDSNNFVDWQNSLRGLEALLNPYNYLLGFSLVFLAKISGALYFINNINYEKIREKAVYSIKINMIFFLVFFLGFIFWILTKDGFAVQNDGIIFLQEYKYLQNFIEMPIVLSMFLIGVIMVIVAVFVTITFKKTCCIKTGGIGIVLTVMAVLLNVGFNNTSYYPSISDLQSSLTIMNSSGSHYTLMTMSYVSLMVPFVLAYIAYAWYSMDRVKITKDEIESSDSHNY		XXXX					unannotated	1461967	1462068	ATGGAATATATTAGTGAATTAATCTGGTTAAGTCTTTGGCCCATTGTTATATATCTTGGATATAAGTTTTCTATGAAAAATGCAACAAAGGAGATTAAATGA	MEYISELIWLSLWPIVIYLGYKFSMKNATKEIK*
NC_006513.1	Aromatoleum aromaticum EbN1 617	C	YP_159652.1	2741992	2743425	ATGGATCCCTTGTTCTTGTCTCGGCTGCAATTCGCGGCGGCGACGTTCTTCCATTTTTTGTTCGTGCCGCTGACCCTGGGCCTGTCGCTGCTTGTGGCCACCATGGAAACCAAATGGGTGCGCACGGGCGACAAGACTTACCTGCGCATGACCAAGTTCTGGGGCAAGCTGTTCCTCATCAACTTCGCCATCGGCGTGGTCACGGGCATCACCCTGGAATTCCAGTTCGGCACCAACTGGAGCCGCTATTCGACCTACGTGGGCGACATCTTCGGCTCCCTGCTGGCCATCGAGGCCACGGCGGCCTTCTTCCTGGAGTCCACGTTCATCGCCGTGTGGGTCTTCGGCTGGAAAAAGCTCTCGCCCAAATTTCACGCCGGCGTGGCCTGGCTCATCTTC…	MWDIDALLLARIQFGFTISFHIIFPAITIGLASYLVVLEGQWLRTGREVFRDLYHFWSKIFAVNFAMGVVSGIVMAYQFGTNWSYFSDFAGGVTGPLLAYEVLTAFFLEAGFLGVMLFGWTRVGPGLHFLATVMVAAGTLLSATWILASNSWMQTPAGYGIVDGRVVPTDWIAVILNPSFPYRLVHMGIAAFLATALIVGASGAWHLLRGRDSPAIRKMLSMAMWMLLFVAPLQAVVGDFHGLNTLEHQPAKLAAMEGHWENKPGEGVPLTLFGWPDMEREETRFALDIPRLGSLILTHSWDGQFPGLKEFPREDRPNSTVVFWSFRIMVGLGFLMIALGLWALWARWRGELFRSRVLLRFAQWMGPTGLVAMLAGWFTTEIGRQPWLVYNVMRTADGV…	YP_159651.1	2740979	2741986	ATGGGCATCGATCTTCCGCTGGTGTGGGCCGTGATCATCCTGTTCGGCGTGATGATGTACGTCGTGATGGACGGCTTCGACCTCGGCATTGGCCTGCTGTACCCGTTCTTCGCCGACCGCACCGACCGCGACGTGATGATGAACACCGTCGCGCCGGTATGGGACGGCAACGAGACCTGGCTCGTGCTCGGTGGCGCCGGGTTGCTCGCCGCGTTCCCGCTCGCGTACGCGGTGGTGCTGAGCGCGTTCTACCTGCCGCTGATCCTGATGCTGCTCGGCCTGATCTTTCGCGGCGTTGCGTTCGAGTTCCGCTTCAAGGCGGACGATGCGCACCGCCACCTGTGGGACAAGGCGTTCATCGGCGGCTCGCTCGCGGCGACTTTCTTCCAGGGCGTCACG…	MGIDLPLVWAVIILFGVMMYVVMDGFDLGIGLLYPFFADRTDRDVMMNTVAPVWDGNETWLVLGGAGLLAAFPLAYAVVLSAFYLPLILMLLGLIFRGVAFEFRFKADDAHRHLWDKAFIGGSLAATFFQGVTLGGYIQGIEVVDRAYAGGAFDWLAPFPLFVGAGLVVTYALLGSTWLIVKTQGPLQARMIAIARPLTWILLAVIIAISVWTPLAREDIAQRWFTWPHLLWFAPVPILVALTAWQLLQRLRRAPDIAPFVLTLFLVFLGYSGLGISLWPNIVPPGITIWEAAAPPQSMGFTLVGALLIIPLILMYTAWGYYVFRGKVDETQGYH		XXXX										unannotated	2740817	2740978	ATGCGCGAACCGGTCGAGGCGCGAGCGGCCGCGACGCCGGCGCGTGGATGGCTCAGGCGCATCGGCTGGCTCGTGTTGATCTGGGCCGTCAGCGTCGCCGTGGTCATGGTCGTCGCCGCGGTACTGCGCGTCGTGATGCGCTCGGTGGGGCTCGCGCCGTAG	MREPVEARAAATPARGWLRRIGWLVLIWAVSVAVVMVVAAVLRVVMRSVGLAP
NC_014550.1	Arthrobacter arilaitensis Re117 10	C	YP_003917207.1	2294572	2296164	ATGGAAACGCTCGAATTGGCACGAATACAGTTCGCATCAACAACGATTTTCCATTACTTTTTTGTTCCGCTGTCAATTGGTTTAGCTTTTATTATTGCAATCATGCAGACGTTGTATGTGGTAAAAGGGCAAGAGGTATATAAGAAGATGGCAAAGTTTTGGACGCAATTATTCCTTATTAACTTTGCAGTAGGTGTAGTAACAGGTATTTTACAAGAATTTCAGTTTGGTATGAACTGGTCAACGTATTCACGTTTTGTAGGTGATGTATTTGGTCCCTCGCTTGCAATTGAAGGATTACTGGCATTTTTCATTGAGTCTACATTCCTAGGTTTATGGGTATTCGGTGAGGACAAATTACCGAAGCGAATTCACTTAATGTGTATTTGGCTCCTTTCA…	MDALEIARWQFGITTVYHFLMVPLTIGLGLTVATLQTMWHRTGNEHWLRMTKFWGKLFLINFIMGVATGIVQEFQFGMAWSEYSRYVGDVFGAPLAMEALLAFFVESTFLGLWIFGWKKLPKRIHLATIWCASLATILSAYFILVANSWMQHPVGTKIVDGRAVMTDAWAVFTNNTALVTFPHTIFGAFAVAGGFLLGISWFHLYRRRSEGIDTVDANGRVVVGEDLSRGKSRDKVDYQVWIKSLRIGAAVAMVAFLGVALSGHEQAKLMFEQQPMKMAAAEAACHDGTGFSVLSLGDITAQGATNCDNVVAVFEIPGILSYLANGDFTTEIKGVNTLIPEYQEKYGKYYPNDEAFGQYAGQEINYLPVMEVTYWGFRMMITLGGLSALAAGIALWVTR…	YP_003917206.1	2293521	2294546	ATGGATTGGCTTCCTACACTCTGGTTCATCGTGATTGCGGTGCTCTGGTGCGGTTACTTGTTCCTCGAAGGCTTTGACCTTGGAGTTGGCATGCTCATCGGACTTGGCGGTTCCACCGAGAAACGCAAGCGACTGCTGCTGAACACCATCGGCCCGGTCTGGGACGGCAATGAGGTCTGGCTGCTCACCGCCGGCGGAGCGACCTTCGCCGCGTTCCCACACTGGTACGCGTCGCTGTTCTCAGCCCTGTACATTCCACTGACCATAGTGCTCGTGGCACTGATTTTCCGAGCCGTCGCGATCGAATACCGCGGAAAAGCCATCACCGCGCCAACCCGGAAAGCCTGGGATCTGGCCTTGGGACTGGGCTCCTTGGTGGCTGCCTTCGGCGTGGGCGCG…	MDWLPTLWFIVIAVLWCGYLFLEGFDLGVGMLIGLGGSTEKRKRLLLNTIGPVWDGNEVWLLTAGGATFAAFPHWYASLFSALYIPLTIVLVALIFRAVAIEYRGKAITAPTRKAWDLALGLGSLVAAFGVGAMLALTTLGLPLNENGDRIGGPFAWLNWQAILGGTAVVAFCWIHALAFLRLKTDGKVRHQAGKLVGRWLPLAILPLVAWALLVLLDNDSAIAWAVMGVAVISLLVSMMTGRAGREGISFIALGITLLAGVAAIFTAAYPVVLPSSIDPAFDLTVANASSSSYTLKLMSIVAAFGVPLVLAYQSWSYWVFRKRLREEHIPETHRVVSIIK		XXXX
NC_008711.1	Arthrobacter aurescens TC1 11	W	YP_947528.1	1935057	1936655	ATGGAAATCTTCGATGCGTTCCATCTCGCACGATTGCAATTCGCGTTCACGGTGTCGTTCCACATCGTGTTTCCGGCGATCAGCATCGGCATGGCGAGCTTTCTGGCGGTGCTGGAATGGCGCTATCTCGTCACCGGCGACGCCGCCTATAAATCGATGTTCCAGTTCTGGTCGAAGATCTTCGCGATCGGCTTCGGGATGGGCGTCGTCTCCGGCGTCGTGATGGCCTACGAGTTCGGCACGAACTGGGCGGGCTTCTCGCGCGTCGCGGGCAACATCACCGGCCCGCTGCTCACTTACGAAGTCCTGACTGCTTTCTTCCTCGAAGCAGGCTTCCTCGGCGTGATGCTGTTCGGCTGGCAACGCGTCAGCCCGCGGGCGCACTTCTTCGCGACGCTG…	MDALEIARWQFGITTVYHFMMVPLTIGLGLVVAIIQTIWYRTGKPEYLRMTKFWGKLFLINFIMGVATGIVQEFQFGMAWSEYSRFVGDVFGAPLALEALLAFFVESTFLGLWIFGWKQLKRGVHLACLWIAVVGSVFSAYFIIVANSWMQHPVGVDMVDGRPVMTDAWAVFTNNTALVAVPHTLFGALAVAGAFLLGIAWYHLWRRRHDGIDVVGEDGKLVPGEAAIPGRDKADYTVWMKSLRIGAVVAMISFAGTAITGDLQGKLMFEQQPMKMAAAEAACHDGTGFSVLSVGNLGATNCDDIVAVIEVPGILSFLAKGDFTTEVKGVNSLLGEYKEKYGTHLPDNPLYGERAGQEIQYVPVMEVTYWGFRMMIGFGGIAALAALLALWVTRKGVVP…	YP_947529.1	1936674	1937756	ATGGAACTGTTGCCAACCATCTGGTTCGTGGCCATCGCGGTTTTGTGGACCGGGTATCTCTTCCTGGAGGGTTTTGACCTGGGCGTCGGCATGCTCATGAAGCTGTTCGCCCGCAACAATACCGACCGCCGCGTCCTGCTGAACACCATCGGCCCTGTATGGGACGGCAACGAGGTGTGGCTGCTCACCGCAGCCGGTGCCACCTTTGCAGCTTTCCCCCTCTGGTACGCCTCGCTGTTCTCCACCCTTTACCTCCCGCTCCTGGCAGTCTTGGCCGCCTTGATCTTCCGGGCTGTCGCATTCGAATACCGCGGCAAGGTGGACTCCGAGAGCTGGCGCAACCGCTGGGACTGGGCGATCGCGATCGGGTCCTTCGTGGCCGCGTTCGGCATCGGCGCT…	MELLPTIWFVAIAVLWTGYLFLEGFDLGVGMLMKLFARNNTDRRVLLNTIGPVWDGNEVWLLTAAGATFAAFPLWYASLFSTLYLPLLAVLAALIFRAVAFEYRGKVDSESWRNRWDWAIAIGSFVAAFGIGAALALTTTGLPLDANGDRSGGPMSWFSGYALLGGFGVVAFALVHALAFLALKTDGEVRYRARRWFVRLVPVAVLPMFGWMVAVQFLSGKPWTWALVVAAVVAVVLAWRLARTGSEGRAFSALGAFIVCATASIFGAAFPVVIPSTIDPAFNLTISNASSSDYTLGLMSIVAAVGLPLVIAYQSWTYWVFRRRVSAAHIPEAHGFLPAIAAKVMISKDSSPSTPSQSGD		XXXX
NC_011886.1	Arthrobacter chlorophenolicus A6 12	W	YP_002487693.1	1813416	1815020	ATGGAAATCTTCGATGCGTTCCATCTCGCACGCTTGCAGTTCGCGTTCACGGTGTCGTTCCACATCGTGTTCCCCGCGATCAGCATCGGCATGGCGAGCTTCCTCGCGGTGCTGGAATGGCGTTATCTCGTCACCGGCGACGCGGCCTACAAATCCATGTTCCAGTTCTGGTCGAAGATTTTCGCGATCGGCTTCGGGATGGGCGTCGTCTCCGGCGTCGTGATGGCCTACGAGTTCGGCACGAACTGGTCGGGCTTCTCGCGCATCGCGGGCAACATCACCGGGCCGCTGCTCACCTACGAGGTGCTGACCGCATTTTTCCTCGAAGCGGGCTTTCTCGGCGTGATGCTGTTCGGCTGGCAGCGCGTGAGCCCGCGCGCGCATTTCTTCGCGACGCTG…	MDALEIARWQFGITTVYHFMMVPLTIGLGLVVAVIQTAWHRTGKPEYLRMTKFWGKLFLINFIMGVATGIVQEFQFGMAWSEYSRFVGDVFGAPLALEALLAFFVESTFLGLWIFGWKQLKPGIHLACLWVAVIGSVFSAYFIIVANSWMQHPVGVEMIDGRPVMTDAWAVFTNNTALVAVPHTLFGALAVAGGFLLGIAWYHLWRRRRDGIDTVGADGKVVPGESATIPGRDRADHSVWIRSLRIGAVVAMISFAGTAVTGDLQGKLMFEQQPMKMAAAEAACHDGTGFSVLSIGNIGSQNCDDIVAVIEVPGILSFLAKGDFTTEVKGVNTLLPEYKENYGTHLPDNPIYGERAGQEIEYLPVMEVTYWGFRMMIGFGGLAALAAVVALWLTRKGTV…	YP_002487694.1	1815039	1816088	ATGGAACTGCTGCCCACCATCTGGTTCATCGCCATTGCGGTGCTGTGGACCGGCTATCTCTTCCTCGAGGGCTTTGACCTCGGCGTGGGGATGCTGATGAAGATCTTCGCCCGGAACAACCCCGAACGCCGTGTCCTGCTGAACACCGTCGGCCCAGTCTGGGACGGCAACGAGGTCTGGCTGCTGACCGCCGGCGGCGCCACATTTGCGGCGTTCCCGCTCTGGTACGCCTCCCTGTTCTCAGCCCTCTACCTGCCCCTGCTGGTGGTCCTCGTGGCCCTGATCTTCCGCGCCGTGGCCTTCGAGTACCGCGGCAAAGTGGACACGGACCGCTGGCGCGCCCGGTGGGACTGGGCCATCGCGCTCGGTTCCTTTTTCGCCGCCTTCGGCGTCGGAGCC…	MELLPTIWFIAIAVLWTGYLFLEGFDLGVGMLMKIFARNNPERRVLLNTVGPVWDGNEVWLLTAGGATFAAFPLWYASLFSALYLPLLVVLVALIFRAVAFEYRGKVDTDRWRARWDWAIALGSFFAAFGVGAALALTTTGLPLNANGDREGGPFAWFSGYAVLGGVAVVGFSLVHALAFLALKTDGEVRHRARAWFVRLLPVLILPIAAWALSIQFLDGKPWTWALVVLAVAAAATAWLLARAGAEGKAFLALGAFLVLGTASIFGAVFPVVLPSTLDTAFDLTISNASSSDYTLGLMTVVAAFGLPLVIAYQAWTYWVFRRRVSTDSIPEAHSFLPAIAAKAFTTKA		XXXX
NC_015145.1	Arthrobacter phenanthrenivorans Sphe3 13	W	YP_004240901.1	1713290	1714903	ATGGAACTAGATCCTCTCATCCTATCGCGAATCCAGTTCGCGTTTGTGGTGTCATTTCACGCCATTTTTCCGGTGTTTACCATCGGGCTTGCCTCCTACATTGCGGTACTTGAGGGCCTGGCCTTCAAAACCCGTAATCCGGTGTGGACCAAATTGTCGACCTTCTGGACCAAGGTATTCGCCGTGGTCTTCGGTATGGGCGTGGTCTCGGGCATTGTGATGTCATTCCAGTTCGGTACCAACTGGAGCGCGTTCTCTCAGGCCTCGGCTAACTTCCTGGGCCCCATCCTGAGTTATGAGGTGATCACCGCATTCTTCCTGGAGGCGGCGTTCCTGGGGGTACTGCTGTTTGGCCGCGACAAGGTACCCGCCGGCGTTCATCTGTTCGCCGCCATCATG…	MDALDALEIARWQFGITTVYHFMMVPLTIGLGLVVAVMQTAWHRTGKTEYLRMTKFWGKLFLINFIMGVATGIVQEFQFGMAWSEYSRFVGDVFGAPLALEALLAFFVESTFLGLWIFGWKQLKPAIHLACLWIAVVGSVFSAYFIIVANSWMQHPVGVEMIDGRPVMTDAWAVFTNNTALVAVPHTLFGALAVAGGFLLGIAWYHLWRRRRDGVDTVGADGRVIPGEAADIPGRDRDDHKVWLRSLRIGAVVAMISFAGTALTGDLQGKLMFEQQPMKMAAAEAACHDGTGFSVLSIGNLGSQNCDDIVALIEVPGILSYLAKGDFTTEVQGVNSLLPEYQEKYGTHLPDNPIYGERAGQEIDYLPVMEVTYWGFRMMIGFGGLAALAALVALWITRK…	YP_004240902.1	1714933	1715982	ATGGAACTGCTGCCAACCATCTGGTTCATCGCCATCGCCGTGCTGTGGACCGGGTACCTCTTCCTGGAGGGCTTCGACCTGGGCGTCGGAATGCTCATGAGGATATTCGCCCGCAACAACACCGAACGCAGGGTGCTGCTTAACACCATCGGCCCGGTCTGGGACGGCAACGAGGTGTGGCTCCTGACCGCCGGCGGCGCCACCTTTGCCGCCTTTCCCCTTTGGTACGCCTCCCTGTTTTCGGCCCTTTACCTCCCACTGCTGGTGGTGCTGGTGGCACTGATCTTCCGTGCCGTTGCCTTTGAATACCGCGGCAAGGTGGACACCGACCAGTGGCGTGCGCGCTGGGACTGGGCCATTGCCCTGGGGTCCTTCTTCGCCGCGTTCGGGGTGGGCGCG…	MELLPTIWFIAIAVLWTGYLFLEGFDLGVGMLMRIFARNNTERRVLLNTIGPVWDGNEVWLLTAGGATFAAFPLWYASLFSALYLPLLVVLVALIFRAVAFEYRGKVDTDQWRARWDWAIALGSFFAAFGVGAALALTTTGLPLNANGDREGGPLAWFSGYAVLGGLAVVGFSLVHALAFLALKTDGEVRYRARRWFVRLLPVLLLPIAAWALSVQFLDGTPWTWVLVLLAVAAAAAAWILGRKGAEGRAFLALGAFLLLGTASIFGAVFPVVLPSTLDPAFDLTISNASSSDYTLGLMSVVAAFGLPLVIAYQAWTYWVFRARVSSAHIPEAHSFLPAIAAKALTNKG		XXXX
NC_008541.1	Arthrobacter sp. FB24 14	W	YP_831116.1	1808955	1810553	ATGGAAATCTTCGATGCCTTCCACCTCGCCAGGCTGCAGTTTGCGTTCACTGTTTCATTTCACATTATTTTCCCCGCGATCAGTATAGGAATGGCCAGTTTCCTCGCCGTGCTGGAGTGGCGTTGGCTGCTGACCGGCGACGTGGTCTACAAGGACATGTTTCTGTTCTGGTCGAAGATCTTTGCGGTCGGCTTCGGCATGGGCGTGGTGTCGGGCGTCGTGATGGCCTACGAGTTCGGCACCAACTGGAGCGGCTTTTCCACCGTTGCCGGCAACATCACAGGGCCGCTGCTGACTTATGAAGTGTTGACGGCGTTCTTTCTCGAGGCCGGCTTTCTCGGCGTGATGCTGTTCGGCTGGCAGCGCGTGGGTCCGCGCGCGCACTTCTTCGCCACGCTG…	MDALEIARWQFGITTVYHFMMVPLTIGLGLVVAVMQTVWYRTGKPEYLRMTKFWGKLFLINFIMGVATGIVQEFQFGMAWSEYSRFVGDVFGAPLALEALLAFFVESTFLGLWIFGWKQLKRGVHLACLWIAVVGSVFSAYFIIVANSWMQHPVGVEMINGRPVMTDAWAVFTNNTALVAVPHTLFGALAVAGGFLLGIAWYHLWRRRHDGIDTVGPDGKVIPGEADIPGRDKADHKVWLRSLRIGAVVAMISFAGTALTGDLQGKLMFEQQPMKMAAAEAACHDGTGFSVLSVGNLGSKNCDDIVAVIEVPGILSFLAKGDFTTEVKGVNSLLDQYKADYGTHLPDNPIYGDRAGQEIEYVPVMEVTYWGFRMMIGFGGLAALAALVALWLTRKGTVP…	YP_831117.1	1810573	1811622	ATGGAACTGCTGCCCACCATCTGGTTCATCGCCATCGCGGTGTTGTGGACGGGATACCTCTTCCTCGAAGGATTCGACCTCGGCGTCGGAATGCTGATGAAGCTCTTCGCCCGCAACAACACCGAACGCCGTGTCCTGCTCAATACGATCGGACCCGTCTGGGACGGCAACGAGGTCTGGCTGCTGACGGCCGGCGGTGCCACCTTCGCCGCCTTCCCGCTCTGGTACGCCTCACTGTTCTCCGCCCTCTACCTTCCCCTGCTGGTGGTCCTCGTGGCCCTCATCTTCCGTGCCGTGGCTTTCGAATACCGCGGCAAGGTGGACACCGACCGCTGGCGCGCAGTGTGGGACTGGGCCATTGCGGCCGGATCCCTCGTCGCTGCATTCGGCGTCGGTGCG…	MELLPTIWFIAIAVLWTGYLFLEGFDLGVGMLMKLFARNNTERRVLLNTIGPVWDGNEVWLLTAGGATFAAFPLWYASLFSALYLPLLVVLVALIFRAVAFEYRGKVDTDRWRAVWDWAIAAGSLVAAFGVGAALALTTTGLPINANGDREGGPFAWFSGYAVLGGLAVVCFSLLHALAFLALKTDGDVRHRARNWFVRLLPVLLLPIAGWAISVQLLSGEAWTIAAVAAAVVAAVLAWQFGRNGLEGKAFLSLGVFLLLGSASIFGAAFPVVLPSTINADFDLTISNASSSDYTLGLMSIVACVGLPLVLAYQAWTYWVFRRRVSAAHIPEAHSFLPAIAARALAPKD		XXXX
NC_007716.1	Aster yellows witches'-broom phytoplasma AYWB		no annotated cydA
NC_014816.1	Asticcacaulis excentricus CB 48	W	YP_004086755.1	978980	980569	ATGCAGGCTTCCGAACACGCCTTGCTGCTGGTGCGCGGCCAGTTCGCCTTCACCATCGGCATGCACATCGTGCTGGCCGCCTTCACCATGGGGTTGGCGAACTTCCTGGTGGTGCTGGAAGCGCTGTGGCTGCGCACGCGGCGGCGCGTGTACATGGACGTGTACAACTACTGGTTGAAGCTCTTTTCGCTCACCACTGCCGCTGGCGTGGTGACCGGTATCCCGATGGAGTTCGTGTTCGGCTTGCACTGGGGGCGCCTGTCCGGCGCGGCCGGTGCAGTGATCGGCCCGTTGATGTTCTTCGAAGTGCTGGTGGCGTTTTTCCTGGAGGCCGGGTTCTTGGGCATCATGTTGTTCGGCATGAAGAAGGTCGGCCACCGTGTGCATTTCTTTGCCACC…	MDMMTVDLSRLQFALTALYHFLFVPLTLGLSFMLVIMESVYVLTRREIWRTITRFWGTLFGINFVLGVATGLTMEFQFGTNWSYYSHFVGDIFGAPLAIEGLMAFFLEATFVGLMFFGWERLSRVGHLIVTLLVALGTNLSALWILIANGWMQNPVGADFNPATMRMEVSDFMAVLFNPVAQAKFVHTVSAGYVIAAVFVLGVSAIYLLKGKWVSVAKRSMAVAAAFGLASSLSVVVLGDESGYALTDNQKMKLAALEAMWHTEPAPAGLTLFGIPNLTTQHTDMEVKVPYVLGLISTRSLDRPVIGILDLVETAEHRIQSGVAAYDAVEKLKVNPEDLAARAQFEAHKRDIGYGYLLKKYVADPRTADAALIQKAALDTIPNVPVMFWTFRLMAAIGF…	YP_004086756.1	980594	981754	ATGGAACTACCTATCGACTACATGACCTTGCGGGTCATCTGGTGGCTGCTCATGGGCGTGCTGCTGATCGGCTTCGCCATTATGGACGGCTATGCGCTGGGCACGCTGGCGACCCTGCCGTTCGTCGCCAAAACCGACGAAGAACGCCGGGCGGTGATCAACACCGTCTCGGCCACCTGGGAAGGCAATCAGGTGTGGCTCATTTTGGGGGGCGGTGCCATCTTTGCCGCCTGGCCCTTCGTCTATGCAGTGAGCTTCTCCGGCTTTTATCTCGCCATGTTCCTTGTGCTGTCAGCGCTGATCCTGCGTCCGGTCGGCTTCAAGTACCGCTCTAAGCGGCCTGGCAAGGCGTGGCGCAACAACTGGGACTGGGCGCTGTTCATCGGCGGCTTTGTCCCG…	MELPIDYMTLRVIWWLLMGVLLIGFAIMDGYALGTLATLPFVAKTDEERRAVINTVSATWEGNQVWLILGGGAIFAAWPFVYAVSFSGFYLAMFLVLSALILRPVGFKYRSKRPGKAWRNNWDWALFIGGFVPALVFGVAVGNVLQGAPFSLDSDLRITYHDQFLGGLLGLFSPFTVLCGLTSVAMLLLQGATWVSLKIEKGALRDRAITYGVYAALGVIVLYALGGVYLAYGGLGFKVVGDVAVNGPSNPRNAEVVKEAGAWLLNYGTYPWMIAAPVLGFVGTLLALLGLKTKADPWAFIGSSIGVLGIIGSVGVSMFPIILPSTVDARSSLLVWTASSSHTTLFIMLGVTLVFLPIVLLYTAWVYKVLFGRIEVKALKTNPDLY	YP_004086757.1	cyd operon protein ybgt	981890	982012	ATGTGGTATTTTACCTGGGTGCTAGGCCTCGGTCTGGCCGTGACCTTCGGAATTTTGAACGGGATCTGGTTCGAATTTCTCACGACCGATGATCCCGATGCCGAAGACCCGCATAGGGACTGA	MWYFTWVLGLGLAVTFGILNGIWFEFLTTDDPDAEDPHRD*
NC_014817.1	Asticcacaulis excentricus CB 48		no annotated cydA
NC_013203.1	Atopobium parvulum DSM 20469		no annotated cydA
NC_008702.1	Azoarcus sp. BH72 619	C	YP_932736.1	1326028	1327596	ATGATCGACCCGACAGTCGTCGACCTGTCGCGCCTGCAATTCGCGCTGACCGCGCTGTATCACTTCCTTTTCGTCCCCCTCACGCTGGGCATGACCTTCCTGCTCGCGACGATGGAGACGGTCTACGTCATCACCGGCAAGAAGATTTACAAGGACATGGCCCTGTTCTGGGGCAAGCTGTTCGGCATCAACTTCGCCATCGGCGTCGCCACCGGCCTGACCATGGAATTCGAGTTCGGCACCAACTGGTCGATGTACTCGCATTTCGTGGGCGACGTGTTCGGCACCCCGCTCGCCATCGAGGGGCTGATGGCCTTCTTCATGGAAAGCACCTTCATCGGCCTGATGATCTTCGGCTGGGACCGGCTGAGCCGCCCCGCGCATCTCGCCATCACCTAC…	MVTDQLVDLSRLQFAATAMYHFLFVPLTLGMVWLLVIMESAYVMTGKPVYKDMTRFWGKLFGINFALGVTTGITLEFQFGTNWAYYSHYVGDVFGAPLAIEGLMAFFLESTFIGLFFFGWDRLSRRQHLLVTLLMAVGTNLSALWILIANGWMQHPVGAEFSYETMRMELTDFWAVVFNPVAQGKFVHTVSAGYVTGAMFVLSVSAYYLLRRRDVEFAKRSFRIAAAFGFASICSVIVLGDESGYALGEAQQTKLAAIEAMWETEPAPASFNLIALPNDAAMRNDFALHVPWLMGLIGTRSVDKTLPGLKEILARNRERVVSGTEAVKLLDALRRSPDDAALRSRFAAVQGDLGFGLLLRKYVADVNDATPALIDQAARDTLPRVAPLFWTFRAMVGLG…	YP_932735.1	1324874	1326016	ATGATCTTCGACTACCCGACCCTCAAACTCATCTGGTGGCTGCTGGTGGGCGTGCTGCTCATCGGCTTCGCCATCATGGACGGCCACGACATGGGCGTGGGCACGCTGCTGCCCTTCGTCGGCCGCAACGACGAGGAACGCCGCGTCATCATCAACACCGTCGGCCCGCACTGGGACGGCAACCAGGTGTGGTTCATCACCGGCGGCGGCGCCATCTTCGCCGCCTGGCCGCTGGTCTATGCCACCGCGTTCTCGGGCTTCTACTGGGCGATGCTGGCGGTGCTGTGGGCGCTGTTCTTCCGCCCGGTCGGCTTCGACTACCGCAGCAAGATCCACCACGCCGGCTGGCGCCGCACCTGGGACTGGGGCCTGTTCGTGGGCGGTGCGGTGCCGCCGCTG…	MIFDYPTLKLIWWLLVGVLLIGFAIMDGHDMGVGTLLPFVGRNDEERRVIINTVGPHWDGNQVWFITGGGAIFAAWPLVYATAFSGFYWAMLAVLWALFFRPVGFDYRSKIHHAGWRRTWDWGLFVGGAVPPLIFGVAFGNLLQGVPFHFDANLVPYYTGSFFGLLNPFALLTGVVGSAMLTFHGAIYLAHRTEGEIQRRALRAALIFGVLMLAGFSAAGLWLAYGDFGYVLVTAPDPAALPNPLTKSAVHAAGAWLANYGRQPATLALPALAYAGGLAALALAARRRTLAAFVASALALTGVIGTAGVSMFPFVLPSSTVPGASLTVWDAVSSQRTLSIMFWATLIFMPLIIAYTGWAYRVMAGKVTAAYIREHEHSAY		unannotated	1324710	1324859	ATGTGGTATTTCACCTGGGTACTGGGCATCGGCTTTGCGGTGCTGCTGGCCATCCTGAACGCGCTGTGGGGCGAACACGAGGACGCCCGCGCGCAGCCAGCCGCCGACGATGCGGCCCCGGACCTCGCCCCCGATGCTGCCCGCCCCTGA	MWYFTWVLGIGFAVLLAILNALWGEHEDARAQPAADDAAPDLAPDAARP*
NC_008702.1	Azoarcus sp. BH72 619	W	YP_933275.1	1938905	1940323	GTGAGTGCCTTGGACGTCTCGCGGTGGCAGTTCGGCATCACGACCGTCTACCACTTTCTGTTCGTGCCGCTCACCATCGGCCTCGCCCCGCTCATCGCGGGTATGCAGACCGCATGGGTGATCACCGGCAAGGAACACTGGTACCGGCTCACCAAGTTCTTCGGGAAGCTGTTCCTGATCAACTTCGCCCTCGGCGTTGCCACCGGCATCGTGCAGGAATTCCAGTTCGGCATGAACTGGAGCGAGTACTCCCGCTTCGTCGGCGACGTCTTCGGCGCACCGCTGGCGCTGGAGGGCCTGGTCGCCTTCTTCATGGAGTCCACCTTCATCGGACTCTGGATCTTCGGCTGGTCCCGGCTACCGAAACTGCTGCACCTGGCGACCATTTGGATGGTGGCC…	MEAVGDAVMLARVQFAANITFHILFPAITIALAWVLLYFRVRYNRGGGDAWLDAYRFWVKVFALTFAIGIVSGVTMSFQFGTNWPGYMETVGNIAGPLLAYEVLTAFFLEASFLGIMLFGVGRVSRRVHTLATFLVAAGTTLSAFWILALNSWMQTPVGFEMIEGRAYATDWLAILFNPSFPYRFTHMVIASGLTTAFLVAGVSAWRWRRGERGGDVRAALRTGVVMAATLIPLQIVVGDLHGLNTFHHQPAKLAAMEGIWETQRGAAAVLFGLPDEAAQRNRYEVAIPGLASLYLGHSWDAEIRGLKDFPGAHPPVAPVFWAFRIMVGVGLLMLAVSWYALWDMRRRGEPGPLASRALVLMTFSGWVALVAGWYVTEIGRQPWLVYGVLSTAEAASTV…	YP_933276.1	1940316	1941338	ATGCCTGATCTCTCCCAACCCGCCGGCTGGCTGCCGCTGGTGTTCCTGCTGGTGATGGGGCTGGCGATCCTGGTGTACGTGGTGCTGGACGGCTACGACCTTGGCCTCGGCATCCTGCTCGGCTTCGCCGACGACGCCGAGAAGGACATCATGGTGGCGTCGATCGGCCCCTTCTGGGACGCCAACGAAACCTGGCTGGTGCTCGGCATCGGTGTGCTGCTGACCGCTTTCCCGCTCGCGCACGGCGTCATCATGGGCGCGCTCTACCTGCCGGTGGCCGCGATGCTCGCCGGGCTGATCCTGCGCGGGGTCGCGTTCGATTTCCGGGTGAAGGCCGAGGCGCACCACAAGCCGTGGTGGAACCGCGCGTTCTGCGCCGGCTCGCTGCTGGCGGCGCTG…	MPDLSQPAGWLPLVFLLVMGLAILVYVVLDGYDLGLGILLGFADDAEKDIMVASIGPFWDANETWLVLGIGVLLTAFPLAHGVIMGALYLPVAAMLAGLILRGVAFDFRVKAEAHHKPWWNRAFCAGSLLAALSQGYMLGLLVVGFERTTIHVLFAAFIGLCLAAGYVLLGAGWLLIKTEGALQQRAARWAGAALWFTAFGIAAVSVATPLLSRAIFDKWFAIPNLFLLAPIPLITATLFGLSALVLARLPAQLERGNQAWTWVPFAAAVGVFILAFHGLAYSLFPWIVPQRMDLWQAAAAPGSLLFILVGVVTVLPMIIAYTVFAYRVFWGKATDLEYG		XXXX
NC_009937.1	Azorhizobium caulinodans ORS 571	W	YP_001526675.1	4312743	4314179	ATGGATGCATTCTTGCTGTCTCGTTTACAATTTGCGTTAAATATTAGTTTCCATATTTTATTTCCAACCATCACTATGGCAATGGGATGGTTTTTATTTTACTTCAAACTGCGCTCTAACATTTCAGGTCATCCTGTATGGATGCGTATGTATCGTTTTTGGGTACGTGTTTTTGCGCTAAGCTTCGCCTTAGGCGTAGTAAGCGGCGTTACCATGTCATTTCAGTTTGGTACTAACTGGCCAGGCTTTATGGAAAAAGTCGGCAATGTGGCAGGCCCCCTGTTAGGCTACGAGGTACTTACCGCCTTTTTCTTAGAAGCTACTTTTCTTGGCATTATGCTATTTGGCATACGCCGGGTGCCCAATTGGCTGCATACTGCATCTACTCTTATCGTAGCG…	MFGLTALELARIQFGFTVSFHIIFPAITIGLASYLAVLEAMWLLRKDETYRELYFFWSKVFAVNFAMGVVSGLVMAYQFGTNWSYFSSFAGGVTGPLLAYEVLTAFFLEAGFLGVMLFGWNKVGPGLHFFATVMVAVGTLISATWILASNSWMQTPQGFEIINGRVVPVDWLKVIFNPSFPYRLVHMTLAAYLATALFVAASGAWHLMKGHRTPAIRTMFSMALWMLLFTAPLQILAGDQHGLNTLEHQPAKIAAMEGHWERTPGEAVPLILFGWPDLAAETTRWAVEVPHLGSLILTHSWDGQIPALKDFPPEDRPNSTVIFWTFRIMVGLGMLMLALGALGLLQRLRGKLHDSVLLQRFALVMGPSGLIAILAGWITTEMGRQPYVVYGVMRTADAV…	YP_001526676.1	4314189	4315196	ATGGGCATCGATCTCCCCCTCATCTGGGCCGTCATCATCGGCTTCGGCCTCATGATGTATGTCATCATGGACGGCTTCGACCTCGGCATCGGCATCCTCTTCCCCTTCATCCGCGACCGAGATGACCGGGATGTGATGGTGAACACCGTCGCCCCCGTGTGGGACGGCAACGAAACCTGGCTGGTGCTCGGCGGCGCCGGGTTGCTGGCGGCCTTTCCGCTCGCCTATTCCGTGCTGCTGAGCGCGCTCTATCTGCCGCTCATCTTCATGCTGGCGGGCCTCATCTGGCGCGGAGTGGCCTTCGAGTTCCGATTCAAGGCGGATGAAGGCCACCGTCCCTTCTGGGATCACGCCTTCGCCTGGGGCTCCATCGTCGCCACCTTCTGCCAGGGGCTGGCG…	MGIDLPLIWAVIIGFGLMMYVIMDGFDLGIGILFPFIRDRDDRDVMVNTVAPVWDGNETWLVLGGAGLLAAFPLAYSVLLSALYLPLIFMLAGLIWRGVAFEFRFKADEGHRPFWDHAFAWGSIVATFCQGLALGAFINGFRVENGAYAGGVLDFLSPFSVFTGLGLVVAYALLGCTWLILKTEGPLQTRMIALARPITFALLAVIAGVSLWTPLAHEGVAARWFSLPNLLFFLPVPLLVLAAAYGMIKALARGSHGLPFLLALALLFLGYSGLAISLFPNIIPPAVSIWGAAAPVQSLGFALVGALFIIPFILGYTAWSYYVFRGKVRAGDGYH		XXXX										YP_001526677.1	4315193	4315363	TTGAGCAAGGATACAGCACCCTCGAACAGGACTGAGGGGAGATCCCGCGGCAACGTGTGGGTGCGCAGGCTGGGCTGGCTCATCCTCATCTGGTCCCTCAGCGTCGCGGCGCTGGGGGCGGCGGCGCTGCTGTTCCGCCTGCTCATGAAGAGCGCCGGGATGACGCCCTGA	LSKDTAPSNRTEGRSRGNVWVRRLGWLILIWSLSVAALGAAALLFRLLMKSAGMTP-
NC_009937.1	Azorhizobium caulinodans ORS 571	W	YP_001523500.1	650026	651600	ATGATGGAATTTTTTGATGCAGTCATGCTTGCACGCATGCAATTTGCATTTACCGTGGGATTCCATATTATTTTTCCTGCATTTTCAATCGGACTAGCAAGCTATCTCGCACTTTTGAATGGGCTGCACCTCTATTCCCAAAAGAATGTCTACCTAGATCTTTTTAATTACTGGATCAAGATATTCGCAGTTGCCTTTGTGATGGGGGTGGTTTCAGGCTTGGTCATGAGTTATGAATTTGGCACCAACTGGAGTGTGTTTTCATTTAAGGCTGGACCTATCATTGGCCCTCTAATGGGATATGAAGTGATGACAGCCTTCTTTTTAGAGGCTGGATTTTTAGGGGTAATGCTTTTTGGTAGAGAGCGCGTTGGCCCTAAGATTCATTTCTTTGCAACC…	MEFDIVSLSRLQFAMTALYHFLFVPLTLGLSIIVAIMETVYVMTGRTIWRQMTKFWGTLFGINFVLGVATGLVMEFQFGMNWSYYSHYVGDIFGAPLAIEGLMAFFLEATFVGLFFFGWDRMSKVGHLVATWAVAFGSNFSALWILIANGWMQNPVGAVFNPQTMRMEVDDFYAVLFNPVAQAKFVHTVSAGYTTASVFVLGVSAWYLLKGRHIELAKRSMTVAASFGLAAALSVVVLGDESGYLTTEHQKMKLAAMEAIWRTEPVPAPFTVVGFPDQKARETHYAVEIPWVGGLIDTRSLNTPVEGIEELVERAKGNIAKGVLAYDALQKIRAAGSAAVPVDVQKTFEANGNLLGYALLLKRYVDDPRQATPEQIAKAAWDTVPQVAPLFWTFRIMVG…	YP_001523501.1	651605	652759	ATGATCCTTCATGACCTCATCAATTACGAGGTGCTCCGCCTCATCTGGTGGCTGCTTCTCGGTGTCCTGCTCATCGGCTTTGCCGTGACGGACGGCTTCGACCTCGGCGTCGCCACCCTCCTGCCCTTCGTGGGCCGGACGGACGTGGAACGGCGGGTGGCCATCAACACCATCGGCCCGGTGTGGGAAGGCAATCAGGTGTGGCTGATCCTCGGCGGCGGCGCCATCTTCGCCGCCTGGCCGCCGCTCTATGCCGTGTCGTTCTCGGGCTTCTACCTCGCCATGTTCGCCATCCTGGCGGCGCTGATCCTGCGGCCCGTGGGCTTCAAGTATCGCTCCAAGCGGGACAGCGAGGCCTGGCGCAAGGGCTGGGACTGGGCGCTGTTCGTCGGCGGCTTC…	MILHDLINYEVLRLIWWLLLGVLLIGFAVTDGFDLGVATLLPFVGRTDVERRVAINTIGPVWEGNQVWLILGGGAIFAAWPPLYAVSFSGFYLAMFAILAALILRPVGFKYRSKRDSEAWRKGWDWALFVGGFVPALIFGVAVGNTLQGVPFRLDDDLRIFYDGSFFGLLNPFALLCGLLSVAMLVTHGATWLQLKADGPVADRARTYGSISALVAVVLFVLAGVLLYSFVAGYKITSPINPLGPSNPLLKTAATAPGAWFANYATAPGLLAAPAIGIVGLLAAGLALRLKWEGAGVLLSGLGIFGIISTVGVSMFPFILPSTVDPRFSLTVWDASSSHLTLFIMLVSTVIFLPIILLYTTWVYRVMWGKVDAKAIREDRGHAY	YP_001523502.1	outer membrane lipoprotein	652778	652897	ATGTGGTATTTCGCCTGGATCCTCGGCCTGCCTCTGGCGGCGGCCTTCGCCGTGCTCAACGCCATGTGGTACGAGCTGATGGACGATGAGGCCAAGAAGCGGGCGCTCACCCGCAAGTGA	MWYFAWILGLPLAAAFAVLNAMWYELMDDEAKKRALTRK*
NC_009937.1	Azorhizobium caulinodans ORS 571	C	YP_001524270.1	1524694	1526106	ATGTTGGGATTAGATGCCTTCCATTTAGCGAGGATACAGTTTGCCTTTACTGTCTCCTTTCATATTATTTTTCCGGCTATTACCATCGGGCTCGCGAGTTTTCTGGCGGTGCTGGAAGGTTTGTGGCTGAAAACACGTAATGACACCTACCGCGAGCTTTATCATTTTTGGTCGAAGATATTTGCGGTCAATTTTGGTATGGGGGTGGTGTCAGGTCTGGTAATGGCTTACCAGTTTGGCACCAACTGGAGCGGTTTTTCGCAGTTCGCCGGCAGCATTACCGGGCCGTTATTGACCTATGAAGTGCTTACCGCTTTCTTCCTGGAAGCCGGTTTCCTCGGGGTTATGCTGTTTGGCTGGAACCGGGTAGGGCGCGGGCTGCATTTCTTTGCGACCTGC…	MELTPLLLSRIQFAFTISFHIIFPAFTIGLAAWLTFLEACHLFTGERIYRRLSDFWLKIFAVAFGLGVVSGIVMAFQFGTNWSELSRRTGPIQGPLLGYESFTAFALEAAFFGVLMFGRDRVPRWAYLGACLMVSLGTSLSAFWIMVNNSWMQYPTGFSLTPDGVFVPTDWSAIIFNQAVWTRFPHMIIAAYVTSAFCVAATGAWYMLRGTAVQEGRAMAVMGLRLAAILVPVQLGFGHLVGDFVHDKQPAKFAAIEGRWNDQQPASEILVAWPDSENERNLFEISVPYLGSVIGSMSLTSKELGIKSFAPQDRPPVAIPFFAFRIMVGCGLVMLALAWIGSWLSFSERLLKARLFLVATFLSFPLGFIATLTGWFTAEVGRQPWVVYGQLRTAEAATP…	YP_001524269.1	1523708	1524697	ATGACCATGGTCGAGTTCTGGGCCTTCGTTCTGGGGATTTCCATCCTCCTGTACATCCTGCTGGATGGCTTCGATCTCGGCGTCGGAATGCTCTTTCCGTTCGCTCCCGGCGAAGCCGAGCGCCGCCGCATGCTGGGTTCGATCTCGCCCGTGTGGGACGGCAACGAAACCTGGCTGGTGGTTTCCGCCGCCACCCTGTTCGGCGCCTTTCCGGCCGTCTTTTCCATCGTCCTGTCGGCCTTCTATCTGCCGCTCTTCCTCATGCTCGCGGGACTGATTCTCCGCGGCGTGGCCTTCGAGTTCCGCTACAAGGCGACGACCTCGCGCCCGCTCTGGGACGCAGGCTTTGTGGTTGGCTCCTATGTGGCCGCCTTCGTGCAGGGCACCGCGGTCGGCGCC…	MTMVEFWAFVLGISILLYILLDGFDLGVGMLFPFAPGEAERRRMLGSISPVWDGNETWLVVSAATLFGAFPAVFSIVLSAFYLPLFLMLAGLILRGVAFEFRYKATTSRPLWDAGFVVGSYVAAFVQGTAVGAIVQGLPIENGLYAGHALSWASPFSLFCGLGLCIGYALMGSCWIAGKSTGPLRDFSFRVLPALMAALLVFLVVVFIWSVEIRLQVLHRWIDRPALLVCPLLGLVAFAGLVLSVRRRNERFLFLCGATIFIAAFTTLAGSFLPYMLPFSMTIWQAASPPSSLSFLFWGAGLFVLPVTLAYTLIVYFVFRGKMTEEGEY		XXXX
NC_016622.1	Azospirillum lipoferum 4B		no annotated cydA
NC_013854.1	Azospirillum sp. B510 622	C	YP_003447980.1	902731	904290	ATGATTGTTGAAGAGGTTGTTGAGCTATCGCGGTTGCAGTTTGCGCTGACAGCCATGTATCACTTCCTATTTGTTCCTTTAACTTTAGGGTTAGCATTTTTGCTGGCTATCATGGAATCACTGTATGTGATGACAGATAAACAAATTTATAAAGATATGACTAAGTTCTGGGGTAAGTTATTTGGTATTAACTTTGCCTTGGGTGTTTCAACGGGCTTGGCGATGGAGTTCCAGTTTGGTACTAACTGGTCTTATTATTCGCATTATGTTGGTGACATCTTTGGTGCACCACTTGCCATTGAAGGTTTAATGGCCTTCTTCCTTGAATCTACCTTCGTAGGTATGTTCTTCTTCGGTTGGGATCGTTTCACTAAGCGCCAACATTTAGCGGTGACTTGG…	MFDLDPMSLSRLQFGMTALYHFLFVPLTLGLSFLLAIMESVYVMTGRPIWRDMTQFWGKLFSINFAMGVATGITMEFQFGTNWAYYSHYVGDIFGAPLAIEGLMAFFLESSFVGLFFFGWNRLSKLGHLTVTWLVAIGSNLSALWILIANGWMQNPVGAEFNPDTMRMELASFWDLLFNPVAQAKFVHTVSAGYVTGSIFVLSVSAWYLLKGRHRAFATRSMIVASAFGLAAALSAAVLGDESGYTVSEHQKVKLAAIEAMWETEPAPAGFTLFAIPDQQARENHAAVTVPWALGLIATRSANTVLPGIDDLVRRAEARIRNGLIAYDALERLRANRGDAEARATLAARAGDLGHALLLKRYVADPRTADDATIARAANDVIPAVPPLFWSFRVMVGLG…	YP_003447979.1	901569	902720	ATGGAAATCCTGTTCGATTACGAGCATCTCCGCCTGATCTGGTGGCTGTTCCTGGGCGTCCTTCTGATCGGCTTCGCCGTGATGGACGGCTTTGATCTGGGGGTCGCCGCCCTGCTGCCGCTGGTCGCCCGCACCGACCTGGAGCGGCGCGTCGCCATCAACAGCATCGGCCCGGTGTGGGACGGCAATCAGGTCTGGCTGATCCTGGGGGCCGGCGCCATCTTCGCCGCCTGGCCGGCGATCTATGCCGCCGCCTTCTCCGGCTTCTACATCGCGCTGTTCCTGGTGCTGGTCACGCTGATCCTGCGCCCGGTCGGGTTCGAGTTCCGCAACAAGTTCGCCGACACCCGCTGGCGCGGCTTCTGGGACGCCGCCCTGGTGGCGGGCGGGGTGGTGCCG…	MEILFDYEHLRLIWWLFLGVLLIGFAVMDGFDLGVAALLPLVARTDLERRVAINSIGPVWDGNQVWLILGAGAIFAAWPAIYAAAFSGFYIALFLVLVTLILRPVGFEFRNKFADTRWRGFWDAALVAGGVVPSLVFGVAFGNLLQGVPFRIDGDLRVFYEGGGLLELLNPFGLLAGLLSLAMLTTHGAVYLALKTDGAVRQRAAAYVRAGAPVTILLFLLAGLWVALGLPGYALVGTVVTDGPSNPLFKQVELRPGGWLANYASHPWTVAAPVLGVLGPACAFIATLKDRPGAAFIASATGIAGIIATAGVSMFPMLMPSSIVPSASLTVWDASSSHRTLLVMLVATLIFLPLILAYTGLIFRVLRGRVGPADIQRNPSSLY		unannotated	901432	901539	ATGTGGTATTTCGCCTGGGTCCTCGGCGTCGGCTTCGCCTTCGCCTGCGGCATCCTGAACGCCGTCTGGCACGAACATCACCTGCCCGCCACCGACACGGTGGACTGA	MWYFAWVLGVGFAFACGILNAVWHEHHLPATDTVD*
NC_012560.1	Azotobacter vinelandii DJ	C	YP_002799172.1	1975522	1977135	ATGATTGACGTAGTTGATCTATCGCGGTTGCAGTTTGCACTAACAGCGATGTATCACTTCCTATTCGTACCATTGACCCTTGGTATGGCCTTCCTACTGGCCATTATGGAGTCGTTGTACGTAATGACGAATAAGCAAATCTATAAGGACATGACCAAGTTCTGGGGCAAGCTGTTCGGTATTAACTTTGCACTTGGTGTGGCTACCGGCCTTACCATGGAGTTCCAGTTTGGTACTAACTGGTCGTATTACTCGCACTACGTAGGTGACATCTTTGGTGCACCACTCGCCATCGAAGCACTGGTTGCGTTCTTCCTGGAGTCAACGTTTGTAGGCTTATTCTTCTTCGGGTGGGATCGACTGTCTAAACGTCAACACTTAGCGGTAACTTGGCTGGTG…	MISESVVDLSRLQFAMTALYHFLFVPLTLGMTFLLAIMESVYVMTGKQVYKDMVKFWGKLFGINFALGVTTGITMEFQFGTNWAYYSHYVGDIFGAPLAIEGLTAFFLESTFIGMFFFGWDRLSKIQHLAVTWLVALGSNLSALWILVANGWMQHPVGAEFNFETMRMELVDFGALLLNPVAQVKFVHTVASGYVTGAVFVLAISSYYLLKKRDLGFARRSFAIASAFGMASILSVIVLGDESGYEVGEVQKAKLAAIEAEWETHPAPASFTLIGFPNEEEQRTDFAVKIPWVLGIIATRSLDEQVIGIKDLIADHEARIRNGMVAYGLLEELRAGNKSPEKIAAFNEVKDDLGYGLLLKKYTPNVVDASEEQIKQAAKDTIPSVASMFWSFRAMVGAG…	YP_002799171.1	1974372	1975511	ATGTTTGATTACGAAACACTAAAACTGGTCTGGTGGGGCTTGATCGGTGTGCTGCTGATCGGCCTTGCCCTGACGGATGGCTTCGACATGGGAGCCATGGCGCTCATGCCCTTCATCGCCAAGACCGACAACGAGCGCCGCGTGGCGATCAACACCGTCGCCCCGCACTGGGACGGCAACCAGGTCTGGCTGATCACCGCCGGTGGCGCTCTGTTCGCCGCCTGGCCGCTGGTTTACGCCACGGCCTTCTCCGGCATGTACTGGGCCTTGCTACTGGTTCTCTTCGGCCTCTTTTTCCGTCCGGTAGGCTTCGACTACCGCAGCAAGCTGGAAAACAAGAAGTGGCGCGACATGTGGGACTGGGCACTGTTCGCCGGTGGCGCCCTGCCGGCCCTGCTG…	MFDYETLKLVWWGLIGVLLIGLALTDGFDMGAMALMPFIAKTDNERRVAINTVAPHWDGNQVWLITAGGALFAAWPLVYATAFSGMYWALLLVLFGLFFRPVGFDYRSKLENKKWRDMWDWALFAGGALPALLFGVAFGNLFLGLPFRLDETMRTHFEGSFFSLLHPFALLAGVVSLSMLCAHGGSWLMLRTEGDLYERSCKATRLSAIVFLGCFFICGLWLLLGIEGQNLVDNFDPNVALNPLTKQVTLDNSGWQTNYVRYPLTQFAPLLGLVGGALALMGAQTKRNGLAFLGTSLAIIGAILTAGFALFPFVMPSSIDPASSLTIWDAVSSQKTLGIMLIVAIIFVPIILGYTLWCYWRMWGKLNDQTIEANPHGLY	YP_002799170.1	hypothetical protein	1974180	1974296	ATGTGGTACTTCAGTTGGATTCTCGGCATCCTGCTGGCCTGTGGCTTCGGAGTCATCAACGCCCTTTGGCTGGAAACCACCATGAAAATGGATGAGGGTCCGGCGGGTGGCGAGTGA	MWYFSWILGILLACGFGVINALWLETTMKMDEGPAGGE*
NC_012560.1	Azotobacter vinelandii DJ	C	YP_002798311.1	1056281	1057711	ATGGATGCGCTTATCTTATCTAGAATACAATTTGGATTGTTTATAACTTTTCATTACCTTTTTGTGCCTCTGAGTATGGGTTTGAGCATGATGCTTGTGATCATGGAAGGCCTCTACTTGGTTACAAAAAAGCAAATTTATAAGCAAATGACATGGTTTTGGGTTGGGATTTTTGCCCTAACATTTGTTCTTGGAGTCGTTACTGGAATCATGCAGATATTTTCTTTCGGTTCTAACTGGGCAAATTTCTCAGAATATACAGGAAATATTTTCGGCACCTTATTAGGTAGTGAAGGTGTTTTTGCTTTTTTCTTGGAATCAGGATTTTTAGGAATTTTGTTATTTGGTCGCCACAAGGTCTCTAAGAAAATGCATTTCTTTTCTACGTGCATGGTAGCT…	MFGWEALDLARIQFAFTVSFHILFPAITIGLASYLAVLEGLWLKTREQVYLDLYHFWLKIFAVNFGMGVVSGIVMAYQFGTNWSNFSTFAGSVTGPLLAYEVLTAFFLEAGFLGVMLFGLNRVGPGLHFFATLMVAIGTLISTFWILASNSWMHTPQGHAIVDGKVIPVDWLAVIFNPSFPYRLLHMAVAAYLATAFFVGASAAWHLLHGHDNPALRKMLSMAMWMALLVAPLQAVIGDFHGLNTLKHQPAKIAAIEGHWENRAGEPTPLILVGWPDMQREETRFAVEIPVLGSLILKHSLSEPIPALKEFAPQDRPNSTVVFWTFRIMVGLGLLMIATGLWSLWLRRSGGLYQSRRFLRMALLMGPSGLLAILAGWFTTEIGRQPWVVHGLLRTRDAV…	YP_002798310.1	1055269	1056276	ATGGGCATCGATCTTCCCCTGATCTGGGCGGTGATCATCAGCTTCGGCGTGATGATGTACGTGGTGATGGACGGCTTCGACCTGGGCATCGGCATGCTCTATCCGTTCTTCAAGGACGCCGGCGACCGCGACGTGATGATGAACACCGTGGCGCCGGTCTGGGACGGCAACGAAACCTGGCTGGTGCTCGGCGGCGCCGGGCTGTTCGCGGCCTTCCCGCTGGCCTATGCGGTGGTCCTCTCGGCGCTCTACCTGCCCCTGGTGTTCATGCTGATCGGCCTGGTGTTCCGCGGCGTGGCCTTCGAGTTCCGCTTCAAGGCCCGCGAGGAGCGGCGGCATATCTGGGACAAGGCGTTCATCGGCGGTTCGCTGGCCGCCACCTTCTTCCAGGGGGTGGTC…	MGIDLPLIWAVIISFGVMMYVVMDGFDLGIGMLYPFFKDAGDRDVMMNTVAPVWDGNETWLVLGGAGLFAAFPLAYAVVLSALYLPLVFMLIGLVFRGVAFEFRFKAREERRHIWDKAFIGGSLAATFFQGVVLGAFIEGIPVVDGRFAGAALDWLAPFPLFCGLGLVVAYSLLGCTWLIMKTEGPLQRRMHTLARPLALALLAVIGILSLWTPLAHEAIARRWFSLPNLIWFLPVPLLVLLSIRALLRSVANDDQVRPFLLTLALVFLGYSGLIISLWPNIIPPSISLRDAAAPPQSQGFALVGALLIIPVILGYTAWSYYVFRGKVRHGEGYH		XXXX
NC_016784.1	Bacillus amyloliquefaciens subsp. plantarum CAU B946 302	C	YP_005131513.1	2980443	2981780	GTGGACGCGCTCGATCTTTCGCGGTGGCAGTTCGGCATCACCACCGTGTACCACTTCATCTTCGTACCCCTCACGATCGGGCTCTCCGCCCTCGTCGCCGGCCTGCAGACCGCGTGGGTCCGCACCGGCAAGGAGCACTACCTGCGGGCCACCAAGTTCTGGGGCAAGCTCTTTTTGATCAACTTCGCGATCGGCGTGGTCACCGGCATCGTGCAGGAGTTCCAGTTCGGCATGAACTGGTCGGCGTACTCCCGGTTCGTCGGCGACATCTTCGGCGCTCCGCTCGCCATCGAGGGCCTGCTCGCCTTCTTCCTGGAGTCCACGTTCCTCGGGCTCTGGATCTTCGGCTGGGACCGGCTGCCGAAGAAGATCCACCTGGCGAGCATCTGGATGGTGGCG…	MIVDDLVLARSLFGTTMGFHIIFATLGVGLPLMILMAELIYQKTKDPHYAIMAKRWTKAQAVLLGVAIPTGTIAGTQLALLWPGFMEIIGRVMSLPFQIEIYAFFIEALFMSIYVYAADRLTPAMRIIAVIFVLIGAAASAVLITNVHAFEGTPAGFKILNGKITDVEPWAAFFNPSFFTTAGHVVLTAFMTGAFIVASVAAYKMLRTRKQEQVYRFHRKALLLALTIGGIFSIIASLNGHESAQLLYEYQPEKLAGAEGLFETRSHAPLAIGGFTDAKEEKVKWAIEVPWALSFLAANSFDTVVKGLNAFPKDEWPPLFIHTLFNGMVGIGMLLILYSIIGIVWRKILKKDSFPTWLLILFLTAGPLSLIGIEFGWIFACTGRQPWVIYHLLKTSDVV…	YP_005131514.1	2981803	2982843	ATGGACATTACCATGGATGCTCTCATTGCGATATCAATCGTATGGGGCTTCGTGTTTATCTACGCGGTCATGGCAACGATGGACTTCGGAGCCGGCTTTTGGTCGATGATATATTTAAATAAAGAACAAACAAAGGCGACAAACATCGCCAACCGTTATTTGTCCCCGACATGGGAAGTGACCAACGTCTTTATCGTCGCGATCGTTGTCGCCCTATTCAGCTTCTTTCCAGGGGCAACCTTCGTGCTGGGAACCGTTTTATTGATCCCGGGAAGTATTATTTTGCTGCTCTTAGCCATCCGCAGCGGCTTTCTCGTCTTCTCCAATACGGCGAAGGAAAGAAAAATCATGAGATATATCTCCGGAATTTCAGGCTTCATTATTCCCGCTGTGCTGATT…	MDITMDALIAISIVWGFVFIYAVMATMDFGAGFWSMIYLNKEQTKATNIANRYLSPTWEVTNVFIVAIVVALFSFFPGATFVLGTVLLIPGSIILLLLAIRSGFLVFSNTAKERKIMRYISGISGFIIPAVLILVLPVTHGGFIEKTGGVYHLNLANVFTSLNAYAFIGFAILSTLFLSSLLLADFSNVAEEEHAYRIYRRSSLITGPLSLLFAFFIMLTLRSEAGWLYTGMMKDKTWLILSVITFIIAGVALFLPNKRFGRNLGKPRIAMIAIALQYFLASYAYGRAHLPYMIYPDITVMSGFTEPATFRALFMTYIVAFIILFPGFYFFWKLFMKDRRYIRQEE		XXXX
NC_016784.1	Bacillus amyloliquefaciens subsp. plantarum CAU B946 302	W	YP_005132352.1	3814862	3816268	ATGGAGCTAATGTACATAAGAACAGGTAAAGAAGTTTATAAAGATATGGTGAAGTTTTGGGGTAAATTACTCGGAATAAACTTTGCACTAGGGATTATTACTGGTTTGACCATGGAATTTGAATTTGGTACTAACTGGTCATACTACTCTCAATCAGTAGGTGATATTTTTGGTACACCTTTAGCCATTGAAGGTTTAGCAGCATTTATGCTTGAGTCTACATTTGCTGGTTTATTTTTCTTTGGTTGGGATAAACTTACAAAAAAACAACACCTACTTTCAACTTTTTGTTTAGCAATTGGCTCAAGCTTCTCAGCTTTACTTATCTTAGTTGCAAACGGCTACATGCAGCATCCAGTCGGCTCTGAATTTGTTGCTTCAACTATGAGAATGGAGACT…	MSELVLARIQFASTTLFHFLFVPMSIGLVFMVALMETLYVVKKQETYLKMAKFWGHLFLINFAVGVVTGILQEFQFGLNWSDYSRFVGDVFGAPLAIEALLAFFMESIFIGLWIFGWDRLSKKVHLLCIWLVSFGTIMSSFWILTANSFMQEPVGFTIKNGRAEMNDFGALLTNPQLWVEFPHVIFGALATGAFFIAGVSAFKLLKKKEVPFFHKSFKLSMIVGLIAGIGVAFSGHMQAEHLMESQPMKMAASEALWDDSGDPAAWTAFANIDTNKEKNTSEISIPYALSYLAYQKFSGSVKGMKTLQKEYEKTYGKGDYIPPVKTTFWSFRIMAGAGALMIFAAIAGFILNRRKKLHTSKWYLRGMIALIAFPFIANSAGWIMTEIGRQPWTVMGQMT…	YP_005132351.1	3813862	3814935	ATGATGATCACAAGGATGTTCCTGTATCAACGGATCCGTTCAGTCAGGAGGTCTACCATGGGGTCACTTCATGATCTTTGGTTTGTACTCGTTTCAGTTTTGTTTGTCGGATTTTTCTTTTTAGAAGGTTTTGATTTCGGTGTCGGCATTTCGACCCGATTTCTTGGCCATAATGAATTAGAACGCAGAGTGCTGATTAACACCATCGGCCCGTTCTGGGATGCGAATGAGGTATGGCTGCTGACAGGTACGGGAGCGATCTTCGCGGCATTCCCGAACTGGTATGCGACGATGCTGAGCGGATATTATATTCCGTTTATCATCATCCTTCTTGCTTTAATGGGCCGCGGGGTGGCGTTTGAATTCCGCGGAAAAGTGAATCATTTAAAATGGGTCAAA…	MMITRMFLYQRIRSVRRSTMGSLHDLWFVLVSVLFVGFFFLEGFDFGVGISTRFLGHNELERRVLINTIGPFWDANEVWLLTGTGAIFAAFPNWYATMLSGYYIPFIIILLALMGRGVAFEFRGKVNHLKWVKTWDWVIFFGSLIPPFVFGLIFTSLFRGMPIDGHMNMHAGFSDIVNVYSVLGGAAVTLLSFLHGLMFVTLRTIGDLQERARKMAKRVIGVIFLVVLAFFAMSAYDTDMFTRRANITIPVFVLIVICNVLAVVFMSKKKDGWAFGMTGAGLALTVAMIFISLFPRVMVSSLKSAYDLTVANASSGDYSLKVMTIVALTLLPFVIGSQIWSYYVFRKRVSHKEPMTY		XXXX
NC_017061.1	Bacillus amyloliquefaciens subsp. plantarum YAU B9601-Y2 303	W	YP_005422320.1	3186539	3187876	GTGGACGCGTTGCTGCTTTCCCGCATCCAGTTTGCGTTCGTGATTTCGTTCCATGTGCTGTTCCCCGCCTTCACGATCGGGCTGGCCAGCCTGTTGGGGTTTCTGGAATGGCGCTGGTTGCGCAGCCACGACGACGTATGGAAGCGCCTGTATTTCTTCTGGCTGCGGATCTTCGCGGTGTCGTTTGGCATGGGCGTGGTCAGCGGCATCGTGATGGCGTTCCAGTTCGGCGCCAACTGGCCGGAGCTGAGCCGCATCGCTGGCGGGGTGATCGGCCCGCTGCTCAGCTATGAAGTGCTCACTGCGTTCTTTCTGGAGGCGAGCTTCCTCGGCGTGATGTTGTTTGGCTGGGGGCGCGTGTCCGAGCGGCTGCATTTTTTCGCCACCTGCATGGTGGCC…	MIVDDLVLARSLFGTTMGFHIIFATLGVGLPLMILMAELIYQKTKDPHYAIMAKRWTKAQAVLLGVAIPTGTIAGTQLALLWPGFMEVIGRVMSLPFQIEIYAFFIEALFMSIYVYAADRLTPAMRIIAVIFVLIGAAASAVLITNVHAFEGTPAGFKILNGKITDVEPWAAFFNPSFFTTAGHVVLTAFMTGAFIVASVAAYKMLRTRKQEQVYRFHRKALLLALTIGGIFSILASLNGHESAQLLYEYQPEKLAGAEGLFETRSHAPLAIGGFTDAKEEKVKWAIEVPWALSFLAANSFDTVVKGLNAFPKDEWPPLFIHTLFNGMVGIGMLLILYSIVGIVWRKILKKDSFPTWLLILFLTAGPLSLIGIEFGWIFACTGRQPWVIYHLLKTSDVV…	YP_005422321.1	3187899	3188939	ATGGACATTACCATGGATGCTCTCATTGCGATATCAATCGTATGGGGCTTCGTGTTTATCTACGCGGTCATGGCAACGATGGACTTCGGAGCAGGCTTTTGGTCGATGATTTATTTAAATAGAGAACAAACAAAGGCGACAAACATCGCCAACCGTTATTTGTCCCCGACATGGGAAGTGACCAACGTCTTTATCGTCGCGATCGTTGTCGCCCTATTCAGCTTCTTTCCAGGGGCAACCTTCGTGCTGGGAACCGTTTTATTGATCCCGGGGAGTATTATTTTGCTGCTTTTGGCCATCCGCAGCGGCTTTCTCGTCTTCTCCAATACTGCGAAGGAAAGAAAAATCATGAGATATATCTCCGGAATTTCGGGCTTCATTATTCCCGCTGTGCTGATT…	MDITMDALIAISIVWGFVFIYAVMATMDFGAGFWSMIYLNREQTKATNIANRYLSPTWEVTNVFIVAIVVALFSFFPGATFVLGTVLLIPGSIILLLLAIRSGFLVFSNTAKERKIMRYISGISGFIIPAVLILVLPVTHGGFIEKTGGVYHLNLANVFTSLNAYAFIGFAILSTLFLSSLLLADFSNVAEEEHAYRIYRRSSLLTGPLSLLFAFFIMLTLRSEAGWLYTGMMKDKTWLILSVITFIIAGVALFLPNKRFGRNLGKPRIAMIAIALQYFLASYAYGRAHLPYMIYPDITVMSGFTEPATFRALFMTYIVAFIILFPGFYFFWKLFMKDRRYIRQEE		XXXX
NC_017061.1	Bacillus amyloliquefaciens subsp. plantarum YAU B9601-Y2 303	C	YP_005423120.1	4015535	4016941	ATGGACGCACTCGATGTGTCACGGTGGCAGTTCGGCACGACCACCGTCTACCACTTCATCCTCGTCCCCCTCACCATCGGCTTGGCTCCGCTCATCGCTGCCATGCAGACGGCGTGGATCGTCACGGGCAATCCTGCGTGGTATCGGCTGACGCGCTTCTTCGGCAAGCTGTTCCTGATCAACTTCGCGCTCGGTGTCGCCACCGGCATCGTGCAGGAATTCCAGTTCGGCATGAACTGGAGCGAGTATTCGCGCTTCGTCGGCGACATCTTCGGTGCGCCACTGGCGTTCGAGGGTCTGATCGCGTTCTTCTTCGAGTCGACGTTCCTCGGGCTGTGGATCTTCGGCTGGACGCGCCTCCCGCGCCTCGTCCACCTGGCATGTATCTGGATCGTCGCC…	MSELVLARIQFASTTLFHFLFVPLSIGLVFMVALMETLYVVKKQETYLKMAKFWGHLFLINFAVGVVTGILQEFQFGLNWSDYSRFVGDVFGAPLAVEALLAFFMESIFIGLWIFGWDRLSKKVHLLCIWLVSFGTIMSSFWILTANSFMQEPVGFAIKNGRAEMNDFGALLTNPQLWVEFPHVIFGALATGAFFIAGVSAFKLLKKKEVPFFHKSFKLSMIVGLIAGIGVAFSGHMQAEHLMESQPMKMAASEALWDDSGDPAAWTAFANIDTNKEKNTSEISIPYALSYLAYQKFSGSVKGMKTLQKEYEKTYGKGDYIPPVKTTFWSFRIMAGAGALMIFAAIAGFILNRRKKLHTSKWYLRGMIALIAFPFIANSAGWIMTEIGRQPWTVMGQLT…	YP_005423119.1	4014535	4015608	ATGATGATCATAAGGATGTTCCTGTATCAACGGATCCGTTCAGTCAGGAGGTCTACCATGGGGTCACTTCATGATCTTTGGTTTATACTCGTTTCAGTTTTGTTTGTCGGATTTTTCTTTTTAGAGGGTTTTGATTTCGGTGTCGGCATTTCGACCCGATTTCTTGGCCATAATGAATTAGAACGCAGAGTGCTGGTTAACACCATCGGCCCGTTCTGGGATGCGAATGAGGTGTGGCTTATCACAGGTACGGGAGCGATCTTCGCGGCATTCCCGAACTGGTATGCGACGATGCTGAGCGGATATTACATTCCGTTTATCATCATTCTTCTTGCCTTGATGGGGCGCGGCGTGGCATTTGAATTCCGCGGCCAAGTGAATAATCTGAAATGGGTCAAA…	MMIIRMFLYQRIRSVRRSTMGSLHDLWFILVSVLFVGFFFLEGFDFGVGISTRFLGHNELERRVLVNTIGPFWDANEVWLITGTGAIFAAFPNWYATMLSGYYIPFIIILLALMGRGVAFEFRGQVNNLKWVKTWDWVIFFGSLIPPFVFGLIFTSLFRGVPIDGHMNIHAGFSDIVNVYSVLGGAAVTLLSFLHGLMFITLRTIGDLQERARKMAKRVIGVIFLVVLAFFAMSAYDTDMFTRRANITIPVFVLIVICNVLAVVFMSKKKDGWAFGMTGAGLALTVAMIFISLFPRVMVSSLKSAYDLTVANASSGDYSLKVMTIVALTLLPFVIGSQIWSYYVFRKRVSHKEPMTY		XXXX
NC_007530.2	Bacillus anthracis str. 'Ames Ancestor' 305	W	YP_022123.1	4947416	4948771	GTGACCGACCTCCTCGCAGCCCGCGCGCTCTTCGGCACCTCGCTCGCCTTCCACATCGTGTTCGCCGCCGTCGGCGTGGCCATGCCGCTGTTCATGGTGCTGGCCGAGTGGCGCTGGCGGCGCACCGGCTCGGAGGTCCACCTCGAGCTGGCGCGCCGCTGGGCCAAGGGCACCGCCATCCTGTTCGCGGTGGGCGCCGTCTCCGGCACGGTCATCTCGTTCGAGCTGGGGCTCCTCTGGCCGCGCTTCATGCAGTTCGCCGGGCCCATCATCGGCATGCCGTTCTCGCTGGAGGGCTTCGCGTTCTTCGCGGAGGCCATCTTCCTCGGCATCTACCTGTACGGCTGGGGCCGGGTCGGGCCGCGCCTGCACCTCGCCGCCGGGTGGGTGGTGGCGGCG…	MDTVTLARAFFGSSLAFHIIFATLGVGLSLMIFISEILYHWKKDSDYAIMAKRWTKAFAILLGVAIPTGTIVGVQISLLWPGFAKIVGQVISVPFQIEIFAFFLEALFMSIYVYAADKLPPFMRLISLFFVMIGATASAVLITSANTWMNTPAGFSMGPDGSVFNVDPWKAFFNPSFGTSAFHVVITAYATGAAVIASIAGFKLLKKNLSEREVAYHKKGLLLGLVVTFITGATMWLSGHESAIALHKHSPEKLASAEALFETTSHAPLSIGGVVDPNTLELNYALEIPNMLSLLVGLDPNTVVKGLNEFPQETWPPFYTHTLFNLMVGTAAFTFAVAAIALLYWYFVYRKKGAELPKWLLWGAAACGPVMMLGIEFGWIFSCSGRQPWTIYGMQRTVD…	YP_022124.1	4948764	4949789	GTGCATGAGGAAAGTATTGCAATCATCATCTTATGGGCCCTTATTTTCGTATACAGTATATTAGGATCCATCGATTTTGGGGCAGGTTTTTGGGGCATGGTATACGCAAAACATCCAACGCTCGCTGCCAAGCTTGCCAACCGATACTTATCACCGACTTGGGAGGTAACAAATACGTTTCTCGTCTTTGTCGTTGTCGCATTTCTTGGCTTCTTTCCGAAAGCAGCCTTTACTCTTGCGACAGTAATGTTCGTACCAGTTATGTTAATTTTAGTACTCGTGGCAATTCGCAGTACATTTATGGTATTTGCTTATTCCCTACCGAAGTACCAACACCTTCTTCGTATCATTTCAGGTATTACAGGGCTCTTAATTCCAGCTCTATTAATTACCGTTTTA…	MHEESIAIIILWALIFVYSILGSIDFGAGFWGMVYAKHPTLAAKLANRYLSPTWEVTNTFLVFVVVAFLGFFPKAAFTLATVMFVPVMLILVLVAIRSTFMVFAYSLPKYQHLLRIISGITGLLIPALLITVLPVTEGAYITMSEGKEVLLYGKLLSSPVIYCYMLFGLTSELFLSSLFLADFAREQGSEDAYKIYRRNAIILGPATLVTAIIALVVMDPETHWLMQGLIKQFPWFTVSIVLFVIGYSSLWWTNKKYSTLGFPRIAVLAVVAQYAFASYAYGVAHLPYIIYPDVTVFTSFTTVETFYALLILYAIGIAILLPGFIFFWNLFLKDRTFLKEK		XXXX
NC_007530.2	Bacillus anthracis str. 'Ames Ancestor' 305	W	YP_018587.1	1827525	1828928	ATGGACACCGTGCCGCGCGTGCTGCCGCTGTTCTGGACCCTCCGCATCATGGCGGCCATCGGCATCTATCTCATCGCGTTCTTTGCCATCGCAGTCTGGTCTGCATGCAAGCACCACTTCCAGGAAAAACGCTGGTTCCTGAGGTTGGCACTGTGGACGTTGCCGCTGCCGTGGATCGCGATCGAATGCGGCTGGTTCGTGGCCGAATACGGCCGCCGACACAGCCCAACGCATCCCCCGCCCCGTCGCGTCACGCACCGCTGA	METLELARIQFASTTIFHYFFVPLSIGLAFIIALMQTLYVVKGQEIYKKMTKFWTQIFLVNFAVGVVTGILQEFQFGMNWSTYSRFVGDVFGPSLAIEGLLAFFIESTFLGLWVFGEDKLPKRIHLLCIWLLSIGTMLSAFWILTASAFMQSPVGYEMAADGRAQMNDFLAIIQNPQLWVQFPHTITAAIATGAFFIAGVSAWKITKAQETEVFKKSFRISIIVGTLTTALVLFFGHAQAQQLIKTHPMKMAAAEALWNTSEDPAPFTVFAKIDAEKKENSFEIQIPYMLSLLSYDKFSGQVEGMNQIQKQYEEKYGPGDYIPPVHTMFWSFRAMVMSGTFMLLLGAYGWFLSRKDRLAEKTWYLKLMVYAISLPFIGNTVGWIMTEMGRQPWVVFGVM…	YP_018588.1	1828915	1829931	ATGTTATCTCTTAATGAGTTGTGGTTTATCATTATTGCAGTTTTATTCGTAGGCTTCTTTGTACTTGAAGGTTTCGATTTCGGTGTAGGTATAGTTTCAAGATTTTTAGGGGAAAACGATTTAGAGAAAAGAATATACTTAAATACAATTGGTCCATTTTGGCACGCGAATGAAGTATGGCTTGTTTGTGCTGGTGGTGCTATGTTCGCGGCATTCCCACACTGGTATGCAACTTTATTTAGTGGGTTTTACATTCCTTTTGTGTTTATGCTTCTCGCCTTAATTATAAGAGGTGTTTCCTTTAAATTCCGTGCGAAAATAGACAATCATAAATGGAAAGGTTTTTGGGATTGGGGTATGTTTTTAGGAAGTTTACTACCACCTATTCTGTGGGGAGTT…	MLSLNELWFIIIAVLFVGFFVLEGFDFGVGIVSRFLGENDLEKRIYLNTIGPFWHANEVWLVCAGGAMFAAFPHWYATLFSGFYIPFVFMLLALIIRGVSFKFRAKIDNHKWKGFWDWGMFLGSLLPPILWGVAIANFMVGIPIDETKNAVGGFLQLLHPFALLGGVMFLLLCIVHGLQFLTIRTTGKLRERARIAALKIAPLAIIALLIFAGVGLWKTDIFTGHGKEWIMVPIGAFVALCASTLLNKRRRDGWAFFMTSLTIILLSASVFAGMFPRVLISSLGSIYDLTIYNAASGDYALKLMTYFSIAILPFVLGSQIWSFYVFRQPVKSDKDLEY		XXXX
NC_007530.2	Bacillus anthracis str. 'Ames Ancestor' 305	W	YP_021698.1	4576338	4577687	ATGTTCGGCCTAGAGGCGCTCGATCTCGCCCGAATCCAGTTTGCCTTCACCATTTCCTTCCACATCGTCTTCCCGGCCATCACCATCGGTCTGGCCAGCTACCTGGCGGTGCTCGAAGGTCTGTGGTTGAAGACCAGCAATACCCTGTACCGCGATCTCTACCACTTCTGGTCGAAGATCTTCGCGGTCAACTTCGGCATGGGCGTGGTCTCCGGCCTGGTCATGGCCTATCAGTTCGGCACCAACTGGAGTGCCTTCTCCGACTTTGCCGGCGCGGTCACCGGTCCGCTGCTGACCTACGAGGTGCTGACCGCGTTCTTCCTCGAAGCGGGCTTCCTTGGCGTCATGCTATTCGGCTGGAACCGCGTCGGGCCGGGCCTGCACTTCTTTTCCACGGTG…	MSDVLLLSRFQFAITIFYHFLFVPLTIGLVILVACMETQYARTLNPTYRKMANFWGKLFTINFVMGIITGITMEFQFGTNWSEYSKYMGDIFGSPLAIEALVAFFLESTFMGIWLFGKDKISPKFRAFCMWMVALGTNISALWIITANGFMQNPVGYVVRNGRAELNDFWALVTNPYAWNMFFHTVIGCYIVGAFFVMAISAYHLLRKNEVEFFKKSFKFGLMLGLFAATITPFIGHQSGVSAAKYQPAKGAAMEAVWETGKGQGFSIVQIPDVKNEKNFEFLTIPKLGSFFYTNSFDGEIVGLKDIPKEDRPNVNLVYYSFRLMVALGMFFMALTWYGFYLNRKGKLENSKRYLKITIWSVLLPYIAINAGWIVAEVGRQPWTVYKLMRTAESVSPIS…	YP_021699.1	4577677	4578705	ATGTCTCATGATATGCTTGCAATCATCTGGTTTGGTCTATGGGGCGTGATTTGGACAGTTTACTTCATTCTTGATGGGTATGCACTTGGTAACGGAATGATTTTTCCTTTCGTTACGAAAGATCGACAAGAACAAAATCAATTACAAGAAGCAATTGGCCCGTTCTGGGGCGGTAATGAAGTGTGGTTAATTACAGCTGGTGGTGCAACATTTGCTGCCTTCCCAGTCACTTATGCAAATATGTTTAGTTATTTATATACACCGTTATTCTTAGTATTACTTGCACTATTTGCTCGGGCTGCTGGACTGGAATTCATGCATAAAGATGATTCACCAATTTGGCAAAAAACTTGTAAATGGGCATTTGCAATTGGTAGTTTCTTAATTGCTTTCCTATTC…	MSHDMLAIIWFGLWGVIWTVYFILDGYALGNGMIFPFVTKDRQEQNQLQEAIGPFWGGNEVWLITAGGATFAAFPVTYANMFSYLYTPLFLVLLALFARAAGLEFMHKDDSPIWQKTCKWAFAIGSFLIAFLFGVTFANLYYGLQIGKNGYEGNLLSLLNHYGILGGLFFTAIFVVSGALWVMIKTTGEVSDRAYKIARPFSMAAAIILAIFYVATANRTNLFQNFTEYPVLFILPVLAMLMSVLALIMVYKHKIGLAFTFVCLTIAMFMTTGFAGMFPRMLPSRINDAYSTTLYNAAGSQLNLKIMFFVAMVMVPIVIGYQLWSYSIFKNKIHKDSAKGYH		XXXX
NC_003997.3	Bacillus anthracis str. Ames 304	W	NP_847628.1	4947290	4948645	GTGAACGAATGGCTCGACCCGCTCTTGCTCTCGCGGTGGCAGTTCGGTCTCACCACCATCTACCATTTCCTGTTCGTGCCGCTCACCATCGGCCTCGTGACGGTCGTCGCCGTGTTCCAGACCGCCTGGTATCGCACGGGCAAAGTCCACTACCTGCAATTGACCCACTTCTTCGGGAAGCTCTTCCTCATCAACTTCGCGATGGGAGTGGTGACCGGCATCGTGCAGGAGTTCCAGTTCGGGATGAACTGGTCCGACTACTCGCGCTTCGTCGGCGACATCTTCGGCGCCCCGCTCGCCCTGGAGGGTCTGCTCGCTTTCTTCCTCGAAGCGACCTTCATCGGCCTCTGGATCTTCGGCTGGGACAAACTGCCGAAGGGTCTGCACCTCGCCACGGTC…	MDTVTLARAFFGSSLAFHIIFATLGVGLSLMIFISEILYHWKKDSDYAIMAKRWTKAFAILLGVAIPTGTIVGVQISLLWPGFAKIVGQVISVPFQIEIFAFFLEALFMSIYVYAADKLPPFMRLISLFFVMIGATASAVLITSANTWMNTPAGFSMGPDGSVFNVDPWKAFFNPSFGTSAFHVVITAYATGAAVIASIAGFKLLKKNLSEREVAYHKKGLLLGLVVTFITGATMWLSGHESAIALHKHSPEKLASAEALFETTSHAPLSIGGVVDPNTLELNYALEIPNMLSLLVGLDPNTVVKGLNEFPQETWPPFYTHTLFNLMVGTAAFTFAVAAIALLYWYFVYRKKGAELPKWLLWGAAACGPVMMLGIEFGWIFSCSGRQPWTIYGMQRTVD…	NP_847629.1	4948638	4949663	GTGCATGAGGAAAGTATTGCAATCATCATCTTATGGGCCCTTATTTTCGTATACAGTATATTAGGATCCATCGATTTTGGGGCAGGTTTTTGGGGCATGGTATACGCAAAACATCCAACGCTCGCTGCCAAGCTTGCCAACCGATACTTATCACCGACTTGGGAGGTAACAAATACGTTTCTCGTCTTTGTCGTTGTCGCATTTCTTGGCTTCTTTCCGAAAGCAGCCTTTACTCTTGCGACAGTAATGTTCGTACCAGTTATGTTAATTTTAGTACTCGTGGCAATTCGCAGTACATTTATGGTATTTGCTTATTCCCTACCGAAGTACCAACACCTTCTTCGTATCATTTCAGGTATTACAGGGCTCTTAATTCCAGCTCTATTAATTACCGTTTTA…	MHEESIAIIILWALIFVYSILGSIDFGAGFWGMVYAKHPTLAAKLANRYLSPTWEVTNTFLVFVVVAFLGFFPKAAFTLATVMFVPVMLILVLVAIRSTFMVFAYSLPKYQHLLRIISGITGLLIPALLITVLPVTEGAYITMSEGKEVLLYGKLLSSPVIYCYMLFGLTSELFLSSLFLADFAREQGSEDAYKIYRRNAIILGPATLVTAIIALVVMDPETHWLMQGLIKQFPWFTVSIVLFVIGYSSLWWTNKKYSTLGFPRIAVLAVVAQYAFASYAYGVAHLPYIIYPDVTVFTSFTTVETFYALLILYAIGIAILLPGFIFFWNLFLKDRTFLKEK		XXXX
NC_003997.3	Bacillus anthracis str. Ames 304	W	NP_844352.1	1827402	1828805	ATGGACACCCTTTTCGATCACGTCACTTTGTCCCGCATCCAGTTTGCGGTAACGGCCCATTTCCACATTCTGTGGCCGGTTCTGACCGTGGGCCTCAGCATTTTCCTGGTGCTGATGGAGGCCCTCTACCTCAAGACCGGCGACAAACGCTATTACGATCATTGCCGTTTCTGGACCAAGCTTTTTCTGCTCAACTTCAGCATCGGCGTGGTCTCGGGAATCCCCATGGAATTCCAGTTCGGCACGAACTGGAGCCCTTTTTCCGTCGCGGGCGGAGACTTCTTCGGGCACATGCTCGGGTTCGAGGCCGCCATGGCGTTCATGCTCGAAGCGACCTTCCTTGGGGTCATGGTGTTCGGCTGGAAGCGGGTTTCGCCGGGCATGCACCTGTTCGCGACC…	METLELARIQFASTTIFHYFFVPLSIGLAFIIALMQTLYVVKGQEIYKKMTKFWTQIFLVNFAVGVVTGILQEFQFGMNWSTYSRFVGDVFGPSLAIEGLLAFFIESTFLGLWVFGEDKLPKRIHLLCIWLLSIGTMLSAFWILTASAFMQSPVGYEMAADGRAQMNDFLAIIQNPQLWVQFPHTITAAIATGAFFIAGVSAWKITKAQETEVFKKSFRISIIVGTLTTALVLFFGHAQAQQLIKTHPMKMAAAEALWNTSEDPAPFTVFAKIDAEKKENSFEIQIPYMLSLLSYDKFSGQVEGMNQIQKQYEEKYGPGDYIPPVHTMFWSFRAMVMSGTFMLLLGAYGWFLSRKDRLAEKTWYLKLMVYAISLPFIGNTVGWIMTEMGRQPWVVFGVM…	NP_844353.1	1828792	1829808	ATGTTATCTCTTAATGAGTTGTGGTTTATCATTATTGCAGTTTTATTCGTAGGCTTCTTTGTACTTGAAGGTTTCGATTTCGGTGTAGGTATAGTTTCAAGATTTTTAGGGGAAAACGATTTAGAGAAAAGAATATACTTAAATACAATTGGTCCATTTTGGCACGCGAATGAAGTATGGCTTGTTTGTGCTGGTGGTGCTATGTTCGCGGCATTCCCACACTGGTATGCAACTTTATTTAGTGGGTTTTACATTCCTTTTGTGTTTATGCTTCTCGCCTTAATTATAAGAGGTGTTTCCTTTAAATTCCGTGCGAAAATAGACAATCATAAATGGAAAGGTTTTTGGGATTGGGGTATGTTTTTAGGAAGTTTACTACCACCTATTCTGTGGGGAGTT…	MLSLNELWFIIIAVLFVGFFVLEGFDFGVGIVSRFLGENDLEKRIYLNTIGPFWHANEVWLVCAGGAMFAAFPHWYATLFSGFYIPFVFMLLALIIRGVSFKFRAKIDNHKWKGFWDWGMFLGSLLPPILWGVAIANFMVGIPIDETKNAVGGFLQLLHPFALLGGVMFLLLCIVHGLQFLTIRTTGKLRERARIAALKIAPLAIIALLIFAGVGLWKTDIFTGHGKEWIMVPIGAFVALCASTLLNKRRRDGWAFFMTSLTIILLSASVFAGMFPRVLISSLGSIYDLTIYNAASGDYALKLMTYFSIAILPFVLGSQIWSFYVFRQPVKSDKDLEY		XXXX
NC_003997.3	Bacillus anthracis str. Ames 304	W	NP_847241.1	4576211	4577560	ATGTTCGGACTGGAAGCACTCGAGCTGGCACGTGTGCAGTTCGCGTTCACCATTACCTTCCACATCATCTTCCCGGCCATCACCATCGGCCTGGCCAGCTACCTCGCCGTACTCGAGGCGCTGTGGCTGAAGACGAAGCAGGAGGTCTACCGGGACCTCTACCACTTCTGGCTGAAGATATTCGCGGTGAACTTCGGCATGGGCGTGGTCTCGGGCATCGTCATGGCCTACCAGTTCGGCACCAACTGGAGTGCCTATTCGGAGTTCGCCGGTAGCGTCACCGGGCCGCTGCTGACCTATGAGGTGCTGACGGCCTTTTTCCTCGAGGCCGGCTTTCTCGGCGTGATGCTGTTCGGCTGGAATCGCGTCGGGCCCAAGCTGCACTTCTTCTCCACGGTG…	MSDVLLLSRFQFAITIFYHFLFVPLTIGLVILVACMETQYARTLNPTYRKMANFWGKLFTINFVMGIITGITMEFQFGTNWSEYSKYMGDIFGSPLAIEALVAFFLESTFMGIWLFGKDKISPKFRAFCMWMVALGTNISALWIITANGFMQNPVGYVVRNGRAELNDFWALVTNPYAWNMFFHTVIGCYIVGAFFVMAISAYHLLRKNEVEFFKKSFKFGLMLGLFAATITPFIGHQSGVSAAKYQPAKGAAMEAVWETGKGQGFSIVQIPDVKNEKNFEFLTIPKLGSFFYTNSFDGEIVGLKDIPKEDRPNVNLVYYSFRLMVALGMFFMALTWYGFYLNRKGKLENSKRYLKITIWSVLLPYIAINAGWIVAEVGRQPWTVYKLMRTAESVSPIS…	NP_847242.1	4577550	4578578	ATGTCTCATGATATGCTTGCAATCATCTGGTTTGGTCTATGGGGCGTGATTTGGACAGTTTACTTCATTCTTGATGGGTATGCACTTGGTAACGGAATGATTTTTCCTTTCGTTACGAAAGATCGACAAGAACAAAATCAATTACAAGAAGCAATTGGCCCGTTCTGGGGCGGTAATGAAGTGTGGTTAATTACAGCTGGTGGTGCAACATTTGCTGCCTTCCCAGTCACTTATGCAAATATGTTTAGTTATTTATATACACCGTTATTCTTAGTATTACTTGCACTATTTGCTCGGGCTGCTGGACTGGAATTCATGCATAAAGATGATTCACCAATTTGGCAAAAAACTTGTAAATGGGCATTTGCAATTGGTAGTTTCTTAATTGCTTTCCTATTC…	MSHDMLAIIWFGLWGVIWTVYFILDGYALGNGMIFPFVTKDRQEQNQLQEAIGPFWGGNEVWLITAGGATFAAFPVTYANMFSYLYTPLFLVLLALFARAAGLEFMHKDDSPIWQKTCKWAFAIGSFLIAFLFGVTFANLYYGLQIGKNGYEGNLLSLLNHYGILGGLFFTAIFVVSGALWVMIKTTGEVSDRAYKIARPFSMAAAIILAIFYVATANRTNLFQNFTEYPVLFILPVLAMLMSVLALIMVYKHKIGLAFTFVCLTIAMFMTTGFAGMFPRMLPSRINDAYSTTLYNAAGSQLNLKIMFFVAMVMVPIVIGYQLWSYSIFKNKIHKDSAKGYH		XXXX
NC_014639.1	Bacillus atrophaeus 1942 306	C	YP_003975317.1	3384944	3386350	ATGGACCTCGACATCGTCGATCTATCGCGGCTGCAGTTCGCGGTAACGGCGCTCTACCACTTCCTGTTCGTGCCGCTGACCATCGGCCTGGCCGTGATCATCGCCATCATGGAGACCGTCTACGTGATGACGGGCCGCACCATCTGGCGCGACATGACGAAGTTCTGGGGCACGTTGTTCGGCATCAACTTCGCCATGGGCGTGGCCACGGGCATCGTGATGGAGTTCCAGTTCGGCATGAACTGGAGCTACTACAGCCACTACGTGGGCGACATCTTCGGCGCGCCGCTGGCCATCGAAGGGCTGATGGCCTTCTTCCTGGAAGCCACCTTCGTGGGCCTGTTCTTCTTCGGCTGGGACCGCCTGAGCAAGGTCGGCCATCTGGTGACCACCTGGTGC…	MSELVLARFQFASTTLFHFLFVPMSIGLVFMVALMETLYVVKKQESYLKMAKFWGHLFLINFAVGVVTGILQEFQFGLNWSDYSRFVGDVFGAPLAIEALLAFFMESIFIGLWIFGWDRLSKKVHLLCIWLVSFGTIMSSFWILTANSFMQEPVGFTIKNGRAEMNDFGALITNPQLWVEFPHVIFGALATGAFFIAGVSAFKLLKKKEVPFFKQSFKLAMIVGLCAGLGVSLSGHMQAEHLMESQPMKMAASEGLWEDSGDPAAWTAFATIDTKNEKSSNEIKVPYALSYLAYQKFSGSVKGMKTLQAEYEKVYGKGDYIPPVKTTFWSFRIMVGAGVVMILAALGGLWLNRRKKLENSKWYLRIMIALISFPFIANSAGWIMTEIGRQPWTVMGLMT…	YP_003975316.1	3383944	3384960	ATGGCATCTCTTCATGATCTTTGGTTTATACTGGTTGCCGTTTTGTTTGTCGGATTTTTCTTTTTGGAAGGCTTTGATTTTGGAGTTGGCATGTCTACCCGTTTTCTAGGGAATAATGAAATAGAGCGCAGAGTGCTGATTAACACGATAGGCCCGTTCTGGGACGCGAATGAAGTGTGGCTTTTGACAGGGGCGGGAGCGATATTTGCAGCGTTTCCCAACTGGTATGCCACAATGCTGAGCGGTTATTACATTCCGTTTGTGATTGTCCTGCTTGCTTTGATGGGCCGCGGTGTCGCATTTGAGTTCCGCGGCAAGGTCGATCATCCGAAATGGGTGAAAATCTGGGACTGGGTTGTTTTCTTTGGCAGTCTGATCCCGCCGTTTGTGTTAGGTGTT…	MASLHDLWFILVAVLFVGFFFLEGFDFGVGMSTRFLGNNEIERRVLINTIGPFWDANEVWLLTGAGAIFAAFPNWYATMLSGYYIPFVIVLLALMGRGVAFEFRGKVDHPKWVKIWDWVVFFGSLIPPFVLGVLFTSLFRGMPIDADMNMHAGFSDYINVYSVLGGVTVTLLCFLHGLMFITLRTVSDLQDRARQMAIKVMGAVLVAVLAFAALSAYETDMFTRRGEITVPLVVLIVICHMLAAVFIRKKKDGWTFAMTGAGLAITVAMIFISLFPRVMVSSLQSTYDLTVANASSGDYSLKVMTFAALTLLPFVIGSQIWSYYVFRKRVSHKEPMIY		XXXX
NC_014639.1	Bacillus atrophaeus 1942 306	W	YP_003974488.1	2570702	2572033	GTGGACATCTTGGATCTGGCCCGCCTGCAGTTCGCCGTCACGACGGGGGTGCACTGGCTGTTCGTCATCCTCACCCTCGGCCTCGTGCCGCTCGTCGCGATCATGCAGACGCGCTCCTTGCGGGCACGGGATCGAGTACGGCGCGCGGCACTGGACCGGATGACCCGGTTCTGGGGCCAGATCTATGTGATCAACTACGCGCTCGGCATCGTCACCGGTCTTGTGATGGAGTTCCAGTTCGGCCTGACCTGGAGCGGGCTCGGGAAATACACGGGCAACGTCTTCGGCGCCCCGCTGGCCCTGGAGACGCTCATCGCGTTCTTCGCCGAGTCGACCTTCCTCGGCATGTGGATCTTCGGCTGGGACCGTCTGCGGCCCGGACTGCACGTCACGCTGATC…	MDDLVLARSLFGTTMGFHIIFATLGVGLPLMILMAELIYQKTKDDHYAIMAKRWTKAQAVLLGVAIPTGTIAGTQLALLWPGFMEVIGRVMSLPFQIEIYAFFIEALFMSIYVYAADRLTPAMRITAVVFVLIGAAASAVLITNVHAFEGTPAGFKIVNGQITDVDPWAAFFNPSFFVTATHVVLTAFMTGAFIVASIAAYKMIRTRKNEKVYRFHRKALLLALIIGGIFSVVTSLNGHESAQMLYKYQPEKLAGAEGLFETRSHAPLAIGGFTDANEEKVKWAIEVPWALSFLAANSFDTVVKGLNAFPKDEWPPLFIHTLFNGMVGIAMVLILYSIVGLLWKKVLKKDRFPTWLLVIFVTAGPLSLIGIEFGWIFACTGRQPWVIYHLLKTSDVVTT…	YP_003974489.1	2572059	2573105	ATGCAAATGGACATTTCATCAGATGCTCTGATCGCAATTTCAATTGTATGGGGATTTGTGTTTATATATGCCGTTATGGCGACAATGGATTTTGGGGCCGGCTTTTGGTCCATGATCTATTTGAATAAAGAACAAACAAAAGCGACCGGCATCGCCAACCGGTATTTATCGCCAACTTGGGAAGTCACAAACGTTTTTATTGTCGCCATTGTCGTCGCGCTGTTTAGTTTCTTTCCTGGGGCCACCTTTGTGCTTGGTACGGTTTTATTGATTCCGGGCAGCATTATTTTACTGCTTTTGGCGATTCGGAGCGGATTTCTCGTTTTTTCAAATACGGCGAAGGAACGTAAAATCATGAGATACATTTCCGGCATCTCTGGTTTTATTATCCCCGCAGTT…	MQMDISSDALIAISIVWGFVFIYAVMATMDFGAGFWSMIYLNKEQTKATGIANRYLSPTWEVTNVFIVAIVVALFSFFPGATFVLGTVLLIPGSIILLLLAIRSGFLVFSNTAKERKIMRYISGISGFIIPAVLILVLPVTHGGFIEKTNGIYHLNMTSIFTSPNAYSFIGFAILTTLFLSSLLLADFSNVAEEEHAFRIYRRSALITGPLSLIMAMFILLTLRNEANWLYTGMMKDLTWLIASVVTFIIAGIALFLPNKRFGKNLGKPRIAVVAIAIQYFLASYAYGRAHLPYMIYPDITIMSGFTEPATFRALFMTYIVAFIILFPGFYFFWKLFMKDKRYIRQEE		XXXX
NC_014829.1	Bacillus cellulosilyticus DSM 2522 307	C	YP_004093274.1	277960	279315	GTGTCATTCAGCCGACACATAGGAGTTACCATGATTGACGTAGTTGATCTGTCGCGGTTGCAGTTTGCACTGACAGCGATGTATCACTTCCTATTCGTACCTTTGACTCTAGGCATGGCTTTCCTTTTAGCCATCATGGAATCGCTGTACGTAATGACCGATAAGCAAATCTACAAGGACATGACTAAGTTCTGGGGTAAGCTTTTTGGTATTAACTTTGCCCTAGGTGTGGCCACAGGCCTTACCATGGAATTCCAGTTTGGTACGAACTGGTCTTACTATTCCCATTATGTCGGTGACATTTTCGGTGCCCCTCTTGCTATTGAGGCACTCGTCGCATTCTTCTTAGAGTCCACCTTCGTCGGTCTATTCTTCTTCGGATGGGAGAGATTATCTAAA…	MIEYDPVIYSRILTALTLGFHVIFATIGVGIPLMIAIAEWMGIRRNDPHYTLMARRWARGFVITVAIGVVTGTAIGLQLTLLWPSFMQAAGHTIGLPMFMETFAFFFEAIFLGIYLYTWDRFKSKWKHFLLVIPIVIGATASAFFITSVNSFMNVPQGFNIVDGVLTDVSPLAAMFNPATPTKIAHVIITCYLTSAFILGAIAAYHIIKGNAHVYHKKALHLTMVSAFVFAIGTALIGDLSGKYLHEYQPEKLAAAEWHFETEAEAPLILGGILTEDNEVKYALEIPYALSILAGGSPDTVVVGLNDFDEEYLPPLWVHYAFDLMVFIGIYLAAVSAIFVFINWTKKWNAFTKPLLWAVVAGGPLSMIAIEAGWFFTEVGRQPWILNGVMTVSEGATTS…	YP_004093273.1	276927	277940	ATGGATTACGAGATTATAGGTATTACGGTCCTTTGGACATTTCTTTATGGCTATTTAATCGTAGCGTCGATTGATTTCGGCGCTGGGTTCTTTAGCTACTATACAAAAATTACGAAGAAAAACCATATTACACACAACATTATTCAGCGTTATTTATCTCCTGTTTGGGAAGTGACAAACGTATTTTTAGTATTCTTCTTTATCGGTATTGTCGGTTTTTTCCCAAGCACTGCTTATTATTATGGAACCGCACTTTTGATTCCGGGAAGTGTAGCAATCATACTAATAGCTATTAGAGGTTCATACTATGCCTTTGCAACCTACGGAGCTAAAGATAGCAATTTCTACTCGTTTCTTTACGGTGCGACTGGCCTTTTAATTCCCGCTTCTTTATCTACT…	MDYEIIGITVLWTFLYGYLIVASIDFGAGFFSYYTKITKKNHITHNIIQRYLSPVWEVTNVFLVFFFIGIVGFFPSTAYYYGTALLIPGSVAIILIAIRGSYYAFATYGAKDSNFYSFLYGATGLLIPASLSTVLTISEGGYVSVEDGKVQLLYGELFTSLYSWGVVILAIVSVLFISASFLTYYASRAKDLDALELLRKYALVWAFPAIIMGVVVFFLLGNQNPEHYQNMLDIWWVFAVSFINFAIATYLIWKRKNYGTAFILVMLQYFTAFYGYGISHFPYLLYPYLTIYDGFTNETMAIALIIAFIAGLLLLIPSLYLLMRLFLFDADYVKGKK		XXXX
NC_014829.1	Bacillus cellulosilyticus DSM 2522 307	W	YP_004095345.1	2544695	2546029	GTGGACCCGCTGCTCCTCGCCCGCCTCCAGTTCGCCACCACCACCTCGATCCATTTCCTGTTCGTGGCGGTCACGCTCGGCCTGGTCACGCTCCTGGTCGGGTTGCAGACGGCCGGCTACCTGACCGGCAAGCCGGTGTACGAGCGGCTGACCCGGTTCTGGGGCCAGCTCTACGTGATCAACTACGTGCTCGGCATCGCCACCGGCATCGTCATGGAGTTCCAGTTCGGCCTGAACTGGAGCGGGCTGTCGCGCTACGTCGGGAACGTCTTCGGCGCGCCGCTGGCCATCGAGACGCTGGTGGCGTTCTTCCTGGAGTCCACGTTCCTCGGCATGTGGATCTTCGGGTGGCACCGGCTGCGGCGCGGCGTGCACCTGGCGCTGCTCTGGGGCGTGGCG…	MIDDPVTLSRLLTFITLGFHIILATVGVGIPIFISIAEFIGIKKKDHHYILLAKRWARGYTILVAVGVVTGTIIGFQLSLLWPTFMQAAGKIIALPLFMETFAFFFEAIFLGIYLYTWNRFKKPIYHWLLSIPIVIGSSASAFFITTVNAFMNTPNGFDVENGVFTNIQPLVAMFNASMPSKMSHVLTTAYLTSAFILAAIAAFHLLRNKSHQYYKKALHLTMIGCFVFSIATMINGDISGKFLAKYQPEKLAAAEWHFETEENATLLLGGILDPDEREVKFGIEIPYALSILAFNRPSAEVIGLNEFPEELWPPLYIHYFFNIMIFIGMFLAAVSFIYLVFYYFNRFNSLNRWLLRAIVIGAPLAILSIEAGWIMTEVGRQPWILRGFLMVEDTATTS…	YP_004095346.1	2546060	2547067	ATGATTGAACTCATCGGTATTACTGTATTATGGATTTTTCTATTTGGTTATCTTATTATTGGTTCTATTGATTTTGGAGCAGGGTTTTATTCTTTTTATGCTAAAATAACAAACAAAAAACACTCTATTCGGCAAATTATCGATAGGTATCTTTCTCCTGTATGGGAGGTTACCAATGTTTTTCTAGTGTTTTTTATGATTGGTTTAATTGGATTTTTTCCAGATAGTGCTTACTACTACGGAACAGCATTGTTAGTCCCTGGTAGCGTTGCTCTAGTTTTGCTTGCAATAAGAGGATCCTTTTATGCATTTGCAAACTACGGGGCTAGGGAAAGTAACATTTATTTGTTTTTATATGGCATTACAGGACTTCTTATTCCAGCTGCTCTATCTACTGTA…	MIELIGITVLWIFLFGYLIIGSIDFGAGFYSFYAKITNKKHSIRQIIDRYLSPVWEVTNVFLVFFMIGLIGFFPDSAYYYGTALLVPGSVALVLLAIRGSFYAFANYGARESNIYLFLYGITGLLIPAALSTVLTISEGGFIVRTSGDVHLLLLELFVNPYSWIVVMLAIVSVLFISATFLTYYANKAKDKDALLLMRRFSMIWSGPTILLSFLVFLTLSTHNEAHFQAMLDESWIFLLSLVSFVLALWFIYKQKYLGLAFTFVCLQFGFAFFGYGYTHLPYILYPYITIFDNVTSPEMGITLIMAFIAGLFLLLPSLYLLLRLFLFNAEYVQGK		XXXX
NC_012472.1	Bacillus cereus 03BB102 308	W	YP_002752571.1	4979321	4980676	GTGGAAGCGCTGCTGCTGTCCCGTATCCAGTTCGCCTTCGTCATTTCGTTCCATGTGTTGTTTCCGGCCTTCACCATTGGCCTGGCGAACCTGCTCGGTTTTCTGGAATGGCGGTGGCTGCGCACGCACGACGAGACCTGGAAGCGGCTGTACTTTTTCTGGTTGCGCATTTTTGCGGTGTCGTTCGGCATGGGTGTGGTCAGCGGCATCGTCATGGCCTTCCAGTTCGGCGCCAACTGGCCCGAGCTGAGCCGCATTGCCGGTAGTGTGATCGGCCCGTTGCTGAGCTATGAGGTGCTTACTGCGTTCTTCCTGGAAGCCAGCTTCCTGGGGGTGATGCTGTTCGGCTGGGGCCGGGTGTCCGAACGCCTGCATTTCTTCGCCACCTGCATGGTGGCG…	MDTVTLARAFFGSSLAFHIIFATLGVGLSLMIFISEILYHWKKDSDYAIMAKRWTKAFAILLGVAIPTGTIVGVQISLLWPGFAKIVGQVISVPFQIEIFAFFLEALFMSIYVYAADKLPPFMRLISLFFVMIGATASAVLITSANTWMNTPAGFSMGPDGSVFNVDPWKAFFNPSFGTSAFHVVITAYATGAAVIASIAGFKLLKKNLSEREVAYHKKGLLLGLVVTFITGATMWLSGHESAIALHKHSPEKLASAEALFETTSHAPLSIGGVVDPNTLELNYALEIPNMLSLLVGLDPNTVVKGLNEFPQETWPPFYTHTLFNLMVGTAAFTFAVAAIALLYWYFVYRKKGAELPKWLLWGAAACGPVMMLGIEFGWIFSCSGRQPWTIYGMQRTVD…	YP_002752572.1	4980669	4981694	GTGCATGAGGAAAGTATTGCAATCATCATCTTATGGGCCCTTATTTTCGTATACAGTATATTAGGATCCATCGATTTTGGGGCAGGTTTTTGGGGCATGGTATACGCAAAACATCCAACGCTCGCTGCCAAGCTTGCCAACCGATACTTATCACCGACTTGGGAAGTAACAAATACGTTTCTCGTCTTTGTCGTTGTCGCATTTCTTGGCTTCTTTCCGAAAGCAGCCTTTACTCTTGCGACAGTAATGTTCGTACCCGTTATGTTAATTTTAGTACTCGTGGCAATTCGCAGTACATTTATGGTATTTGCTTATTCCCTACCGAAGTACCAACACCTTCTTCGTATCATTTCAGGTATTACAGGGCTCTTAATTCCAGCTCTATTAATTACCGTTTTA…	MHEESIAIIILWALIFVYSILGSIDFGAGFWGMVYAKHPTLAAKLANRYLSPTWEVTNTFLVFVVVAFLGFFPKAAFTLATVMFVPVMLILVLVAIRSTFMVFAYSLPKYQHLLRIISGITGLLIPALLITVLPVTEGAYITMSEGKEVLLYGKLLSSPVIYCYMLFGLTSELFLSSLFLADFAREQGSEDAYKIYRRNAIILGPATLVTAIIALVVMDPETHWLMQGLIKQFPWFTVSIVLFVIGYSSLWWTNKKYSTLGFPRIAVLAVVAQYAFASYAYGVAHLPYIIYPDVTVFTSFTTVETFYALLILYAIGIAILLPGFIFFWNLFLKDRTFLKEK		XXXX
NC_012472.1	Bacillus cereus 03BB102 308	W	YP_002749283.1	1862946	1864349	ATGGACATCGATGCATTGCTGCTGTCGCGATTCCAGTTCGCCTGGGTGATCGCGTTTCATATCCTGCTGCCCGCGTTTACGGTCGGCCTGTCGTGCTTCATCGCGACGCTCGAGGTGCTGCACTGGGCGACGCGGCGCGCGGTGTATCTGCGGCTGTCGACATTCTGGTTGCGGATTTTCGCGGTGTCGTTCGGCATGGGCGTCGTATCGGGCATCGTGATGCCGTTCCAGTTCGGCACGAACTGGAGCCGGTTCGTCGCGGCGACGTCGAACGTCGTCGGCGGCTTCATGGCGTACGAGGTGCTGACCGCGTTCTTTCTCGAATCGGCGTTTCTCGGCGTGCTGCTGTTCGGCCGCCGGCGCGTGCCGCCGTGGGCACATGCGACGTCGGCCGTGCTC…	METLELARIQFASTTIFHYFFVPLSIGLAFIIALMQTLYVVKGQEIYKKMTKFWTQIFLVNFAVGVVTGILQEFQFGMNWSTYSRFVGDVFGPSLAIEGLLAFFIESTFLGLWVFGEDKLPKRIHLLCIWLLSIGTMLSAFWILTASAFMQSPVGYEMAADGRAQMNDFLAIIQNPQLWVQFPHTITAAIATGAFFIAGVSAWKITKAQETEVFKKSFRISIIVGTLTTALVLFFGHAQAQQLIKTHPMKMAAAEALWNTSEDPAPFTVFAKIDAEKKENSFEIQIPYMLSLLSYDKFSGQVEGMNQIQKQYEEKYGPGDYIPPVHTMFWSFRAMVMSGTFMLILGAYGWFLSRKDRLAEKTWYLKLMVYAISLPFIGNTVGWIMTEMGRQPWVVFGVM…	YP_002749284.1	1864336	1865352	ATGTTATCTCTTAATGAGTTGTGGTTTATCATTATTGCAGTTTTATTCGTAGGCTTCTTTGTGCTTGAAGGTTTCGATTTCGGTGTAGGTATAGTTTCAAGGTTTTTAGGGGAAAACGATTTAGAGAAAAGAATATACTTAAATACAATTGGTCCATTTTGGCACGCGAATGAAGTATGGCTTGTTTGTGCTGGTGGTGCTATGTTCGCGGCATTCCCGCACTGGTATGCAACTTTATTTAGTGGGTTTTACATTCCTTTTGTATTTATGCTTCTTGCTTTAATTATAAGAGGTGTTTCCTTTAAATTCCGTGCGAAAATAGACAATCATAAATGGAAAGGTTTTTGGGATTGGGGTATGTTTTTAGGAAGCTTACTACCGCCTATCCTGTGGGGAGTT…	MLSLNELWFIIIAVLFVGFFVLEGFDFGVGIVSRFLGENDLEKRIYLNTIGPFWHANEVWLVCAGGAMFAAFPHWYATLFSGFYIPFVFMLLALIIRGVSFKFRAKIDNHKWKGFWDWGMFLGSLLPPILWGVAIANFMVGIPIDETKNAVGGFLQLLHPFALLGGVMFLLLCIVHGLQFLTIRTTGKLRERARIAALKIAPLAIIALLIFAGIGLWKTDIFTGHGKEWIMVPIGAFVALCASTLLNKRRRDGWAFVMTSLTIILLSASVFAGMFPRVLISSLGSIYDLTIYNAASGDYALKLMTYFSIAILPFVLGSQIWSFYVFRQPVKSDKDLEY		XXXX
NC_012472.1	Bacillus cereus 03BB102 308	W	YP_002752168.1	4586992	4588341	ATGTTTGATATTGTCGAACTGTCACGATTACAGTTTGCCTTAACTGCAATGTATCACTTCCTGTTCGTTCCACTAACGCTCGGTATGGCGTTTTTGCTGGCGATTATGGAAACGGTGTATGTGCTTTCCGGTAAACAAATTTACAAAGATATGACAAAATTCTGGGGTAAGTTATTTGGTATTAACTTTGCTCTGGGTGTCGCAACAGGGTTGACCATGGAGTTCCAGTTCGGAACTAACTGGTCATACTTCTCTCACTACGTTGGTGACATTTTTGGTGCCCCTCTGGCGATCGAAGGTTTGATGGCGTTCTTCCTGGAATCTACATTCGTCGGTCTATTCTTCTTCGGTTGGGATCGTCTCAGTAAAAAGCAACATTTAGCAGTAACCTGGTTGGTT…	MSDVLLLSRFQFAITIFYHFLFVPLTIGLVILVACMETQYARTLNPTYRKMANFWGKLFTINFVMGIITGITMEFQFGTNWSEYSKYMGDIFGSPLAIEALVAFFLESTFMGIWLFGKDKISPKFRAFCMWMVALGTNISALWIITANGFMQNPVGYVVRNGRAELNDFWALVTNPYAWNMFFHTVIGCYIVGAFFVMAISAYHLLRKNEVEFFKKSFKFGLMLGLFAATITPFIGHQSGVSAAKYQPAKGAAMEAVWETGKGQGFSIVQIPDVKNEKNFEFLTIPKLGSFFYTNSFDGEIVGLKDIPKEDRPNVNLVYYSFRLMVALGMFFMALTWYGFYLNRKGKLENSKRYLKITIWSVLLPYIAINAGWIVAEVGRQPWTVYKLMRTAESVSPIS…	YP_002752169.1	4588331	4589359	ATGTCTCATGATATGCTTGCAATCATCTGGTTTGGTCTATGGGGCGTGATTTGGACAGTTTACTTCATTCTTGATGGGTATGCACTTGGTAACGGAATGATTTTTCCTTTCGTTACGAAAGATCGACAAGAACGAAATCAATTACAAGAAGCAATTGGCCCGTTCTGGGGCGGTAATGAAGTGTGGTTAATTACAGCTGGTGGTGCAACATTTGCTGCCTTCCCAGTCACTTATGCAAATATGTTTAGTTATTTATATACACCGTTATTCTTAGTATTACTTGCACTATTTGCTCGGGCTGCTGGACTGGAATTCATGCATAAAGATGATTCACCAATTTGGCAAAAAACTTGTAAATGGGCATTTGCAATTGGTAGTTTCTTAATTGCTTTCCTATTC…	MSHDMLAIIWFGLWGVIWTVYFILDGYALGNGMIFPFVTKDRQERNQLQEAIGPFWGGNEVWLITAGGATFAAFPVTYANMFSYLYTPLFLVLLALFARAAGLEFMHKDDSPIWQKTCKWAFAIGSFLIAFLFGVTFANLYYGLQIGKNGYEGNLLSLLNHYGILGGLFFTAIFVVSGALWVMIKTTGEVSDRAYKIARPFSMAAAIILAIFYVATANRTNLFQNFTEYPVLFILPVLAMLMSVLALIMVYKHKIGLAFTFVCLTIAMFMTTGFAGMFPRMLPSRINDTYSTTLYNAAGSQLNLKIMFFVAMVMVPIVIGYQLWSYSIFKNKIHKDSAKGYH		XXXX
NC_006582.1	Bacillus clausii KSM-K16 310	C	YP_174786.1	1409545	1410882	GTGAACGGTTACGATCCGGTGCTGCTTAGCCGTATTTTGACGGGATTGACGCTGACGGTCCACATCATTTATGCCACGATCGGCGTCGGGATTCCACTGATGATCGCCATTGCCCAGTGGGTTGGGATTCGCAAAAATGATATGCATTACATCTTACTCGCTCGCCGCTGGACGCGCGGTTTTGTCATCACCGTAGCGGTCGGCGTGGTGACAGGAACAGCGATCGGCTTGCAGCTGTCGCTTTTATGGCCGAACTTTATGCAGCTGGCTGGCCAAGTGATCAGCTTGCCGCTGTTCATGGAGACGTTCGCCTTCTTTTTTGAAGCGATTTTCCTCGGTATTTATTTGTATACATGGGATCGGTTTGAAAATCAGAAAAAACATTTGCTTTTGCTCATC…	MDHVLLARMLFGTSMAFHIIFATLTVGLSLMIFFAEWMRALRNDLDYAVLAKRLTKGLAILLGVAIPTGTIVAIMLSLLWPGFMEIVGQVIALPFQIEIFAFFLESLFLAIYVYAADRLSPAMRIISSFFIAFGAVASAVLITSAHSWMNTPRGFDIIDGQIENVNPLAAALSPSFWSTSYHVVSTAYMTGAFVLCAVAAFKLLKPSITAAEVRYHQKGLMLALVFGFLMSVWTGFTGHDTTVMLYEEIPIKLAAAEGLFDTQTNAPLTILGTPSPEANEVIGGLEFPGLLSWLATGSTDGVVQGLNDFPVEQWPPLFVHTLFNVMVGIGFALIAVSGLGLLFSFFRRKQNGIRFPKWLLIALVAAGPLAMIGIETGWIFSCTGRQPWIIFGVQTTAEA…	YP_174785.1	1408488	1409528	ATGGAATCTGTCTATGTTGCGGTACTGCTATTATGGGCATTGCTGTTCATTTATGCTGTTGCGGGTTCGATTGATTTTGGCACAGGTTTTTGGGCCATGTATTATAGCCGCCAGAACCATTATAAAGCAGCAACGATTGCAAACAACTTTTTATCGCCTGCATGGAAAGTCACAAACGTTTTCCTTGTCCTTCTCGTTGTTGCATTTGTGGCTCTCTTTCCAGGGGCAGCCCCTACGCTCGGCACATTGATGATCGTACCCTTTTGCCTTGTCCTGCTGTTGCTTACAATCCGTAGCGCCTTTTTGGTCTACGCGTACAGTACGAAAAAATATTCGCGCATGCTGACGCTCGTCTCTGGGCTATGCGGTCTGTTCATTCCAGCCATTCTTGTCAGCATT…	MESVYVAVLLLWALLFIYAVAGSIDFGTGFWAMYYSRQNHYKAATIANNFLSPAWKVTNVFLVLLVVAFVALFPGAAPTLGTLMIVPFCLVLLLLTIRSAFLVYAYSTKKYSRMLTLVSGLCGLFIPAILVSILPAAIGGFVVVAGDKQYILVNELFLSPAFYTHVGFGLVTQLFISALFMCDYAKEAGDESTASSYRKNAIFLGPVTLVFAVAAIFTLIPEAPWMFEKFLSLWHWYTLSLFAFALGYSALWWRSKTSHLGHPRAALLLIVVQFGLASIAYGSAHLPYLLYPNVTIYDAFTNETMFRYLLIGFLIGLAILVPVFLYFWRLFFKDKAYLQSDQHDYS		XXXX
NC_015634.1	Bacillus coagulans 2-6 311	W	YP_004567609.1	163621	165012	ATGGACCTCGATATCGTCGATTTATCGCGACTGCAGTTTGCGATAACGGCGCTCTACCACTTTCTGTTTGTGCCGCTGACACTGGGCCTGTCCATACTCGTTGCCATCATGGAAACGGTGTATGTGATGACCGGACGAGCCATCTGGCGCGACATGACCAAGTTCTGGGGCGTGCTGTTCGGCATCAACTTCGCCATGGGTGTGGCCACCGGCGTGGTGATGGAGTTCCAGTTCGGCATGAACTGGAGCTACTACAGCCACTATGTGGGCGACATCTTTGGTGCACCGCTGGCGATCGAGGGTTTGATGGCCTTCTTCATGGAGGCGACCTTTGTCGGCCTGTTCTTCTTTGGCTGGGATCGCCTCTCCAAGGTCAAGCACCTGATCGTCACCTGCCTG…	MSEVILARTQFATTTLFHFIFVPLSIGLAFIVAVMQTLYLVKKKEIYKKMTKFWGTFFLINFAVGVVTGIIQEFQFGMNWSAYSRFVGDVFGAPLAIEALLAFFMESTFIGLWIFGWDRLPKKLHLACIWLVSIGTMLSALWIMAANSFMQNPVGYTIHNGRAEMNNFAAVLLNQKLQVAYPHIIFGSLATGAFFIAGVSAWNLIRKKDVAFFKRSVAIALIVGLLSGLGLAFSGHSQARYLINVQPMKMAAAEGIWKNTGDPAPWTLFSIIDTKNKKSEYKVQIPYLLSYLSYGKFSGSVKGMNELQKEYAQKYGEGNYIPPVKTTFWSFRIMVATGGIMILMSLIGLYLVWKKKIENSMRYLKWLFPCMFIPTIGNSFGWVMSEMGRQPWVVNGLMK…	YP_004567610.1	165012	166022	ATGCAGTTAAATGAATTGTGGTTTGTGCTTGTTTGTGTGTTATTTGTCGGATTTGTATTTCTGGAAGGTTTTGATTTCGGGGTCGGGATGAGCACAAAATTCCTTGCCAAAAATGAGACGGAAAAACGGGTGCTCATTAACACGATCGGGCCGTTCTGGGATGCCAATGAAGTATGGCTCCTGACAGCGGGCGGCGCCATGTTTGCCGCTTTCCCGAACTGGTATGCCACGCTTTTTAGCGGCTATTACCTTGCCTTTGTCGTCCTGCTGCTTGCGCTTATTGCCAGAGGGGTTGCCTTTGAATTCCGCGGCAAGCTCCAGGCAAGCAAATGGAAAGGCATTTGGGACTGGGCCATTTTGCTTGGAAGCCTCCTGCCGCCGTTTTTGCTCGGCGCCCTG…	MQLNELWFVLVCVLFVGFVFLEGFDFGVGMSTKFLAKNETEKRVLINTIGPFWDANEVWLLTAGGAMFAAFPNWYATLFSGYYLAFVVLLLALIARGVAFEFRGKLQASKWKGIWDWAILLGSLLPPFLLGALFSGMIKGLPIDRSMTMHAGFFDIVNLYTIVGGLAFVALVYLHGLMFIRLKTDGEIRERAGKAAMKMYMAAGAVVVLFAILTAVFTDAFVKRGAILIPVYAVAIVLYLGLYPLLRNKKEGLSFAVTGLILILVTVSFFVALFPNVLISSMGAANNLTLYKASSSPYSLKVMTIVACTMVPVVLAYTIWSYYVFRKRVTPHELHY		XXXX
NC_016023.1	Bacillus coagulans 36D1 312	C	YP_004859110.1	1217485	1218876	ATGGACGATTTGCTTGCCGCGCGTGCCCTTATGGGTGTTTCGCTTGCCTTTCACATAGTCTACGCGACTATAGGCATCGGTCTTCCGCTGTTGTTGATGCTTGCGGAAGGGTTGGCGCTCAAAACCGGAGATGAAGAGTGGCACGAGGTCGCACGGCGCTGGATCAGGCCGGCTGCGGTACTCTTCGCCATCGGCGCCGTCTCTGGAACGATCCTCTCATTCGAGCTCGGACTCCTTTGGCCTAAGTTCATGGTCTTTGCCGGGCCTATGATAGGCCTTGCCTTCTCGATGGAAGGATTCGCCTTTTTCACCGAGGCCATTTTCCTCGCCCTTTACAGCTACGGCGAGCAGCGCTTGTCCCGCCGCGCCCAGTTCTTCTGTACCGTTCCCATGGTCGTA…	MSEVILARTQFATTTLFHFIFVPLSIGLAFIVAVMQTLYMVKKKEIYKKMTKFWGTFFLINFAVGVVTGIIQEFQFGMNWSTYSRFVGDVFGAPLAIEALLAFFMESTFIGLWIFGWDRLPKKLHLACIWLVSIGTMLSALWIMAANSFMQNPVGYTIHNGRAEMNNFAAVLLNQKLQVAYPHIIFGSLATGAFFIAGVSAWNLIRKKEVAFFKRSVAIALIVGLLSGLGLAFSGHSQARYLINVQPMKMAAAEGIWQNTGDPAPWTLFSVIDTKNKKSEYRVQIPYLLSYLSYGKFSGSVKGMNELQKEYTQKYGAGNYIPPVKTTFWSFRIMVATGGIMILMSLIGLYLVWKKKIENSMRYLKWLFPCMFIPTIGNSFGWIMSEMGRQPWVVNGLMK…	YP_004859109.1	1216475	1217485	ATGCAGTTAAATGAATTGTGGTTTTTGCTCGTTTGTGTGTTATTTGTCGGATTTGTATTTCTGGAAGGTTTTGATTTCGGAGTCGGGATGAGCACAAAATTCCTTGCCAAAAATGAGACGGAAAAACGGGTGCTCATTAATACGATCGGGCCGTTCTGGGATGCCAATGAAGTATGGCTCCTGACAGCGGGCGGCGCCATGTTTGCTGCTTTCCCGAACTGGTATGCCACGCTTTTTAGCGGCTATTACCTTGCCTTTGTCGTCCTGCTGCTTGCGCTTATTGCCAGAGGGGTTGCCTTTGAATTCCGCGGCAAACTCCAGGCAAGCAAATGGAAAGGTATTTGGGACTGGGCCATTTTGCTTGGAAGCCTCCTGCCGCCGTTTTTGCTTGGTGCTCTG…	MQLNELWFLLVCVLFVGFVFLEGFDFGVGMSTKFLAKNETEKRVLINTIGPFWDANEVWLLTAGGAMFAAFPNWYATLFSGYYLAFVVLLLALIARGVAFEFRGKLQASKWKGIWDWAILLGSLLPPFLLGALFSGMIKGLPIDRSMTMHAGFFDIVNLYTIVGGLAFVALVYLHGLMFIRLKTDGEIRERAGKAAIKMYIATGAVVVLFTVLTAVFTDAFVKRGAILIPVYAVAIVLYLALYPLLRNKKEGLSFAVTGLILILVTVSFFIALFPNVLISSMGAANNLTLYKASSSPYSLKIMTIVACTMVPVVLAYTIWSYYVFRKRVTPHELHY		XXXX
NC_009674.1	Bacillus cytotoxicus NVH 391-98 313	W	YP_001376946.1	3815855	3817210	GTGATCTCAGAACAACTGGTGGATCTGTCACGGCTGCAATTCGCAGCCACTGCGCTGTACCACTTTTTATTTGTGCCGCTCACCGTGGGAATGGTGTGGCTGCTGGTCATCATGGAAAGCGTCTACGTGATGACCGGCAATGTCATCTGGAAAGACATGACTCGCTTCTGGGGCAAATTGTTCGGTATCAACTTCGCGTTGGGCGTGACCACCGGCATCACCTTGGAGTTTCAGTTCGGCACCAACTGGGCGTACTACTCGCACTACGTCGGAGACATCTTCGGTGCCCCGCTGGCCATCGAGGGCCTGATGGCGTTCTTTCTTGAATCGACCATGATCGGGTTGTTCTTTTTCGGCTGGGATCGCCTGAAGAAAGAACATCATTTGCTGGTCACGCTG…	MDTVTLSRAFFGSSLAFHIIFATLGIGLSLMIFISEVLYHLKKDSDYAIMAKRWTKAFAILLGVAIPTGTIVGVQISLLWPGFAKIVGQVISVPFQIEIFAFFLEALFMSIYVYAADKLPPMMRLVSLFLVMLGATASAVLITSANTWMNTPAGFSMNPDGSVYNVNPWKAFFNPSFFTSSFHVVITAYATGAAVIAAIGAFKLLKRNTSKREIVYHKKGLFLGLVVTCITGAIMWISGHESAIALHNHSPEKLAAAEALFETTSHAPLAIGGFVDSATNKLRYALEIPNMLSLLVGLDPNTIVKGLNEFPQETWPPFYTHTFFNLMVGSAVFTFAVAVIALLYWYFIYRKKGAQLPKWLLWATVACGPIMMLGIEFGWIFSCSGRQPWTIYGMQRTVD…	YP_001376947.1	3817203	3818228	ATGCATGAAGCTAGTATTGCCATCATCATCTTATGGGCTCTTATTTTCGTATACAGTATTTTAGGTTCCATTGATTTTGGAGCGGGTTTTTGGGGCATGGTGTATGCAAAACATCCAACGCTTGCTGCTAAACTTGCTAACCGTTATTTATCACCAACTTGGGAAGTGACGAATACGTTTCTCGTATTTGTTGTCGTTGCTTTTCTTGGTTTTTTTCCTAAAGCAGCTTTTACACTCGCTACCGTCATGTTTGTACCTGTTACACTCATTTTAGTTCTCATTTCTATTCGTAGTACATTTATGGTATTTGCCTATTCTGTCCCGAAATATGAACATACTTTACGCTTTATTTCCGGTATTACAGGATTGCTTATTCCAGCCTTACTGATTACTGTTTTA…	MHEASIAIIILWALIFVYSILGSIDFGAGFWGMVYAKHPTLAAKLANRYLSPTWEVTNTFLVFVVVAFLGFFPKAAFTLATVMFVPVTLILVLISIRSTFMVFAYSVPKYEHTLRFISGITGLLIPALLITVLPVTEGAYISTSGGKEVLLYSKLLSSPVIYCYMLFGLTSELFLSSLFLADFARERRSEDTYRLYRRNAIILGPATLVTAIIALVVMDPETHWLMQGLMKQFPWFTISIILFVIGYSSLWWSNKKHDSLGWPRIAVLAVVAQYAFASYAYGVAHLPYIIYPDITVFTSFTTKETFYALLILYAIGIAILLPGFIFFWNLFLKDRTFLKEK		XXXX
NC_009674.1	Bacillus cytotoxicus NVH 391-98 313	W	YP_001376669.1	3525290	3526639	ATGTTGGAAGGCCTCGTAGTATCAGGCGTAGACACATTAGCAACACTTGGCACCAGCACCACCGCCCACAGTGACACTTTATTTTTATCCCGTATTCAATTCGCGCTTAATATTAGTTTTCATATTCTATTTCCAACCATCACCATTGCTCTGTGCTGGATACTTTTTTATTTTAAATTGCGCTTTAACTTAAGCAACAACCCAATATGGATGCGAGCGTATCGTTTTTGGGTAAAAGTATTCGCGTTAAGTTTTGCGCTGGGTGTTGTAAGTGGCGTTACCATGTCGTTTCAGTTTGGCACCAACTGGCCGGGCTATATGGCAACAGTAGGCAATATTGCCGGCCCGCTTCTAGGTTATGAAGTGCTTACCGCTTTTTTTCTGGAAGCCACCTTTTTA…	MSDVLLLSRFQFAITVFYHFLFVPLTIGLVILVACMETQYARTLNPTYRKMANFWGKLFTINFVMGIITGITMEFQFGTNWSEYSKYMGDIFGSPLAIEALVAFFLESTFMGIWLFGKDKISPKFRAFCMWMVALGTNISALWIITANGFMQNPVGYVVRNGRAELDNFWALVTNPYAWHMFFHTVVGCYIVGSFFVMAISAYHLLRKNDVDFFKKSFKFGLILGLFAATATPFIGHQSGVYAAKMQPAKGAAMEAVWETGKGQGFSIIQIPDVENEKNFELFTIPKLGSFFYTNSFDGEIVGLKDIPKEDRPNVNLVYYSFRLMVALGIFFMALTWFGFYLNRKGKLENSKRFLKITMWSVLLPYVAINAGWIVAEAGRQPWTVYKLMRTAEAVSPIS…	YP_001376670.1	3526629	3527657	ATGTCTCATGATATGCTTGCAGTGATTTGGTTCGGTTTATGGGGCGTGATTTGGACTGTTTACTTTATTCTCGATGGCTATGCACTTGGAAACGGCATGATCTTCCCTTTCGTTACAAAAGATCGAAAAGAACGCAACCAAATGCAAGAAGCAATCGGCCCTTTCTGGGGTGGCAATGAAGTTTGGTTAATTACAGCCGGGGGAGCTACTTTCGCTGCCTTTCCAATCACTTATGCAAATATGTTTAGCTACTTATATACACCGTTATTTTTAGTATTACTTGCTCTTTTCGCTCGTGCAGCAGGGCTTGAATTTATGCATAAAGATGATTCACCAGTTTGGCAAAGCGCTTGTAAATGGGCTTTTACCATCGGTAGTTTTCTTATCGCTTTCTTATTC…	MSHDMLAVIWFGLWGVIWTVYFILDGYALGNGMIFPFVTKDRKERNQMQEAIGPFWGGNEVWLITAGGATFAAFPITYANMFSYLYTPLFLVLLALFARAAGLEFMHKDDSPVWQSACKWAFTIGSFLIAFLFGVTFANLYYGLQIGKDGYEGTLFTLLNHYGILGGLFFTAIFVVSGSLWVMIKTSGEVADRAYKIAKPFSMTAAILLAIFYVATANRTNLFQNFTEYPVLFIVPALAMILSIITIAMVYKHKIGFAFTTVCLTIAMFMATGFIGMFPRMLPSRINDAYSTTLYKAAGSELNLKIMFFVALIMVPIVIGYQLWSYSIFKEKIHKDSAKGYH		XXXX
NC_002570.2	Bacillus halodurans C-125 314	C	NP_244843.1	4115196	4116542	GTGGAGTGGCTCGACCCCCTTGCTCTCGCCCGCTGGCAGTTCGGGTTGACGACCCTTTACCACTTCCTCTTCGTGCCTCTGACGCTCGGGATGTCGCTCGTCGTGGCGATCTTCCAGACCGTCTGGTACCGCACCGGGGACGTGAAGTGGCTGCACCTCACCCGGTTCTTCGGGAAGATCTTCCTCATCAACTTCGCGATGGGCGTCGTCACCGGCATCGTGCAGGAATTCCAGTTCGGCATGAACTGGTCGGCCTACTCCCGCTTCGTCGGCGACGTCTTCGGCGCCCCGCTCGCGTTCGAGGGGCTCCTGGCCTTCTTCCTCGAGGCCACGTTCATCGGCCTGTGGATCTTCGGCTGGGACAAACTCCCCCGCCTCGCCCACCTCGCGAGCATCTGG…	MFFDDPVLMSRLLTILTLSFHIFYATIGVGLPFMIIIFHWLGIKKNDLHYILMARRLAKGFVVTVAVGVVTGTAIGLQLALLWPNFMQLAGHIIALPLFMEVFAFFFEAIFLGIYLYTWDRFDNQKKHLLLLIPVAVGGALSAFFITVVNAFMNSPSGFELVNGELTNMNPLLAMLTVSMPTKVTHVLATAYMTVAFTLAAIAAFRLMKGSETSYYKKSLNVSMKIGFIFAIASAIIGDFSGKYLAEYQPEKLAAAEWHFETEERAPLILWGILGEDHEVKYGIEIPYALSILAHSDPNAEVIGLNEFPEEYQPPLIIHYFFDMMITIGMFMLALSFVFLVARWRNWSFVDKNGYRWLIVMGAPLSFLAIQAGWWMAEVGRQPWILRGIMTVDEAATTA…	NP_244842.1	4114189	4115205	ATGGGCTTAGAATTAATTGGCATTACAGTGTTATGGCTTTTTCTCTTTCTCTATGTGATCGTCGGGTCGATCGACTATGGAGCCGGTGTGTTTAACGCCCATAGCATTCTTACAAATAAGCAGCACATTTTAAGTAAAGTGATTCAACGGTACCTTTCACCGGTCTGGGAAGTGACGAATGTCTTTTTCGTGTTTTTTGTGGTCGGGATCATCGGCTTCTTCCCAGATAGTGCCTTTTACTTCGGATCGATTTTACTCATTCCAGCAAGTGTCTCGATCATTTTGCTTGCGTTACGAGGCTCTTACTATGCGTTCGAGTCTTATGGGGCAAAAGGTCATAAAGGGTACGCGTTCATGTATGGAGCAACGGGCATCTTTATTCCTGCCTCGCTCTCCGTC…	MGLELIGITVLWLFLFLYVIVGSIDYGAGVFNAHSILTNKQHILSKVIQRYLSPVWEVTNVFFVFFVVGIIGFFPDSAFYFGSILLIPASVSIILLALRGSYYAFESYGAKGHKGYAFMYGATGIFIPASLSVVLTISEGGFVSFENGVPVLDYTALLTSPLTWSIVVLSLVAVLYISSVFLTWYAHKTGDMKATALMRKYAIIWSVPLIVAAGGIIFELRNHNIDHFESIMQLWWMFAISFVLWALTLRLIWLKRHFGAAVWLMIFQFMFAFFGYGISHYPYLLYPHLTIYDGFTNEAMAISLIVVFILGMLLLLPSLYLLLRLFLFDKKYVKGKRE		XXXX
NC_002570.2	Bacillus halodurans C-125 314	C	NP_241744.1	952566	953897	ATGTTTGGTTTGACCGCGCTCGACCTCGCCCGCATCCAGTTTGGCTTCACCATTTCCTTCCACATCGTCTTTCCCGCGATCACCATTGGCCTGGCCGCCTACCTGGCGGTGCTGGAAGGCTGCTGGCTGCGCACGCAACGCCCGCTGTACCGTGACCTCTATCACTTCTGGTCCAAGATCTTTGCCGTCAACTTCGGCATGGGGGTGGTTTCGGGCCTGGTGATGGCCTACCAGTTCGGCACCAACTGGAGCTTCTTCTCCGAGTTTGCGGGCAGCATCACCGGGCCGCTGCTGACCTACGAAGTGCTGACCGCCTTCTTCCTGGAAGCCGGTTTTCTCGGCGTGATGCTGTTCGGCTGGAACCGGGTCGGCCCCGGATTGCATTTCTTTTCCACGGTG…	MDSVLLARMLFGSSMAFHIIFATLGVGITFMILLAELMRWLRKDEDYGLMAKRWTKGVAILLGVAIPSGTIVGVMLSLLWPGFMEIVGQVIALPFQIEIFAFFLEALFLSIYVYAADRLTPALRLVSVFFVALGATASAVLITDAHAWMNTPRGFTIVDGAVTNVRPLEAVFNPSIYVTAMHVVGTAYMTGAFVIASVAAYKLFRGNLSEREASYHRKGMMFALAIGLIMSIYTAINGHDTAKMLHQYLPVKLAAAEGLFETQDNAPLAIFGTPDSEAGRVIGGLEIPGMLSWLATGTTDGVVKGLYDYPRNEWPPLFVHTLFNMMVGIGFSLIGLAVACWGFWFFFKRKPFPKWLLAGLIASGPLAMIGIETGWIFSCTGRQPWTIYGIQLTSEAATQ…	NP_241743.1	951511	952551	ATGAATGAAGTGTATATCGCGATCATCATTATCTGGTCGTTTCTGTTCATCTATTCCATTGCTGGCTCCATCGATTTTGGTGCTGGTTTTTGGGCTATGTTTTATTTAAAGCGGCAGGAAACGAAAGCTGCCAGTATTGCGAACCGGTACTTATCACCGTCGTGGGAAGTGACGAATGTTTTCCTCGTGTTGCTCGTCATTGCCCTTGTTGGCTTTTTTCCTGGGGCTGCCGCTTCTCTCGGCACCTTAATGATTGTTCCGTTTTGCCTCGTGCTGTTTTTGCTCATTATTCGCAGCGCGTTTATGGTCTACTCGTATTCCGTGCAAAAATATTCGAATATGCTCATCGTCATCTCAGGGATCACTGGCCTCCTCATTCCTGCCTTGCTCATTAGCATT…	MNEVYIAIIIIWSFLFIYSIAGSIDFGAGFWAMFYLKRQETKAASIANRYLSPSWEVTNVFLVLLVIALVGFFPGAAASLGTLMIVPFCLVLFLLIIRSAFMVYSYSVQKYSNMLIVISGITGLLIPALLISILPAAIGGFIETVGDRQYILLNQLFTSPTFYTHIGFGLSTELFLSALLLSDYAREAQIESTFSVYRRNAIVLGPITLAFAVAAIFTLLPEAAWMVENMVNEWLLFSLSLFAFAIGYSALWWPSKKGEIGQPRVAVLLIVAQFGLASFAYGSAHMPYLLYPHLTIYDAFTNETMFYSLFIGYLIGMALLIPAFILFWWLFMKDKRYLRKDLTTDE		XXXX
NC_006270.3	Bacillus licheniformis DSM 13 = ATCC 14580	W	YP_080351.1	3095185	3096510	GTGAACGCCCTGGACCTAGCCCGATGGCAGTTCGGGATCACAACCGTCTATCACTTCATCTTCGTACCGCTGAGCATCGGCCTGGCCGCCCTGGTGGCGGTCATGCAGACGATCTGGTACCGCCGCAAGGACCCGCGGTACCTGCGGATGACCAAGTTCTTCGGCAAGCTGCTGCTGATCAACTTCGCCGTGGGCGTGGTCACCGGGATCGTCCAGGAATTCCAGTTCGGCATGAACTGGTCGGACTACTCGCGGTTCGTCGGTGACGTGTTCGGCGCCCCGCTGGCCATGGAAGGGCTGCTGGCGTTCTTCCTGGAGTCCACCTTCCTGGGGTTGTGGATCTTCGGGTGGGACAAGCTCAAGCCGGCGGTGCACCTGGCCACCATCTGGCTGTTCGCG…	MNDLIFARSLFGTTMGFHIIFASLGVGIPLMILLAELIYQRTKDPHYAIMAKRWTKAQAVLLGVAIPTGTIAGTQLALLWPGFMEVIGKVMSLPFQIEIYAFFIEALFMSIYVYAADRLTPLMRITAVIFIVIGAAASAILITNVHAFQGTPEGFKIVNGEITDVQPWTAFFNKSFVATAGHVVVSAFMTGAFIIATIAAYKMLRNRGDDRVYALHRKALLLGLIVGGAFSLVTALSGHESAQLLHRYQPEKLAGAEGLFETQSHAPLAIGGFTDEKTQSVKWAIEIPWALSFLADNRFDTVVKGLNDFPRDEWPPLFIHTLFNGMVFIGSLLIVYAAVGFIWRKVMKKDRFPRWMLAVFITGGPLALLAIELGWVFACTGRQPWVIYHMQKTSEVVTT…	YP_080352.1	3096543	3097592	ATGCAACTGGATGGAACAACAGATGCCCTGCTGGCTATTTCGATCGTCTGGGGATTTATATTTATATACGCCGTTATGGCGTCGATGGATTTTGGAGCGGGATTTTGGTCGATGATTTATATGAACAAAAAACAGCTGAAAGCAACCAATATTGCAAACCGCTATCTTTCTCCGACCTGGGAAGTAACCAATGTTTTCATCGTCGGAATCGTCGTAGCCCTTTTCAGCTTTTTCCCGGGCGGCACTTTTGTGCTGGGGACTGTGCTTTTGATTCCCGGCAGCATCATTTTATTGCTTTTGGCGATTCGAAGCGGATTTTTGGTCTTCTCCCACGCTGCAAAAGATTATGAAAGGGCGCTGACTTACGTTTCAGGGATCAGCGGCTTTATCATTCCGGCT…	MQLDGTTDALLAISIVWGFIFIYAVMASMDFGAGFWSMIYMNKKQLKATNIANRYLSPTWEVTNVFIVGIVVALFSFFPGGTFVLGTVLLIPGSIILLLLAIRSGFLVFSHAAKDYERALTYVSGISGFIIPAVLILVLPVTHGNFVYQVDGSHQLDFVNLFLSPHAYSFMGFAIFSTLFLSSLLLADFSNVAGEKDAYQVYRRNALITGPLALLMSFSIMMTMRTEASWLYTKMMDGLPWLILSFLLFLVAFAALFLPNRHNSDRLGKPRLAVIAITLQYFTASYVYGRAHLPYMVYPDVTIQSGFTAPETFRALFISYIVGFIILFPGFYYFWKLFMKDKRYIKQHE		XXXX
NC_006270.3	Bacillus licheniformis DSM 13 = ATCC 14580	C	YP_081211.1	3960089	3961495	ATGGACACCGCACTTTCGGCCCTCGATCTGGCCCGCCTGCAATTCGCGTTCACCGTCTCCTTTCACATCGTCTTCCCGGCGCTGAGCATCGGCCTCGCCAGCTTCATCGCCGTGCTCGAATATCGCTGGCTGAAGACCGGCAAGCAGTACTACAAGACCCTCTGCCTGTTCTGGTCGAAGATCTTCGCGGTCGCGTTCGGAATGGGCGTCGTGTCCGGCGTCGTGATGAGCTATCAGTTCGGCACCAACTGGTCGGGCTTCTCGAGCTTCGCCGGCGCCGTCACCGGCCCGCTGCTGATGTACGAGGTCATGACCGCGTTCTTCCTCGAGGCCGGCTTCCTCGGCATCATGCTGTTCGGCTGGAACCGCGTGAGCCCGCGCGCGCACTTCGGCGCGACG…	MDELILARFQFASTTIFHFIFVPMSIGLVFMVALMETLYVAKKKDIYRTMAKFWGHLFLINFAVGVVTGILQEFQFGMNWSEYSRFVGDVFGAPLAVEALLAFFMESTFIGLWIFGWDRLPKKIHLLSIWLVSLGTIMSAFWILAANSFMQEPVGFAIKNGRAEMTDFFAIIKNPQLWVEFPHVIFGALATGAFFIAGVSAYKMLKKQELLFFKKSFQIAMIVALVSGGGVAFSGHEQAQHLMKSQPMKMAASEALWDDSGDPAAWTVLANIDTDKQENKSELSIPYALSYLAYKQFSGDVPGMKTLQKQYEEKYGEGNYIPPVKTTFWSFRIMAGSGLLMIVAALTGLYLSFRKRLETSKWFLRTMVALIAFPFIANTAGWIMTEIGRQPWTVFGILT…	YP_081210.1	3959086	3960102	ATGGTATCTCTTAATGAATTTTGGTTTATATTAGTCGCTGTGCTGTTCATCGGTTTTTTCTTTCTTGAGGGCTTTGATTTCGGCGTCGGAATGGCGACGCGGTTTCTCGGGCGCAACGATCTTGAACGGAGGGTGATGATCAATACGATCGGTCCTTTCTGGGATGCAAATGAAGTCTGGCTGCTGACCGGGGGAGGCGCGATTTTCGCCGCTTTTCCGAACTGGTATGCCACGATGTTCAGCGGATATTACATTCCGTTTGTCTTTGTTCTTCTTGCATTGATCGGCCGCGGGGTCGCGTTTGAATTTAGAGGAAAAGTCGAAACCGCAAAATGGAAGAATACATGGGATTGGGTCGTATTTTTCGGCAGCATTCTGCCGCCGTTTTTGTTCGGTGTA…	MVSLNEFWFILVAVLFIGFFFLEGFDFGVGMATRFLGRNDLERRVMINTIGPFWDANEVWLLTGGGAIFAAFPNWYATMFSGYYIPFVFVLLALIGRGVAFEFRGKVETAKWKNTWDWVVFFGSILPPFLFGVLFASILRGMPIDADMNLHAGFTDYVNVYSVTGGVAVTLLCLLHGLIFITLRTEADLRDRARQLAKKVVFAVLAALVAFVALSIFETDLFTGRGHVTIPLAALIVVCYVLSIVFMKQKRDGWTFAMTGAGIALTVATIFTALFPRVMISSVKSAYDLTVYNASSGDYSLKVMTIVALALLPFVLGYQIWSYYVFRKRVSSKEPMIY		XXXX
NC_006322.1	Bacillus licheniformis DSM 13 = ATCC 14580	W	YP_092768.1	3095038	3096363	GTGAACGGTTACGATCCGGTGCTGCTTAGCCGTATTTTGACGGGATTGACGCTGACGGTCCACATCATTTATGCCACGATCGGCGTCGGGATTCCACTGATGATCGCCATTGCCCAGTGGGTTGGGATTCGCAAAAATGATATGCATTACATCTTACTCGCTCGCCGCTGGACGCGCGGTTTTGTCATCACCGTAGCGGTCGGCGTGGTGACAGGAACAGCGATCGGCTTGCAGCTGTCGCTTTTATGGCCGAACTTTATGCAGCTGGCTGGCCAAGTGATCAGCTTGCCGCTGTTCATGGAGACGTTCGCCTTCTTTTTTGAAGCCATTTTCCTCGGCATTTATTTGTATACATGGGATCGGTTCGAAAATCAGAAAAAACATTTGCTTTTGCTTATC…	MNDLIFARSLFGTTMGFHIIFASLGVGIPLMILLAELIYQRTKDPHYAIMAKRWTKAQAVLLGVAIPTGTIAGTQLALLWPGFMEVIGKVMSLPFQIEIYAFFIEALFMSIYVYAADRLTPLMRITAVIFIVIGAAASAILITNVHAFQGTPEGFKIVNGEITDVQPWTAFFNKSFVATAGHVVVSAFMTGAFIIATIAAYKMLRNRGDDRVYALHRKALLLGLIVGGAFSLVTALSGHESAQLLHRYQPEKLAGAEGLFETQSHAPLAIGGFTDEKTQSVKWAIEIPWALSFLADNRFDTVVKGLNDFPRDEWPPLFIHTLFNGMVFIGSLLIVYAAVGFIWRKVMKKDRFPRWMLAVFITGGPLALLAIELGWVFACTGRQPWVIYHMQKTSEVVTT…	YP_092769.1	3096393	3097445	ATGATGCAACTGGATGGAACAACAGATGCCCTGCTGGCTATTTCGATCGTCTGGGGATTTATATTTATATACGCCGTTATGGCGTCGATGGATTTTGGAGCGGGATTTTGGTCGATGATTTATATGAACAAAAAACAGCTGAAAGCAACCAATATTGCAAACCGCTATCTTTCTCCGACCTGGGAAGTAACCAATGTTTTCATCGTCGGAATCGTCGTAGCCCTTTTCAGCTTTTTCCCGGGCGGCACTTTTGTGCTGGGGACTGTGCTTTTGATTCCCGGCAGCATCATTTTATTGCTTTTGGCGATTCGAAGCGGATTTTTGGTCTTCTCCCACGCTGCAAAAGATTATGAAAGGGCGCTGACTTACGTTTCAGGGATCAGCGGCTTTATCATTCCG…	MMQLDGTTDALLAISIVWGFIFIYAVMASMDFGAGFWSMIYMNKKQLKATNIANRYLSPTWEVTNVFIVGIVVALFSFFPGGTFVLGTVLLIPGSIILLLLAIRSGFLVFSHAAKDYERALTYVSGISGFIIPAVLILVLPVTHGNFVYQVDGSHQLDFVNLFLSPHAYSFMGFAIFSTLFLSSLLLADFSNVAGEKDAYQVYRRNALITGPLALLMSFSIMMTMRTEASWLYTKMMDGLPWLILSFLLFLVAFAALFLPNRHNSDRLGKPRLAVIAITLQYFTASYVYGRAHLPYMVYPDVTIQSGFTAPETFRALFISYIVGFIILFPGFYYFWKLFMKDKRYIKQHE
NC_006322.1	Bacillus licheniformis DSM 13 = ATCC 14580	C	YP_093640.1	3959941	3961347	ATGGACACCGCTCTTTCGGCCCTCGATCTGGCCCGCCTGCAATTCGCGTTCACCGTCTCCTTTCACATCGTCTTCCCGGCGCTGAGCATCGGCCTCGCCAGCTTCATCGCCGTGCTCGAATATCGCTGGCTGAAAACCGGCAAGCAGTACTACAAAACCCTCTGCCTGTTCTGGTCGAAGATCTTCGCGGTCGCGTTCGGGATGGGCGTCGTCTCCGGCGTCGTGATGAGCTACCAGTTCGGCACGAACTGGTCGGGCTTCTCGAGCTTCGCGGGCGCCGTCACCGGGCCGCTGCTGATGTACGAGGTCATGACCGCGTTCTTCCTCGAGGCCGGCTTCCTCGGCATCATGCTGTTCGGCTGGAACCGCGTGAGCCCGCGCGCGCACTTCGGTGCGACG…	MDELILARFQFASTTIFHFIFVPMSIGLVFMVALMETLYVAKKKDIYRTMAKFWGHLFLINFAVGVVTGILQEFQFGMNWSEYSRFVGDVFGAPLAVEALLAFFMESTFIGLWIFGWDRLPKKIHLLSIWLVSLGTIMSAFWILAANSFMQEPVGFAIKNGRAEMTDFFAIIKNPQLWVEFPHVIFGALATGAFFIAGVSAYKMLKKQELLFFKKSFQIAMIVALVSGGGVAFSGHEQAQHLMKSQPMKMAASEALWDDSGDPAAWTVLANIDTDKQENKSELSIPYALSYLAYKQFSGDVPGMKTLQKQYEEKYGEGNYIPPVKTTFWSFRIMAGSGLLMIVAALTGLYLSFRKRLETSKWFLRTMVALIAFPFIANTAGWIMTEIGRQPWTVFGILT…	YP_093639.1	3958938	3959954	ATGGTATCTCTTAATGAATTTTGGTTTATATTAGTCGCTGTGCTGTTCATCGGTTTTTTCTTTCTTGAGGGCTTTGATTTCGGCGTCGGAATGGCGACGCGGTTTCTCGGGCGCAACGATCTTGAACGGAGGGTGATGATCAATACGATCGGTCCTTTCTGGGATGCAAATGAAGTCTGGCTGCTGACCGGGGGAGGCGCGATTTTCGCCGCTTTTCCGAACTGGTATGCCACGATGTTCAGCGGATATTACATTCCGTTTGTCTTTGTTCTTCTTGCATTGATCGGCCGCGGGGTCGCGTTTGAATTTAGAGGAAAAGTCGAAACCGCAAAATGGAAGAATACATGGGATTGGGTCGTATTTTTCGGCAGCATTCTGCCGCCGTTTTTGTTCGGTGTA…	MVSLNEFWFILVAVLFIGFFFLEGFDFGVGMATRFLGRNDLERRVMINTIGPFWDANEVWLLTGGGAIFAAFPNWYATMFSGYYIPFVFVLLALIGRGVAFEFRGKVETAKWKNTWDWVVFFGSILPPFLFGVLFASILRGMPIDADMNLHAGFTDYVNVYSVTGGVAVTLLCLLHGLIFITLRTEADLRDRARQLAKKVVFAVLAALVAFVALSIFETDLFTGRGHVTIPLAALIVVCYVLSIVFMKQKRDGWTFAMTGAGIALTVATIFTALFPRVMISSVKSAYDLTVYNASSGDYSLKVMTIVALALLPFVLGYQIWSYYVFRKRVSSKEPMIY		XXXX
NC_014103.1	Bacillus megaterium DSM 319 317	C	YP_003600366.1	5038084	5039490	ATGGACCCGCTCATACTGTCGCGCATGCAGTTCGGCGCGAATATTTCGTTCCACATATTGTTTCCCGCGATCACCATTGCGCTTGGCTGGGTGCTGCTGTTCTTCAAGCTGCGCTACAACGCAACCAATGATTCCGCCTGGATGCGGGCCTATTTTACCTGGGTGAAGGTGTTCGCGCTGTCATTCGCCATGGGCGTGGTCTCGGGCGTCACCATGAGCTTCCAGTTCGGCACCAACTGGCCGGGCTACATGGAAACGGTCGGCAACATCGCCGGGCCGCTGCTGGCTTACGAGATCCTCACCGCCTTCTTCCTCGAGGCGGCCTTCCTCGGCATCATGCTGTTCGGCTTCCGCCGCGTGTCGAACCGCATCCACACGCTGGCGACGGTGCTGGTGGCC…	MDTVILSRIQFASTTLFHFIFVPLSIGLVFLVAIMETMYVVKKDEQYKKMAKFWGHLFLINFAVGVVTGILQEFQFGMNWSEYSRFVGDVFGAPLAIEALLAFFMESTFLGLWIFGWDRLPKWLHCLCIWLVSLGTIFSAFFILTANSFMQHPVGMELNNGRLEMNDFFKLLTNGQLWVEFPHTILGSFATGAFFITGVSAIMLLKKKHLAFAKKSFQVAIIVGLVSGVGIALSGHEQAGYLVKTQPMKMAASEGLWENSGSPGAWTVTANIHPDEKKNTGEIKIPYLLSFLSYGKFSGSVPGMNELQEQDTAKYGAGNYIPPVRTTFWSFRIMAGLGGVLCALGIWGTYLLSRKKLQESKLFLRIMTIAIAFPFLGSSAGWIMTEIGRQPWVVFGYMK…	YP_003600365.1	5037081	5038097	ATGTTTTCTCTTAATGAATTCTGGTATTTACTAGTATCCATTCTTTTTGTTGGTTTTATCTTTTTAGAAGGCTTTGATTTTGGGATTGGAATGGTGTCTCGTTTTTTAGGAAGAAACGACTTAGAGCGACGAGCTTTTATTAATACAATCGGTCCTTTTTGGGATGCAAATGAAGTTTGGCTAATTTCAGCAATCGGTGCTATGTTTGCCGCTTTTCCAAACTGGTATGCAACGCTATTAAGCGGGTCATATGTTCTTTTTGTTCTTCTTTTGCTTTCGCTTATTGGCCGCGGTGTAGCATTTGAATTTCGAGGGAAAGTTGAAAAACAAGCGTGGAAAAATGCATGGGATTGGGTTATCTTCTTTGGAAGTCTTTTTCCACCGCTCATTTTTGGTATC…	MFSLNEFWYLLVSILFVGFIFLEGFDFGIGMVSRFLGRNDLERRAFINTIGPFWDANEVWLISAIGAMFAAFPNWYATLLSGSYVLFVLLLLSLIGRGVAFEFRGKVEKQAWKNAWDWVIFFGSLFPPLIFGILFSALMKGLPVERNMQMNAGFSDIVNLYTITGGVTLTMLCLWHGLIFATIRTMDDIRDRSREVAMKLLPINALLLLIFSGMTFFETDLFSNHSRLMLYTFFIGIFVYLLAGFFLTRKKDGWAFAMSGLILILSISSIFAGLFPTVLVSSINESYSLTIHNAASGNYSLKIMSYAAIALLPFVLGYQIWSYYVFRKRVDHKEHMEY		XXXX
NC_014103.1	Bacillus megaterium DSM 319 317	W	YP_003600037.1	4701597	4702931	GTGGAATTTATTGATCCCAATGTCGTCGATCTGTCGCGCTTTCAATTTGCGCTGACGGCATTGTACCATTTCATGTTTGTGCCCCTTACCCTTGGCCTTACATTCATGCTGGCAGCTATGGAGACGGTTTATGTCGTCACTGGTCGGCAGATTTATAAAGATATGGCGCAGTTTTGGGGCAAACTGTTTGGTATCAACTTTGCCATTGGTGTTGCAACCGGCATCACAATGGAATTTGAGTTTGGCACCAACTGGTCCATGTATTCTCACTTCTTTGGGGATATGTTTGGCACGCCCTTGGCTATTGAAGGTCTTATGGCCTTTTTTATGGAATCAACGTTTGTAGGTCTCATGTTTTTTGGCTGGGATCGGCTGAGCAAGCAGGCGCATCTGGCCATT…	MDHLVTARSMFGLNMGVHIIFATLGVGIPLMILLAEILYYKTKDKDYELMAQRWTKGAAVLLGVAIPTGTIAGVQLALLWPGFMEIVGKVMALPFQIEIYAFFIEALFLSIYVYAADRISRKMRIISLILVAIGALASAVLITNVHAFEGTPAGFRILNGDIVSVDPWAAFFNPSFFVTSGHVAVSAYTTGGFVIASVAAFKMLRARKHNPREYKFHHKALMMGLVIGGIFSFVTALNGHESMQKVYEYQPEKLAAAEGLFETQDHAPLALGGFTDEKEQRVKYGIEFPWMLSFLSGNSFNTVITGLNDFPRDYWPPLFVHTLFNGMVIIGSILILVALVGVVWYKFLKKKSFPKIFMWAFVATGPLAIMGIEFGWIFACTGRQPWVIYRIMRTSEAVT…	YP_003600038.1	4702947	4703984	ATGGGTGATTCATTACTAGCAATTACTGTAATATGGGGCTTCATTTTTATCTATGCCGTAATGGGAACGATGGACTTTGGAGCTGGCTTTTGGTCGATGATATATATTAATCGTACGAAAACAAATGCTACAGATGTAGCAAACAGATATCTATCGCCTACTTGGGAAGTAACCAATGTATTTATCGTTGCGATTGTTGTTGCGCTGTTTAGTTTTTTTCCTCGAGCTACATTTACGCTTGGCACAGTGTTACTAATACCCGGAAGTATCATTTTACTTCTCTTATCTATTCGAAGCGGATTTTTAGTGTTTTCACACTATGCTAGCAGCTTCAAATATCGGAGAGCGTTGGTTTATATATCCGGTATATCCGGCGTGTTAATTCCTGCTTTTTTAATC…	MGDSLLAITVIWGFIFIYAVMGTMDFGAGFWSMIYINRTKTNATDVANRYLSPTWEVTNVFIVAIVVALFSFFPRATFTLGTVLLIPGSIILLLLSIRSGFLVFSHYASSFKYRRALVYISGISGVLIPAFLIAVLPVSQGGFIDIIDGTQRLNLAKVFSSPHVYSFIGFAISSSLFLSSLLLADYSKSSDEMEAYAVYRRDALITGPLSLLMAIFIMITMQSEASWLYDKMMQFKPLLYGSVGLFVVAGIALLLPSQKGKGMPRLAVVSIILQYFLASYVYGRSHLPYVVYPNVTIENGFTHPDAFHSLFIVYIVGFAILFPGFFYFWRLFMKDNKEYSKKKPY		XXXX
NC_014019.1	Bacillus megaterium QM B1551 318	C	YP_003565642.1	5040791	5042197	ATGGACCCGCTCATACTGTCGCGCATCCAGTTCGGCGCGAATATTTCGTTTCATATTCTGTTTCCGACGATCACCATTGCACTTGGCTGGGTGCTGCTGTTCTTCAAGCTGCGCTACAACGCGACCAACGATTCCGCCTGGATGCGTGCCTATTTCACCTGGGTGAAGGTGTTCGCGCTGTCCTTCGCCATGGGCGTGGTCTCCGGCGTCACCATGAGCTTCCAGTTCGGCACCAACTGGCCGCGCTATATGGAAACGGTCGGCAACATCGCCGGGCCGCTGCTGGCCTATGAAGTGCTGACCGCCTTCTTCCTTGAGGCGGCCTTCCTCGGCATCATGCTGTTCGGCTTCCGCCGCGTCTCCAACCGCGTCCACACGCTGGCGACTGTGCTGGTCGCC…	MDTVILSRIQFASTTLFHFIFVPLSIGLVFLVAIMETMYVVKKDEQYKKMAKFWGHLFLINFAVGVVTGILQEFQFGMNWSEYSRFVGDVFGAPLAIEALLAFFMESTFLGLWIFGWDRLPKWLHCLCIWLVSLGTIFSAFFILTANSFMQHPVGMELNNGRLEMNDFFKLLTNGQLWVEFPHTILGSFATGAFFITGVSAIMLLKKKHVAFAKKSFQVAIIVGLVSGVGIALSGHEQAGYLVKTQPMKMAASEGLWENSGSPGAWTVTANIHPNEKKNTSEIKIPYLLSFLSYGKFSGSVPGMNELQEQYTAKYGAGNYIPPVRTTFWSFRIMAGLGGVLCALGIWGTYLLSRKKLQESKLFLRIMTIAIAFPFLGSSAGWIMTEIGRQPWVVFGYMK…	YP_003565641.1	5039788	5040804	ATGTTTTCTCTTAATGAATTCTGGTATTTACTAGTATCCATTCTGTTTGTTGGTTTTATCTTTTTAGAAGGCTTTGATTTTGGGATTGGAATGGTGTCTCGTTTTTTAGGAAGAAACGACTTAGAGCGACGAGCTTTTATTAATACAATTGGTCCTTTTTGGGATGCAAATGAAGTTTGGCTAATTTCAGCAATCGGTGCTATGTTTGCCGCTTTTCCAAACTGGTATGCAACGCTATTAAGCGGGTCATATGTTCTTTTTGTTCTTCTTTTGCTTTCGCTTATTGGCCGCGGTGTAGCATTTGAATTTCGAGGGAAAGTTGAAAAACAAGCGTGGAAAAATGCATGGGATTGGGTTATCTTCTTTGGAAGTCTTTTTCCACCGCTCATTTTTGGTATC…	MFSLNEFWYLLVSILFVGFIFLEGFDFGIGMVSRFLGRNDLERRAFINTIGPFWDANEVWLISAIGAMFAAFPNWYATLLSGSYVLFVLLLLSLIGRGVAFEFRGKVEKQAWKNAWDWVIFFGSLFPPLIFGILFSALMKGLPVERNMQMNAGFSDIVNLYTITGGVTLTMLCLWHGLIFATIRTMDDIRDRSRKVAMKLLPINALLLLIFSGMTFFETDLFSNHSRLMLYTFFIGIFVYLLAGFFLTREKDGWAFAMSGLILILSISSIFAGLFPTVLVSSINESYSLTIHNAASGNYSLKIMSYAAIALLPFVLGYQIWSYYVFRKRVDHKEHMEY		XXXX
NC_014019.1	Bacillus megaterium QM B1551 318	W	YP_003565314.1	4703044	4704378	GTGGAATTTATTGATCCCAATGTCGTCGATCTGTCGCGCTTTCAATTTGCGCTGACGGCATTGTACCATTTCATGTTTGTGCCCCTTACCCTTGGCCTTACATTCATGCTGGCAGCTATGGAGACGGTTTATGTCGTCACTGGTCGGCAGATTTATAAAGATATGGCGCAGTTTTGGGGCAAACTGTTTGGTATCAACTTTGCCATTGGTGTTGCAACCGGCATCACAATGGAATTTGAGTTTGGCACCAACTGGTCCATGTATTCTCACTTCTTTGGGGATATGTTTGGCACGCCCTTGGCTATTGAAGGTCTTATGGCCTTTTTTATGGAATCAACGTTTGTAGGTCTCATGTTTTTTGGCTGGGATCGGCTGAGCAAGCAGGCGCATCTGGCCATT…	MDHLVTARSMFGLNMGVHIIFATLGVGIPLMILLAEILYYKTKDKDYELMAQRWTKGAAVLLGVAIPTGTIAGVQLALLWPGFMEIVGKVMALPFQIEIYAFFIEALFLSIYVYAADRISRKMRIISLILVAIGALASAVLITNVHAFEGTPAGFRILNGEIVSVDPWAAFFNPSFFVTSGHVAVSAYTTGGFVIASVAAFKMLRARKHNPREYKFHHKALMMGLVIGGIFSFVTALNGHESMQKVYEYQPEKLAAAEGLFETQDHAPLALGGFTDEKEQRVKYGIEFPWMLSFLSGNSFNTVITGLNDFPRDYWPPLFVHTLFNGMVIIGSILILVALVGVVWYKFLKKKSFPKIFMWAFVATGPLAIMGIEFGWIFACTGRQPWVIYRIMRTSEAVT…	YP_003565315.1	4704394	4705431	ATGGGTGATTCATTACTAGCAATTACTGTAATATGGGGCTTCATTTTTATCTATGCCGTAATGGGAACGATGGACTTTGGAGCTGGCTTTTGGTCGATGGTATATATTAATCGTACGAAAACAAATGCTACAGATGTAGCAAACAGATATCTATCGCCTACTTGGGAAGTAACCAATGTATTTATCGTTGCGATTGTTGTTGCGCTGTTTAGTTTTTTTCCTCGAGCTACATTTACGCTTGGCACAGTGTTACTAATACCCGGAAGTATCATTTTACTTCTCTTATCTATTCGAAGCGGATTTTTAGTGTTTTCACACTATGCTAGCAGCTTCAAATATCGGAGAGCATTGGTTTATATATCCGGTATATCCGGCGTGTTAATTCCTGCTTTTTTAATC…	MGDSLLAITVIWGFIFIYAVMGTMDFGAGFWSMVYINRTKTNATDVANRYLSPTWEVTNVFIVAIVVALFSFFPRATFTLGTVLLIPGSIILLLLSIRSGFLVFSHYASSFKYRRALVYISGISGVLIPAFLIAVLPVSQGGFIDIIDGTQRLNLAKVFSSPHVYSFIGFAISSSLFLSSLLLADYSKSSDEMEAYAVYRRDALITGPLSLLMAIFIMITMQSEASWLYDKMMQFKPLLYGSVGLFVVAGIALLLPSQKGKGMPRLAVVSIILQYFLASYVYGRSHLPYVVYPNVTIENGFTHPDAFHSLFIVYIVGFAILFPGFFYFWRLFMKDNKEYSKKKPY		XXXX
NC_013791.2	Bacillus pseudofirmus OF4 321	W	YP_003426809.1	277385	278716	GTGGATTCGTTGCTCATCGCTCGATGGCAGATGGCCTTCACGCTTGGCTCGCACATCATTCTGGCCTGCTTAGGTGTCGGTTTACCCGTTCTCATGCTGTCAGCCGAGTGGCTTTCGCTGCGCACCAATGATCCTCTCTGGCGGGCACTGGCACACCGCTGGTCGAAAGCCTTTGCTGTGCTCTTTGCTGTCGGTGCGGTTTCCGGGACAGTTCTCTCATTTGAACTGGGCATTCTCTGGCCTAAGTTTATGGGAACTTTTGGCAGCGTGATTGGATTGCCATTTACTCTCGAAGGTTTTGCCTTCTTTCTGGAGGCGATCTTTGCCGGGATCTATCTTTATGGCTGGAATAAGCTTCCCCCTCGCATCCACTGGTGGACTGGCGTGCCGATAGCCCTC…	MFEYDPVIYSRILTGLTLGYHVIFATIGVGIPLLIALAEWIGIKRNDEHYRLLARRWARGFVITVAIGVVTGTAIGLQLSLLWPNFMQVAGHAISLPMFMETFAFFFEAIFLGIYLYTWDRFKNKMYHFYLLIPVVIGASMSGFFITTVNAFMNAPTGVEIQNGVVTNINPLAAMFNPATPTKVAHVLSSAYLTSAFVLAAIAAFALLKGKDHVYHKKALHLTMTVAAVFAVATALIGDFSGKYLAEYQPEKLAAAEWHFETSTEAPLILGGVLDEDQNIRYALEIPYALSILAHGSPGAEVIGLEEFPQDELPPLIVHYFFDAMVGIGMFLALVSVAYVFIQRTKRWNEHNRLLLWAIFIGGPLSIIAIEMGWFFAELGRQPWILVGYMTTAEGATTS…	YP_003426810.1	278731	279744	ATGGATTATGAATTAATAGGAATTACCGTTCTGTGGACCTTTCTCTACGGCTATCTAATCGTGGCGTCGATTGATTTCGGCGCCGGGTTCTTTAGCTACTACTCTAGTATCACAGGGCGAGAACATATTATTAATAAAGTCATTGCTCGTTATCTTTCCCCTGTATGGGAAGTAACAAATGTCTTTCTAGTATTCTTTTTTATCGGGATTGTGGGGTTCTTTCCTTCAACCGCCTATTATTACGGAACAGCATTGCTTATCCCAGGTAGTATAGCAATCATTTTGCTGGCTATCCGCGGGTCATATTACGCTTTTCACAATTACGGGGAAAAAGGAAGTCTCTTCTATCAATTTTTGTACGGAGCTACAGGCCTGTTAATCCCTGCATCACTTTCTGTC…	MDYELIGITVLWTFLYGYLIVASIDFGAGFFSYYSSITGREHIINKVIARYLSPVWEVTNVFLVFFFIGIVGFFPSTAYYYGTALLIPGSIAIILLAIRGSYYAFHNYGEKGSLFYQFLYGATGLLIPASLSVVLTISEGGFIILEGDQVLLDYPALFSSFYSWTVVILAIVSVLYISACFLTFYAYKARDIDAFKVLRGYALFWSFPTILASILVFFALNQHNPVHFEKMVDLAWMFSLSFLFFLGAVYLIWKGKRLGLSFIFVMLQFATAFYGYGASHLPYLLYPHLTIYDGFTNEAMAIALIIAFIAGLFLLIPSLYLLMRLFLFDNKYVQGRK		XXXX
NC_013791.2	Bacillus pseudofirmus OF4 321	C	YP_003427063.1	560231	561574	GTGGAATTGGCTCTGGCGCCGGAGACCCTGGCGCGATGGCAGTTCGGCATCACCACCGTCTACCACTTCCTCTTCATCCCCCTGACGATCTCCCTCGCCGCGCTCACCGCCGGCTTGCAGACCGCCTGGGTGCGCACGGAGAACGAGAAGTACCTCAGGGCCACAAAGTTCTGGGGCAAGCTCTTCCTGATCAACATCGCGATGGGTGTCGTCACCGGCATCGTCCAGGAGTTCCAGTTCGGCATGAACTGGTCCGACTACTCGCGTTTCGTCGGCGACGTCTTCGGTGCCCCGCTCGCCTTCGAGTCCCTGATCGCCTTCTTCTTCGAGTCCACCTTCATCGGGCTGTGGATCTTCGGCTGGGACAAGCTGCCGAAGAAGATCCACCTGGCCTGCCTC…	MDNVLLARSLFGSSMAFHIIFATLGVGITLMILLAEILRLIKKDEDYGLLAKRWTKGVAILLGVAIPSGTIVAVMLSLLWPGYMEIVGQVIALPFQIEIFAFFIEALFLSIYVYAADRLSPTMRIITVFFVALGATASAVLITDAHAWMNTPRGFDYVDGVVSNVRPLEAVFNPSIYVTAMHVLGSAYMTGAFMLGSVAAYKLFRGGLTARETTYHKKGLMLSLGVALVMSFYTANNGHDTAIMLHEEIPVKLAAAEGLFETQDNAPLAILGTPDPEAGRVIGGIEIPGMLSWLATGSTDGVVQGLNDFPRDEWPPLFVHTLFNVMVGIGTVLLGLAGIFWVIWFLGRKKQKAFPKWLLGALILCGPLSMIGIETGWIFSCTGRQPWTIFGVQRTAEAA…	YP_003427062.1	559171	560199	ATGGAAAATGTCTATATTGCCATTATCATTTTGTGGGTGTTCTTATTTGTCTACGCCATTGCAGGCTCTATTGATTTTGGCGCAGGTTTCTGGGCGATGTTTTATCGTAAGCGAACGGACACAAAAGCTGCAAGTATTGCGAATAGGTATCTCTCACCTTCATGGGAAGTAACGAATGTTTTTTTAGTACTCCTTGTCGTGGCTCTTGTCGGTTTCTTTCCAGGAGCTGCCTCTTCACTAGGTACAATTATGATCGTTCCTTTTTGCCTGGTGTTAATTCTGTTAACGATCCGAAGTGCCTTTATGGTGTATTCATATTCCGTACAGAAGTATACGAATATGCTTGTCATCATATCAGGGGTGACCGGCTTATTAATTCCAGCCTTGCTTATTAGTATT…	MENVYIAIIILWVFLFVYAIAGSIDFGAGFWAMFYRKRTDTKAASIANRYLSPSWEVTNVFLVLLVVALVGFFPGAASSLGTIMIVPFCLVLILLTIRSAFMVYSYSVQKYTNMLVIISGVTGLLIPALLISILPAAIGGFVETVGDRQYVLVNQLFSSPTFYTHLGFGISTELFLSSLLLSDYAREANSEETYHVYRKNAIILGPITLAFAVAAIFTLIPEAFWMFENMANEWLLFSLSLLAFSIGYSALWWPSKKVSVGQPRAAVLLIAAQFGLASFAYGSAHMPYFLYPDVTIYDAFTNDTMFGLLLIGYGVGMAVLVPIFIFFWRLFMKDKRYLKQEG		XXXX
NC_009848.1	Bacillus pumilus SAFR-032 323	C	YP_001488727.1	3482780	3484195	ATGGACATAGTGGATTTGGGACGACTTCAATTTGCGATAACAACGATCTTTCATTTTGTTTTTGTGCCGATTTCCATTGGGCTGTCTTTATTGGTAGCCATTATGGAAACGATGTATGTAGTAAAAAAGAATGATTTGTACAAAAAGATGGCCAAGTTTTGGGGAACCTTTTTGCTCATCAATTTTGCTGTCGGGATTGTGACAGGGATTATGCAGGAGTTCCAATTTGGGATGAACTGGTCTGATTTCTCACGATTCGTCGGTGACGTATTTGGGACACCACTAGCGATTGAGGCCCTCTTAGCATTTTTCCTCGAATCGACTTTTATTGGACTATGGGTGTTTGGTTGGGATCGTTTGTCCAAAGGTGTGCATCTCGCATGTATTTGGCTCGTATCC…	MSELFLARFQFASTTLFHFIFVPMSIGLVFIVALMQTLYVVKKKEIYKKMAKFWGHLFLLNFAVGVVTGILQEFQFGMNWSDYSRFVGDVFGAPLAIEALLAFFLESTFIGLWIFGWDRLPKKIHLLCIWLVSIGTIFSAFWILLANSFMQEPVGFVIKNGRAEMNDFGALVTNPQLWVEFPHVLFGALATGAFFIAGVSAYKMIKKQEIAFFKKSFQIAMVLALISGLGVAFSGHDQAKHLMESQPMKMAASEALWKDSGDPAAWTLFANIDTDKKENSAEINIPFALSYLAYSKFSGDVPGMLSLQKEYEAKFGPGDYIPPVKTTFWSFRIMVGAGMLMIFASMIGLYLSFRKKLETNKWFLRFMVGMIAFPFIANSAGWIMTEIGRQPWTVFGMMT…	YP_001488726.1	3481777	3482793	ATGGCATATCTTAACGAGATTTGGTTTATTCTTGTCGCAGTATTGTTTGTTGGATTTTTCTTCTTAGAAGGATTTGATTTTGGTGTTGGGATGTCCATGCAGCTACTTGGAAAGGATGCGCACGAACGCCGCATTTTAATTAACACGATTGGACCTTTCTGGGATGCGAATGAGGTCTGGCTGATTACAGCTGGGGGCGCAATTTTCGCTGCTTTCCCGCACTGGTATGCCACGATGTTCAGTGGATACTATATACCGTTTGCGGTTCTCCTCTTAGCGCTCATCGGGCGCGGAGTTGCCTTTGAATTCCGAGGGAAGGTGGAGAAAGCCTCTTGGATCAAAGCATGGGACTGGGTCATCTTCTTTGGCAGTCTATTGCCACCGTTTTTACTCGGTGTG…	MAYLNEIWFILVAVLFVGFFFLEGFDFGVGMSMQLLGKDAHERRILINTIGPFWDANEVWLITAGGAIFAAFPHWYATMFSGYYIPFAVLLLALIGRGVAFEFRGKVEKASWIKAWDWVIFFGSLLPPFLLGVLFTSILRGMPIDQDMNMYAGFTDFVNLYSVIGGLAVTVLCLLHGLIFVTLRTEGDLRDRARKLGKRVLLIALPVLVLFVGVSIMETDIYTVRPIITIPLTVLIVVCYVAALFFMKKERDGWTFLFTGAGIMVTVTMLFTALFPRVMISSINHTFDLTIQNAASGSYSLTVMTIVAISLLPFVLGYQIWSYYVFRKRVSGKEPMTY		XXXX
NC_009848.1	Bacillus pumilus SAFR-032 323	W	YP_001487928.1	2717763	2719094	ATGGAAGATATGCTTTTCTATGACCGAATGCAATTTGCATTTACTATTACCTTTCACTATCTCTTCCCTCAATTGACAATGGGATTATCCCTAATGATTGTCTATTTTAAGTGGAAGTTTTTAAGAACTAAAATCGACACATACAATGATGCAGCAAAGTTTTGGATGAAAATCTTTGCACTCAATTTTGCTATGGGTGTAGTTACAGGAATCCCCATGGAGTTTCAATTTGGCACAAATTGGGCTAAATTCTCTGAACTTACCGGAGGGATAATTGGACAGACTTTAGCAATGGAAGGGATGTTTTCCTTTTTCTTGGAATCATCATTTCTTGGGCTTTTTCTGTTTGGGGAAAAGCTACTTGGACATAAGCTTCATTTTGTCACCGGGTTTTTGGTA…	MTDLVLARSLFGTTMGFHIIYASLGVGIPLMILLAELIFQKTKDPHYAVMAKRWTKAQAVLLGVAIPTGTIAGTQLALLWPGFMEVIGKVMSLPFQIEIYAFFIEALFMSIYVYAADRLSPAMRIITVIFVVIGAAASAILITNVHAFEGTPAGFQMVNGEITNIEPWKAFFNPSFVVTATHVVLSAFTTGAFVIASVAAFKMLKTRKNEKLYTFHRKALFLGLIVGGLFSFLTAINGHESAQLLYEYQPEKLAGAEGLFETQSHAPLAIGGFTDADSKEIKGAIEIPWALSFLAGNSFDTVVKGLNDFPRDEWPPLFIHTLFNGMVIIGSVLILFAVLALLYRKILKREHYPKWLLFLYLFGGPLSLLAIEFGWIFACTGRQPWVIYRMLKTSEVVTS…	YP_001487929.1	2719110	2720162	ATGCAAATGGATGTGACAACTGATGCACTCATTGCAATCACCATCTTATGGGGGTTCGTTTTTATCTATGCAGTGATGGCATCAATGGATTTCGGCGCAGGATTTTGGTCCATGATTTATATGAATAAAGAACAAACAAAGGCCGCTAATATCGCAAATAAGTACCTCTCTCCAACATGGGAAGTAACGAACGTATTCATTGTGGCAATTGTTGTTGCGTTGTTTAGCATGTTTCCAGGTGCGACCTTTGTCCTTGGTACTGTTTTATTAATACCAGGCAGCATTATATTATTGCTTCTTGCACTGCGAAGCGGGTTTCTCGTATTTTCTCATTCTCTTCCTAAAAAATACAGAAAAGCAGTGACTTACATTTCAGGGATTAGCGGCTTTATCATTCCA…	MQMDVTTDALIAITILWGFVFIYAVMASMDFGAGFWSMIYMNKEQTKAANIANKYLSPTWEVTNVFIVAIVVALFSMFPGATFVLGTVLLIPGSIILLLLALRSGFLVFSHSLPKKYRKAVTYISGISGFIIPSILIMVLPITHGGFIFKQNNNYSLDLGLVFTSANVYSFVGFAIFSTLFLSSLLLADFSNVADEDEAYSIYRKGALITGPLSLMMAFFIMLTLRSEANWLFTKMMQNFPILLVSLLMFLLAGLALFLPNSRFKHRKGRPRLAVIAITIQYFLASYVYGRAHLPYMAYPDITIMSGFTDPVTFRALFITYIVGFIILFPGFYFFWRLFMKDKRYIRQED		XXXX
NC_014219.1	Bacillus selenitireducens MLS10 324	W	YP_003698645.1	579601	580959	ATGTTTGATGTAGTCGAACTGTCTCGTTTACAGTTTGCCTTAACCGCAATGTACCATTTTCTATTCGTACCATTAACGCTGGGGATGGCGTTTTTGCTGGCGATTATGGAAACGGTATATGTGCTGTCCGGCAAACAAATCTATAAAGATATGACCAAATTCTGGGGCAAGTTATTTGCAATTAACTTCGCTCTTGGGGTCGCTACCGGATTGACCATGGAGTTTCAATTCGGGACCAACTGGTCATATTTCTCTCACTACGTCGGGGATATCTTCGGTGCGCCGCTGGCTATTGAAGGCTTGATGGCATTCTTCCTGGAATCGACCTTTGTTGGCTTGTTCTTCTTCGGCTGGGACCGTTTAGGAAAAGTGCAACATATGGCCGTGACCTGGCTGGTC…	MLDVLLLSRLQFTFTAVVHYIFIPLTIGLAVFIAYMEFRYWRTKDPLYDKMARFWTKLFLINFGVGVATGITMEFQFGTNWAAYSRFVGDVFGAPLAAEGVFAFFLESTFIGLLVFGRDKISRGMRFFAALMVAVGTSLSGFWIIAANSWQQTPQGHIINEELNRAEMVSFAEVIFNPSTMVRYLHVMEGAFITAAMFIVAISAYFIIKKKNLPLAKRSMKMGIVVGLVFSVLQAFSGHSHAQLVGETQPEKLAAYEAHWETEANAPLLLFAIPDHENERNRFEIGIPGMLSFLTYDDVNAEVTGLKEFAAEDRPPVLGNFIAFRVMVTAGIILIGFFMVMAWQWRKGNLFEKEKLMKTAFWMLPLPYIANTAGWIVAEWGRQPWAVFGVLRTEDAVSH…	YP_003698646.1	580959	581978	ATGGACTTACAACTGATCTGGTTTATACTGTTGGCCGTTCTGATTATCGGTTACGCCGTGTTGGATGGATTCGACCTTGGGATAGGGACTCTCTTCTATCAGCTTGGGAAAACAGAAGAAGAGAAACGCACGTTAATCAATTCAATCGGTCCTGTTTGGGATGGCAATGAAGTCTGGCTTTTAACGGGTGGTGGCGCACTGTTTGCGGCGTTTCCGTTCGTTTATGCCACGGTTTTCAGCGGTTTTTATCTGGCAATGATGGTCGTGCTCTTTGGACTGATCTTCAGAGCGGTCGCCGTTGAGTACTACTTCAAATGCTCGGACGACCCGCCGATGCAGCGCCTCATGGGGAAGCTGTTTATGATCGGGAGCCTTCTTCCTGCCCTGCTCTTTGGTGTG…	MDLQLIWFILLAVLIIGYAVLDGFDLGIGTLFYQLGKTEEEKRTLINSIGPVWDGNEVWLLTGGGALFAAFPFVYATVFSGFYLAMMVVLFGLIFRAVAVEYYFKCSDDPPMQRLMGKLFMIGSLLPALLFGVAMGNLVIGIPMDQNMNYTATFFHLLHPYALLIGVIGLVGFLLQGTTYTILKTENALQRRAIKFSKLFVMVLGVLWILGTVATVIFAPHMFTNFTNQPLLFVFPLLTVVAIVLIPFFMYQKKYMAVFLSSSVIITSKLLTLAGGLFPNLVTGADPATSLTIYNASSSEYTLTVMLIIALIGMPVVIGYTAFIYWHFRGKASHERAGY		XXXX
NC_014219.1	Bacillus selenitireducens MLS10 324	W	YP_003700573.1	2729300	2730679	GTGGCTCTCTTCCTTGCGCGGTGGCAGTTCGCCATTGTCACCATCTTCCACTTCTTCTTCGTCCCGGTGACAATCGGGCTAGGCGTCCTTGTCGCCGTTCTGGCCACTCTTGCGCATAGGCATCGCGGCTCCGATTGGGAACGCTTGACTCGTTTCTTTAGTCACATTTTCCTCATCAGCATGGCGGTCGGCGTCGTCACGGGTATAGTCCTTGAATTCCAGTTCGGCCTTAATTGGTCGCGCTACTCAGTGTTCGTCGGGAACATCTTTGGCGCACCGCTCGCCATCGAAGGTCTTCTCGCCTTTTTCTTGGAATCGACATTCATCGGCCTCTGGGTCTTTGGCCGTGATCGGCTGCCGCCGCGTGTCCATCTCGCCACGATTTGGCTGGTGAGCATC…	MFEYDPVLFSRILTYVTLGFHVIFATLGVGVPLMIAIAEWMGIKRNDPHYTLMARRWARGFVISVAVGVVTGTAIAVQLALLWPNFMQAAGHTIGLPMFMETFAFFFEAIFLGIYLYTWDRFKSKMKHFLLVIPIVIGATASAFFITSVNAFMNYPTGFQLVDGVLTDVSPLSAMFNPATPTKISHVIITAYLTAAFILGMVAALKLLKNSKSEYHRKALHLNITAAAVFAIATAVIGDFSGKYLHEYQPEKLAAAEWHFETEPGAPLILGGILTEDNDVRFALEVPYALSILAGGTPDTVVTGLNDFDPDYLPPLWVHYFFDTMVFIGMYLALIAVAFSLAGVKHRLNPLKNLNPLSPWLLKLIVAGGPLSMLAIQSGWIMAEVGRQPWIINGVMTVS…	YP_003700574.1	2730676	2731689	GTGACCTATGAATTAATCGGGATTACCGTCCTCTGGACTTTCCTGTACGGCTATCTCATAGTGGCATCCGTTGACTTTGGTGCCGGTTTCTTGAGCTTCGATGCCAAATACCGTAAAAATGATTTCGTCCTGAACAAAGTCATTCAGCGCTATCTGTCTCCGGTATGGGAAGTGACCAACGTCTTTTTGATCTTCTTCCTGATTGGGATTATCGGGTTTTTCCCGGATACCGCCTATTACTTTGGCACGGCCCTTCTCATACCCGGAAGCATCGCAGTCATTCTGCTTGCCATCCGCGGTTCTTACTATGCGTTTAACACGTATGGGGCAAAAGAGAGCAAAGTCTTCTCTTTTCTTTACGGAGCAACCGGCCTTTTGATTCCGGCCTCCCTTACCGTT…	MTYELIGITVLWTFLYGYLIVASVDFGAGFLSFDAKYRKNDFVLNKVIQRYLSPVWEVTNVFLIFFLIGIIGFFPDTAYYFGTALLIPGSIAVILLAIRGSYYAFNTYGAKESKVFSFLYGATGLLIPASLTVVLTVSLGGYIEVTDGRVNLLYTELFTSIYSWTVVLLAISSVLFISAMFLTYYASRAKDEAALKTVRKYSLSWALPTIMMGLIVFAVLSQRNETQFNNMLDLWWAFALSGAAFLIAVWLVWKKQNYGTAFILVMIQYFTAFFAYGSAHLPYLLYPYLTIYDGFTNESMALALIIAFIAGLFLLIPSLYLLMRLFLFDQDYVQGNK		XXXX
NC_017743.1	Bacillus sp. JS 325	C	YP_006233778.1	3879916	3881322	ATGGACGCACTGGACCTGGCGCGGTGGCAGTTCGGGGTCACCACCGTTTACCACTTTCTGTTCGTACCCCTGACGATCGGCCTCGGCGTCTTCGTGGCCGGCCTGCAGACCGCATGGCATCGCACGGGCAAGGAGCAGTACCTCAGACTCACCAAATTCTTCGGGAAGCTCTTCCTGATCAACTTCGCGATGGGCGTGGTCACCGGCATCGTGCAGGAGTTCCAGTTCGGCATGAACTGGAGCGACTACTCGATCTTCGTCGGAGACGTCTTCGGCGCCCCGCTGGCCCTGGAGGCGCTGCTCGCATTCTTCCTGGAGTCGACGTTCCTGGGCCTGTGGATCTTCGGCTGGGACAAGCTGCCCAAGCGTGTCCACCTCGCCACGATCTGGGCGGCGGTC…	MSELVLARIQFASTTLFHFLFVPMSIGLVFMVALMETLYLVKKNELYLKMAKFWGHLFLINFAVGVVTGILQEFQFGLNWSDYSRFVGDVFGAPLAIEALLAFFMESIFIGLWIFGWDRLPKKIHALCIWLVSFGTIMSSFWILTANSFMQEPVGFTIKNGRAEMNDFGALITNPQLWVEFPHVIFGALATGAFFIAGVSAFKLLKKKEVPFFKQSFKLAMIVGLCAGLGVGLSGHMQAEHLMESQPMKMAASEGLWEDSGDPAAWTAFATIDTKNEKSSNEIKVPYALSYLAYQKFSGSVKGMKTLQAEYEKIYGKGDYIPPVKTTFWSFRIMVGAGVVMILAALGGLWLNRRKKLENSKWYLRIMIALISFPFLANSAGWIMTEIGRQPWTVMGLMT…	YP_006233777.1	3878916	3879932	ATGGCATCTCTTCATGATCTTTGGTTTATACTCGTTGCTGTATTGTTTGTAGGATTCTTCTTTTTGGAAGGCTTTGATTTCGGGGTCGGCATGGCGACCCGTTTTCTTGGCCATAATGAATTAGAACGCAGAGTGCTGATCAACACGATCGGGCCGTTCTGGGACGCGAATGAAGTGTGGCTTTTGACTGGCGCGGGCGCCATTTTCGCGGCATTCCCAAACTGGTATGCAACGATGCTGAGCGGTTATTACATTCCGTTTGTCATTGTGCTGCTTGCGTTAATGGGCCGCGGGGTCGCGTTTGAGTTCCGCGGCAAGGTGGATCATTTGAAATGGGTAAAGGTTTGGGACTGGGTCGTTTTCTTCGGCAGTCTGATTCCTCCGTTTGTGCTTGGTGTT…	MASLHDLWFILVAVLFVGFFFLEGFDFGVGMATRFLGHNELERRVLINTIGPFWDANEVWLLTGAGAIFAAFPNWYATMLSGYYIPFVIVLLALMGRGVAFEFRGKVDHLKWVKVWDWVVFFGSLIPPFVLGVLFTTLFRGMPIDADMNIHAHVSDYINVYSILGGVTVTLLCFQHGLMFITLRTIGDLQNRARKMAQKIMGVVFVAVLAFAALSAYQTDMFTRRGEITIPLVVLIVICFMLAAVFIRKKKDGWTFGMTGAGLALTVGMIFISLFPRVMVSSLKSAYDLTVANASSGDYSLKVMSIAALTLLPFVIGSQIWSYYVFRKRVSHKEPMTY		XXXX
NC_017743.1	Bacillus sp. JS 325	W	YP_006232864.1	3004107	3005438	GTGGAGGTCCTTGAGCTAGCGCGGTGGCAGTTCGGCATCACCACCGTCTACCACTTCCTGATGGTCCCGCTGACCATCGGGCTGTCGATCCTGGTCGCGGCGATGCAGACCCGCTGGGTCCGCACCGGCGAGCTGCGGCACCTGAAGATGACCAAGTTCTGGGGCAAGCTGCTGCTGGTCAACTTCGCCATGGGCGTGGTGACCGGGATCGTGCAGGAGTTCCAGTTCGGGATGAACTGGAGCGCGTACTCCCGCTTCGTCGGCGACGTCTTCGGCGCGCCGCTGGCGATGGAAGGCCTCGTCGCGTTCTTCGTCGAGTCGACGTTCCTCGGCCTGTGGATCTTCGGCTGGGACCGGCTGCCGAAGAAGGTCCACCTGGCGTGCGCGTGGGCGTTCTCG…	MDDLVLARSLFGTTMGFHIIFATLGVGLPLMILVAELIYQKTKDDHYAIMAKRWTKAQAVLLGVAIPTGTIAGTQLALLWPGFMEVIGRVMSLPFQIEIYAFFVEALFMSIYVYAADRLSPAMRIVAVFFVLVGAAASAVLITNVHAFEGTPAGFKILNGKITDVDPWAAFFNPSFFITAGHVVLSAFMTGAFIVASVAAYKMIRTRKKEKVYRFHRKALLLALTIGGIFSLLTALNGHESAQMLYEYQPEKLAGAEGLFETRSHAPLAIGGFTDPKEEKVKWAIEIPWALSFLAANRFDTVVKGLNAFPRDEWPPLFIHTLFNAMVGVGMLLILYSIIGVVWRKVLKKDRFPTWLLVIFMTAGPFSLIGIEFGWIFACTGRQPWVIYHLLKTSDVVTT…	YP_006232865.1	3005481	3006521	ATGGACATTTCAACTGACGCTCTGATCGCCATCTCAATTATCTGGGGCTTTGTGTTTATTTACGCCGTCATGGCGACAATGGATTTTGGAGCTGGATTTTGGTCTATGATCTATTTAAACAAGGAACACATGAAGGCCACCGATATTGCGAATCGATTTTTGTCCCCGACTTGGGAGGTCACAAACGTCTTTATTGTGGCCATCGTCGTGGCGCTTTTCAGTTTTTTCCCCGGTGCGACATTTGTGCTCGGCACCGTGTTATTAATTCCCGGCAGCATAATTTTGCTGCTTTTAGCGATCCGAAGCGGATTTCTCGTTTTTTCAAACACAGCAAAAGAGCGGAAAACGCTAAGATATATTTCCGGCATCTCCGGCTTTATCATTCCTGCTGTTTTAATT…	MDISTDALIAISIIWGFVFIYAVMATMDFGAGFWSMIYLNKEHMKATDIANRFLSPTWEVTNVFIVAIVVALFSFFPGATFVLGTVLLIPGSIILLLLAIRSGFLVFSNTAKERKTLRYISGISGFIIPAVLILVLPVTHGGFIEKTDGIYNLNMSKIFSSPNAYSFIGFAILSTLFLSSLLLADFSNVAEEQDAYRAYRKSALITGPISLLFAVCIMVTMRNEANWLYSGMLNDFTWIIASFITFVIAGIALFLPNKSFGKNIGKPRLALVAIGIQYFLASYAYGRAHLPYMIYPDVTVMSGFTEPATFRALFATYIVAFIILFPGFYFFWKMFMRDKRYIRQEE		XXXX
NC_014976.1	Bacillus subtilis BSn5 326	C	YP_004205727.1	1985916	1987322	ATGGACCTCGACATCGTCGATCTATCGCGGCTGCAGTTCGCGGTAACGGCGCTCTACCACTTCCTGTTCGTGCCGCTGACCATCGGCCTGGCCGTGATCATCGCCATCATGGAGACCGTCTACGTGATGACGGGCCGCACCATCTGGCGCGACATGACGAAGTTCTGGGGCACGTTGTTCGGCATCAACTTCGCCATGGGCGTGGCCACGGGCATCGTGATGGAGTTCCAGTTCGGCATGAACTGGAGCTACTACAGCCACTACGTGGGCGACATCTTCGGCGCGCCGCTGGCCATCGAGGGGCTGATGGCCTTCTTCCTCGAAGCCACCTTCGTGGGCCTGTTCTTCTTCGGCTGGGACCGCCTGAGCAAGGTCGGCCATCTGGTGACCACCTGGTGC…	MSELVLARIQFASTTLFHFLFVPMSIGLVFMVALMETLYLVKKNELYLKMAKFWGHLFLINFAVGVVTGILQEFQFGLNWSDYSRFVGDVFGAPLAIEALLAFFMESIFIGLWIFGWDRLPKKIHALCIWLVSFGTIMSSFWILTANSFMQEPVGFTIKNGRAEMNDFGALITNPQLWVEFPHVIFGALATGAFFIAGVSAFKLLKKKEVPFFKQSFKLAMIVGLCAGLGVGLSGHMQAEHLMESQPMKMAASEGLWEDSGDPAAWTAFATIDTKNEKSSNEIKVPYALSYLAYQKFSGSVKGMKTLQAEYEKIYGKGDYIPPVKTTFWSFRIMVGAGVVMILAALGGLWLNRRKKLENSKWYLRIMIALISFPFLANSAGWIMTEIGRQPWTVMGLMT…	YP_004205726.1	1984916	1985932	ATGGCATCTCTTCATGATCTTTGGTTTATACTCGTTGCTGTATTGTTTGTAGGATTCTTCTTTTTGGAAGGCTTTGATTTCGGGGTCGGCATGGCGACCCGTTTTCTTGGCCATAATGAATTAGAACGCAGAGTGCTGATCAACACGATCGGGCCGTTCTGGGACGCGAATGAAGTCTGGCTTTTGACTGGCGCAGGCGCCATTTTCGCGGCATTCCCAAACTGGTATGCAACGATGCTGAGCGGTTATTACATTCCGTTTGTCATAGTGCTGCTTGCGTTAATGGGCCGCGGGGTCGCGTTTGAGTTCCGCGGCAAGGTGGATCATTTAAAATGGGTAAAGGTTTGGGACTGGGTCGTTTTCTTCGGCAGTCTGATTCCTCCGTTTGTGCTTGGTGTG…	MASLHDLWFILVAVLFVGFFFLEGFDFGVGMATRFLGHNELERRVLINTIGPFWDANEVWLLTGAGAIFAAFPNWYATMLSGYYIPFVIVLLALMGRGVAFEFRGKVDHLKWVKVWDWVVFFGSLIPPFVLGVLFTTLFRGMPIDADMNIHAHVSDYINVYSILGGVTVTLLCFQHGLMFITLRTIGDLQNRARKMAQKIMGVVFVAVLAFAALSAYQTDMFTRRGEITIPLAVLIVICFMLAAVFIRKKKDGWTFGMTGAGLALTVGMIFISLFPRVMVSSLHSAYDLTVANASSGDYSLKVMSIAALTLLPFVIGSQIWSYYVFRKRVSHKEPMTY		XXXX
NC_014976.1	Bacillus subtilis BSn5 326	W	YP_004204895.1	1147746	1149077	GTGGACCTCGCTCTGGCGCCGGAGACCCTGGCGCGCTGGCAGTTCGGTATCACGACCGTCTACCACTTCCTCTTCGTCCCCCTCACGATCTCGCTCGCCGCGCTCACCGCCGGCCTGCAGACCGCCTGGGTGCGCTCGGGGAACGAGAAGTACCTCAAGGCCACCAAGTTCTGGGGCAAGCTCTTCCTGATCAACATCGCGATGGGTGTCGTCACCGGCATCGTGCAGGAGTTCCAGTTCGGCATGAACTGGTCGGACTACTCCCGCTTCGTCGGCGATGTCTTCGGGGCCCCGCTCGCCTTCGAGGCACTGATCGCCTTCTTCTTCGAGTCCACCTTCATCGGTCTGTGGATCTTCGGCTGGGACAAGCTGCCGCAGAAGATCCATCTGGCCTGCATC…	MDDLVLARSLFGTTMGFHIIFATLGVGLPLMILVAELIYQKTKDDHYAIMAKRWTKAQAVLLGVAIPTGTIAGTQLALLWPGFMEVIGRVMSLPFQIEIYAFFVEALFMSIYVYAADRLSPAMRIVAVFFVLVGAAASAVLITNVHAFEGTPAGFKILNGKITDVDPWAAFFNPSFFITAGHVVLSAFMTGAFIVASVAAYKMIRTRKKEKVYRFHRKALLLALTIGGIFSLLTALNGHESAQMLYEYQPEKLAGAEGLFETKSHAPLAIGGFTDPNEEKVKWAIEIPWALSFLAANRFDTVVKGLNAFPRDEWPPLFIHTLFNAMVGVGMLLILYSIIGVVWRKVLKKDRFPTWLLVIFMTAGPFSLIGIEFGWIFACTGRQPWVIYHLLKTSDVVTT…	YP_004204896.1	1149120	1150160	ATGGAGATTTCAACTGACGCTCTGATCGCCATCTCAATTATCTGGGGCTTTGTGTTTATTTACGCCGTCATGGCGACAATGGATTTTGGAGCGGGATTTTGGTCTATGATCTATTTAAACAAGGAGCATATGAAGGCCACCGATATTGCGAATCGCTTTTTGTCCCCGACTTGGGAGGTCACAAATGTCTTTATTGTGGCCATCGTCGTGGCGCTTTTCAGTTTTTTCCCCGGCGCGACATTTGTGCTCGGCACCGTTTTATTAATTCCCGGAAGCATGATTTTACTGCTTTTAGCGATTCGAAGCGGATTTCTCGTTTTTTCAAATACAGCAAAGGAGCGGAAAACGCTAAGATATATTTCCGGCATCTCCGGCTTTATCATTCCTGCTATTTTAATT…	MEISTDALIAISIIWGFVFIYAVMATMDFGAGFWSMIYLNKEHMKATDIANRFLSPTWEVTNVFIVAIVVALFSFFPGATFVLGTVLLIPGSMILLLLAIRSGFLVFSNTAKERKTLRYISGISGFIIPAILILVLPVTHGGFIEKTDGIYNLNMSKIFSSPNAYSFIGFAILSTLFLSSLLLADVSNVAEEQDAYRAYRKSALITGPISLLFAVCIMVTMRNEANWLYSGMMNDFSWIIASFITFVIAGIALFLPNKSFGQNIGKPRLALVAIGIQYFLASYAYGRAHLPYMIYPDVTVMSGFTEPATFRALFATYIVAFIILFPGFFFFWKMFMRDKRYIRQEE		XXXX
NC_014479.1	Bacillus subtilis subsp. spizizenii str. W23 327	C	YP_003868187.1	3787763	3789169	ATGGACCCGCTGATCCTCGCGCGCGCGCAGTTCGCCGCCAACATCACCTTCCACATCCTGTTCCCCACGATCACCATCGCGCTGGGCTGGCTGCTGATGTTCTTCCGCTGGCGCTGGCTGCGCACGCACGACGGCGCCTGGCTTGCCGCCTACCGCTTCTGGACCAAGGTGTTCGCGCTGAGCTTCGCGCTCGGCGTGGTGAGCGGCATCACCATGAGCTTCCAGTTCGGCACCAACTGGCCGGGCTTCATGGAGAAGGCCGGCAACGTGGCTGGCCCGCTGCTCGGCTACGAGGTGCTGACTGCCTTCTTCCTCGAGGCCGGCTTCCTGGGCGTCATGCTGTTCGGCCACGGCCGCGTCAGCGAGCGCATCCACATGATGGCCAGCTTCTTCGTCGCC…	MSELVLARIQFASTTLFHFLFVPMSIGLVFMVALMETLYLVKKNELYLKMAKFWGHLFLINFAVGVVTGILQEFQFGLNWSDYSRFVGDVFGAPLAIEALLAFFMESIFIGLWIFGWDRLPKKIHALCIWLVSFGTIMSSFWILTANSFMQEPVGFTIKNGRAEMNDFVALITNPQLWVEFPHVIFGALATGAFFIAGVSAFKLLKKKEVPFFKQSFKLAMIVGLCAGLGVGLSGHMQAEHLMESQPMKMAASEGLWEDSGDPAAWTAFAKIDTKNEKSSNEIKVPYALSYLAYQKFSGSVKGMKTLQAEYEKIYGKGDYIPPVKTTFWSFRIMVGAGVVMIVAALGGLWLNRRKKLENSKWYLRMMIALISFPFIANSAGWIMTEIGRQPWTVMGLMT…	YP_003868186.1	3786763	3787779	ATGGCATCTCTTCATGATCTTTGGTTTATACTCGTTGCTGTATTGTTTGTAGGATTTTTCTTTTTGGAAGGCTTTGATTTCGGGGTCGGCATGGCGACCCGTTTTCTTGGCCATAATGAGTTAGAACGCAGAGTGCTGATCAACACGATCGGGCCGTTTTGGGACGCCAATGAAGTATGGCTTTTGACTGGTGCAGGCGCCATTTTCGCGGCGTTTCCGAACTGGTATGCAACGATGCTGAGCGGTTACTACATTCCGTTTGTCATTGTGCTGCTTGCGTTAATGGGCCGCGGGGTCGCGTTTGAGTTCCGCGGCAAGGTTGATCATGTAAAATGGGTCAAGGTTTGGGACTGGGTCGTTTTCTTCGGCAGTCTGATTCCTCCATTTGTGCTTGGTGTG…	MASLHDLWFILVAVLFVGFFFLEGFDFGVGMATRFLGHNELERRVLINTIGPFWDANEVWLLTGAGAIFAAFPNWYATMLSGYYIPFVIVLLALMGRGVAFEFRGKVDHVKWVKVWDWVVFFGSLIPPFVLGVLFTTLFRGMPIDADMNIHAHLSDYINVYSVLGGVTVTLLCFQHGLMFITLRTIGDLQNRARKMAQKIMGVVFVAVLAFAALSAYQTDMFTRRGEITIPLVVLIVICFMLAAVFIRKKKDGWTFGMTGAGLALTVGMIFISLFPRVMVSSLQSAYDLTVANASSGDYSLKVMSIAALTLLPFVIGSQIWSYYVFRKRVSHKEPMTY		XXXX
NC_014479.1	Bacillus subtilis subsp. spizizenii str. W23 327	W	YP_003867327.1	2925712	2927043	GTGGACATCCTCGACGTCGCCCGGTGGCAGTTCGGCATCACCACCGTCTACCACTTCCTGTTCGTCCCACTGACCATCGGCCTGACGCTGCTGGTCGCCGTCATGGAGACCAATTGGTTGCGTACGGCGCGACCGGAGTGGCTGCGGCTGGCGAAGTTCTTCGGCAAGCTGCTGCTGATCAACTTCGCGCTCGGCCTGGTGACCGGTATCGTGCAGGAGTTCCAGTTCGGGATGAACTGGTCGGACTACTCCCGGTTCGTCGGTGACATCTTCGGCGCACCGCTCGCCGTCGAGGCGCTGCTCGCGTTCTTCCTCGAGTCGACGTTCCTCGGCCTCTGGATCTTCGGGTGGGACAAGCTGCCGCGCAAGCTGCACGTGGGCTGCATGTGGCTGGTCCAC…	MDDLVLARSLFGTTMGFHIIFATLGVGLPLMILVAELIYQKTKDDHYAIMAKRWTKAQAVLLGVAIPTGTIAGTQLALLWPGFMEVIGRVMSLPFQIEIYAFFVEALFMSIYVYAADRLSPAMRIVAVFFVLVGAAASAVLITNVHAFEGTPAGFKILNGKITDVDPWAAFFNPSFFITAGHVVLSAFMTGAFIVASVAAYKMIRSRKKEKVYRFHRKALLLALTIGGIFSLLTALNGHESAQMLYEYQPEKLAGAEGLFETRSHAPLAIGGFTDPNEEKVKWAIEIPWALSFLAANRFDTVVKGLNAFPKDEWPPLFIHTLFNAMVGVGMLLILYSIIGVVWRKVLKKDRFPTWLLVIFMTAGPFSIIGIEFGWIFACTGRQPWVIYHLLKTSDVVTT…	YP_003867328.1	2927086	2928126	ATGGACATTTCAACTGACGCTCTGATCGCCATCTCAATTATCTGGGGCTTTGTGTTTATTTACGCCGTCATGGCGACAATGGATTTTGGAGCGGGATTTTGGTCTATGATCTATTTAAACAAGGAGCACATGAAGGCCACCGATATTGCGAACCGCTTTCTGTCCCCGACTTGGGAGGTCACAAACGTCTTTATTGTGGCCATCGTCGTGGCGCTCTTCAGCTTTTTTCCTGGCGCGACATTTGTGCTCGGGACGGTTTTATTAATTCCCGGCAGCATGATTTTACTGTTTTTAGCGATTCGAAGCGGATTTCTTGTTTTTTCTAACACAGCAAAGGAGCGGAAAATGCTAAGATATATTTCCGGTATCTCCGGCTTTATCATCCCTGCTATTTTAATA…	MDISTDALIAISIIWGFVFIYAVMATMDFGAGFWSMIYLNKEHMKATDIANRFLSPTWEVTNVFIVAIVVALFSFFPGATFVLGTVLLIPGSMILLFLAIRSGFLVFSNTAKERKMLRYISGISGFIIPAILILVLPVTHGGFIEKTDGIYNLNMSKIFSSPNAYSFIGFAILSTLFLSSLLLADFSNVAEEQDAYRAYRKSALITGPISLLFAVCIMLTLRNEANWLYSGMMNDFSWIIASFITFVIAGIALFLPNKSFGQNIGKPRLALVAIAIQYFLASYAYGRAHLPYMIYPDVTVMSGFTEPATFRALFATYIVAFIILFPGFYFFWKMFMRDKRYIRQEE		XXXX
NC_014171.1	Bacillus thuringiensis BMB171 329	W	YP_003667347.1	5035979	5037334	GTGGAATTTGATCCGTTCCTGTTGGCCCGGCTTCAGTTTGCCGCCAACATCAGCTTTCATATCTTGTTTCCTACTATCACCATAGGCCTGTGTTGGGTGCTCTTTTATTTCCGGTTGCGCTACACCTTCTCCGGAGATAAGGCTTGGGAATATGCCTATTTTTTCTGGGTGAAGATTTTTGCACTCAGTTTTGCATTGGGTGTGGTGTCCGGCATCACCATGAGTTTCCAGTTCGGCACTAACTGGCCAGGCTTTATGGAAAAGGCGGGGAACATTGCCGGGCCATTGCTAGGGTACGAAGTGCTGACCGCGTTTTTTCTTGAGGCCTCGTTTCTTGGCATCATGCTGTTCGGTAAAAACCGTGTCTCCAATCGCCTCCACCTGACGTCCTGTGCGTTA…	MDTVTLARAFFGSSLAFHIIFATLGVGLSLMIFISEILYHWKKDSDYAIMAKRWTKAFAILLGVAIPTGTIVGVQISLLWPGFAKIVGQVISVPFQIEIFAFFLEALFMSIYVYAADKLPPFMRLISLFFVMLGATASAVLITSANTWMNTPAGFSMNPDGSVFNVDPWKAFFNPSFGTSAFHVVITAYATGAAVIASIAGFKLLKKNLSTREIAYHKKGLLLGLVVTFITGATMWLSGHESAIALHKHSPEKLASAEALFETTSHAPLSIGGVVDPNTLELNYALEIPNMLSLLVGLDPSTVVKGLNEFPQETWPPFYTHTLFNLMVGTAAFTFAVAAIALLYWYFVYRKKGTELPKWLLWGAAACGPIMMLGIEFGWIFSCSGRQPWTIYGMQRTVD…	YP_003667348.1	5037297	5038352	ATGATTTACAACACCAAGGAGGCGATTCTCGTGCATGAGGAAAGTATTGCAATCATCATCTTATGGGCCCTTATTTTCGTATACAGTATATTAGGGTCCATCGATTTTGGAGCTGGTTTTTGGGGCATGGTATACGCAAAACATCCAACGCTCGCTGCCAAACTTGCGAATCGGTACTTATCACCAACGTGGGAAGTAACAAATACGTTTCTTGTTTTCGTCGTTGTCGCATTTCTCGGCTTCTTTCCGAAAGCGGCCTTTACTCTTGCGACAGTAATGTTCGTACCAGTTATGTTAATTTTAGTGCTCGTTGCAGTACGTAGTACGTTTATGGTATTTGCTTACTCCTTACCAAAATATCAGTACCTTCTTCGGGTTATTTCAGGTATTACTGGTCTC…	MIYNTKEAILVHEESIAIIILWALIFVYSILGSIDFGAGFWGMVYAKHPTLAAKLANRYLSPTWEVTNTFLVFVVVAFLGFFPKAAFTLATVMFVPVMLILVLVAVRSTFMVFAYSLPKYQYLLRVISGITGLLIPALLITVLPVTEGAYITMSEGKEVLLYGKLLSSPVIYCYMLFGLTSELFLSSLFLADFAREQSSEDTYRIYRRNAIILGPATLVTAIIALVVMDPETHWLMQGLIKQFPWFTVSIVLFVIGYSSLWWTNKKYNTLGYPRIAVLAVVAQYAFASYAYGVAHLPYIIYPDVTVFTSFTTTETFYALLILYAIGIAILLPGFIFFWNLFLKDRTFLKEK		XXXX
NC_014171.1	Bacillus thuringiensis BMB171 329	W	YP_003664261.1	1843617	1845020	ATGGACCCGCTCATACTTTCGCGTATCCAGTTCGGCGCGAATATTTCATTCCACATTCTATTTCCGACGATCACCATTGCGCTGGGTTGGGTGCTGCTGTTCTTCAAGCTGCGCTACAACGCGACCAACGATTCCGCCTGGATGCGCGCCTATTTCACCTGGGTGAAGGTGTTCGCGCTGTCCTTTGCCATGGGCGTGGTTTCGGGCGTCACCATGAGCTTCCAGTTCGGCACCAACTGGCCGGGCTACATGGAAAAGGTCGGCAACATCGCCGGGCCGCTGCTGGCCTACGAGATCCTCACCGCCTTCTTCCTCGAAGCGGCCTTCCTCGGCATCATGCTGTTCGGCTTCCGCCGCGTTTCCAACCGCATCCACACGCTGGCGACGGTGCTTGTCGCC…	METLELARIQFASTTIFHYFFVPLSIGLAFIIAIMQTLYVVKGQEVYKKMAKFWTQLFLINFAVGVVTGILQEFQFGMNWSTYSRFVGDVFGPSLAIEGLLAFFIESTFLGLWVFGEDKLPKRIHLMCIWLLSIGTMLSAFWILTASAFMQSPVGYEMAADGRAQMNDFLAIIQNPQLWVQFPHTITAAIATGAFFIAGVSAWKITKGQETVVFKKSFRISIIVGTITTALVLFFGHAQAQQLIKTHPMKMAAAEALWNTSEDPAPFTVFSKIDTEKKENSFEIQIPYMLSLLSYDKFSGQVEGMNQIQKQYEEKYGPGDYIPPVHTMFWSFRAMVMSGTFMLLLGAYGWLLSRKDRLAEKTWYLKLMVYAISLPFIGNTVGWIMTEMGRQPWVVFGVM…	YP_003664262.1	1845007	1846023	ATGTTATCTCTTAATGAGTTGTGGTTTTTAGTTATTGCAATCTTGTTTGTTGGATTCTTCGTACTGGAAGGTTTCGATTTTGGTGTAGGAATGGTTTCGAGGTTTTTAGGAAAGAATGATTTTGAAAAACGAGTTTACTTAAATACAATAGGACCGTTCTGGCACGCGAATGAAGTATGGCTTGTTTGTGCTGGTGGAGCCATGTTTGCGGCATTTCCGCACTGGTATGCAACTTTATTTAGTGGTTTTTATATTCCATTTGTATTTATGCTTCTTGCTTTAATTTTAAGAGGTGTTTCCTTTAAATTTCGTGCGAAAATAGATAATCATAAATGGAAGAGTGCATGGGATTGGGGGATGTTTATTGGAAGTATGTTACCTCCTATCCTTTGGGGAGTT…	MLSLNELWFLVIAILFVGFFVLEGFDFGVGMVSRFLGKNDFEKRVYLNTIGPFWHANEVWLVCAGGAMFAAFPHWYATLFSGFYIPFVFMLLALILRGVSFKFRAKIDNHKWKSAWDWGMFIGSMLPPILWGVAIANFMVGVPIDESKNVVGGFLQLLHPFALLGGVMFLLLCIVHGLQFLTIRTTGKLRERARIAAIKIAPFSLLTLLVFAGVGLWKTDIFTAHGTEWIMVPIGAFVALLVSTLLNKRRRDGWAFFMTSLTIILLSASVFIGMFPRVMISSLGAMNDLTIYNAASGAYALKLMTYFAIAILPFVIGSQIWSYYVFRQPVKSDNDLEY		XXXX
NC_014171.1	Bacillus thuringiensis BMB171 329	W	YP_003666961.1	4633845	4635194	ATGGACCCGCTCGATATCGCACGGTGGCAGTTCGGCATCACCACCGTCTACCACTTTTTCTACGTCCCCCTCACCATCGGACTCGCGCCGCTGGTCGCCATCATGCAGACGATGTGGGTGCGCACTCAGGACGAACGGTGGCTCAAGCTCACCAAGTTCTTTGGCAAACTCCTCCTCATCAACTTCGCGATCGGTGTGGTGACCGGGATCGTGCAGGAGTTCCAATTCGGGATGAACTGGAATGAGTACTCCCGTTTTGTGGGCGACGTCTTTGGTGCACCACTGGCTATGGAGGCACTCGCTGCGTTCTTCGTGGAATCAACATTCCTTGGCCTTTGGATCTTTGGGTGGGACAAACTCAATAAGAAGATCCACCTCGCCTGTATTTGGGCTGTTGCA…	MSDVLLLSRFQFAITIFYHFLFVPLTIGLVILVACMETQYARTLNPTYRKMANFWGKLFTINFVMGIITGITMEFQFGTNWSEYSKYMGDIFGSPLAIEALVAFFLESTFMGIWLFGKDKISPKFRAFCMWMVALGTNISALWIITANGFMQNPVGYVVRNGRAELNDFWALVTNPYAWNMFFHTVVGCYIVGAFFVMAISAYHLLRKNEVEFFKKSFKFGLMLGLFAATITPFMGHQSGVSAAKYQPAKGAAMEAVWETGKGQGFSIVQIPDVKNEKNFEFLTIPKLGSFFYTNSFDGEIVGLKDIPKDERPNVNLVYYSFRLMVALGMFFMALTWYGFYLNRKGKLENSKRYLKITIWSVLLPYIAINAGWIVAEVGRQPWTVYKLMRTAESVSPIS…	YP_003666962.1	4635184	4636212	ATGTCTCATGATATGCTTGCAATCATCTGGTTCGGTTTATGGGGCGTGATTTGGACAGTTTACTTCATTCTTGACGGGTATGCACTTGGTAACGGAATGATTTTTCCTTTCGTTACGAAAGATCGACAAGAACGAAATCAATTACAAGAAGCAATTGGCCCGTTCTGGGGCGGTAATGAAGTATGGTTAATTACAGCTGGTGGCGCAACATTTGCTGCCTTCCCAGTCACATATGCTAATATGTTTAGTTATTTATATACACCGTTATTCTTAGTATTACTTGCACTATTTGCTCGTGCCGCTGGACTGGAATTCATGCATAAAGATGATTCACCAATTTGGCAAAAAACTTGTAAATGGGCATTTGCAATTGGCAGTTTCTTAATCGCCTTTTTATTC…	MSHDMLAIIWFGLWGVIWTVYFILDGYALGNGMIFPFVTKDRQERNQLQEAIGPFWGGNEVWLITAGGATFAAFPVTYANMFSYLYTPLFLVLLALFARAAGLEFMHKDDSPIWQKTCKWAFAIGSFLIAFLFGVTFANLYYGLQIGKNGYEGNLLSLLNHYGILGGLFFTAIFVVSGALWVMIKTTGEVSDRAYKIARPFSMAAAIILAIFYVATANRTNLFQNFTEYPVLFILPVLAMLMSVLALIMVYKHKIGLAFTFVCLTIAMFMTTGFAGMFPRMLPSRINDAYSTTLYNAAGSQLNLKIMFFVAMVMVPIVIGYQLWSYSIFKNKIHKDSAKGYH		XXXX
NC_010184.1	Bacillus weihenstephanensis KBAB4 332	W	YP_001647789.1	4976980	4978335	GTGCCGGTAGGCGACATAGAGTTCCCGGTGATCGGCAACGACGCCCTGATCCCGGTGCTGGTGGTGCCCCACATCCTGATCGCCGCCTTCGTGATAGGGATGTCGCTGATCGCGCCGGTGAGCGAGTACCTGGGGCTCGTCACCAAGCAGCCCCACTACGACCGCTTCGCCCGCAACGCCGCCAAGTTCACCATCCTGATCTTCGCCTCGGGCTCGGCAATAGCCATCACGTTCGTCCTGATGCTCATAACCCTCTACCCGGTGTTCTGGTCGTACCTGCAGAACATCATGTTCTGGGCGCTTTTGGCGGAGGCCTTCATGTTCGTGGGGGAGATCATCCTGCTCTACGCCTGGTACAACGCCTGGGACCGGATGGCCTACCGGAAGCGGCTGCACGTG…	MDTVTLARAFFGSSLAFHIIFATLGVGLSLMIFISEILYHWKKDSDYAIMAKRWTKAFAILLGVAIPTGTIVGVQISLLWPGFAKIVGQVISVPFQIEIFAFFLEALFMSIYVYAADKLPPVMRLISLFFVMIGATASAVLITSANTWMNTPAGFSMNPDGSVFNVDPWKAFFNPSFGTSAFHVVITAYTTGAAVIASIAGFKLLKKNLSAREIAYHKKGLLLGLVVTFITGATMWLSGHESAIALHKHSPEKLASAEALFETTSHAPLSIGGVVDPNTLELNYALEIPNMLSLLVGLDPNTVVKGLKEFPQETWPPFYTHTLFNLMVGTAAFTFAVAAIALLYWYFVYRKKGVELPKWLLWGAAACGPVMLLGIEFGWIFSCSGRQPWTIYGMQRTVD…	YP_001647790.1	4978328	4979353	GTGCATGAGGAAAGCATTGCAATCATCATCTTATGGGCTCTTATTTTCGTATATAGCATACTAGGGTCTATTGATTTTGGAGCTGGTTTTTGGGGCATGGTATATGCTAAACACCCGACGCTTGCTGCCAAGCTTGCTAATCGGTACTTATCACCAACTTGGGAAGTAACGAATACGTTTCTTGTCTTTGTCGTCGTTGCTTTTCTCGGTTTCTTCCCAAAAGCGGCCTTTACCCTTGCAACCGTTATGTTTGTACCAGTTATGTTAATTTTAGTACTCGTTGCGATTCGTAGTACATTTATGGTATTTGCTTACTCTCTGCCAAAATACCAACACCTTCTTCGGATTATTTCAGGTATTACCGGGCTCTTAATCCCAGCTCTATTAATTACCGTTCTA…	MHEESIAIIILWALIFVYSILGSIDFGAGFWGMVYAKHPTLAAKLANRYLSPTWEVTNTFLVFVVVAFLGFFPKAAFTLATVMFVPVMLILVLVAIRSTFMVFAYSLPKYQHLLRIISGITGLLIPALLITVLPVTEGAYITMSEGKEVLLYGKLLSSPVIYCYMLFGLTSELFLSSLFLADFAREQGSEDTYRIYRRNAIILGPATLVTAIIALVVMDPETHWLMQGLIKQFPWFTVSIILFVIGYSSLWWTNKKYGTLGFPRIAVLAVVAQYAFASYAYGVAHLPYIIYPDVTVFTSFTTVETFYALLILYAIGIAILLPGFIFFWNLFLKDRTFLKEK		XXXX
NC_010184.1	Bacillus weihenstephanensis KBAB4 332	W	YP_001644670.1	1878133	1879536	ATGGACATATCCACGTTATCCCTGGCCCGCGCGCAGTTCGTGGCCAGCCTGAGCTTCCTGGCGTTTTTCCTGGCCTTCTCCCTGGCGCTCGCCTGGGTGCTGCTGTTCTTCAAGATCAGGGCGCGCTGGTCCGGGCAGGGCGGCTGGACGGCCGCCTACCGCTTCTGGGTGCGGATTTTCGCGCTGGCCTTCGTGCTGACCCTGGCGGCCAGCGTGCCGGTGCTGATCCAGCTGGGCAGCCTGTGGGCGGGCCTGATGGACAAGATCGGCAACGTGGCCGGCCCCTTGCTGGGCTACGGCATCCTCTCGGTCTTCATCCTCAAGTCCTGTTTCCTGGGCGTCATGCTGTTCGGCCAGCGCCGCGTGTCGGATGGCGCCCATACGCTGGCCGTGCTGATG…	METLELARIQFASTTIFHYFFVPLSIGLAFIIALMQTLYVVKGQEIYKKMTKFWTQIFLVNFAVGVVTGILQEFQFGMNWSTYSRFVGDVFGPSLAIEGLLAFFIESTFLGLWVFGEDKLPKRVHLLCIWLLSIGTMLSAFWILTASAFMHAPVGYEMAADGRAQMNDFWAIIQNPQLWVQFPHTITAAIATGAFFIAGVSAWKISKGQETAVFKKSFRVSIVVGTITTALVLFFGHAQAQNLIKTHPMKMAAAEALWNTSEDPAPFTVFAKIDTEKKENSFEIQIPYMLSLLSYDKFSGQVEGMNQIQKQYEEKYGPGDYIPPVHTMFWSFRAMVMSGTFMLLLGMYGWFLSRKDRLTENPWYLKIMVYAIALPFIGNTVGWIMTEMGRQPWVVFGVM…	YP_001644671.1	1879523	1880539	ATGTTATCTCTTAATGAGTTGTGGTTTCTAATTATCTCAACCTTATTCGTTGGCTTCTTTGTACTTGAAGGTTTCGATTTTGGTGTAGGAATCGTTTCAAGGTTTTTAGGGAAAAACGATTTGGAAAAACGTATATATTTAAATACAATTGGGCCGTTTTGGCACGCAAATGAAGTATGGCTTGTTTGTGCTGGTGGCGCTATGTTTGCGGCATTCCCGCACTGGTATGCAACTTTATTTAGTGGGTTTTATATTCCATTTGTGTTTATGCTTCTTGCATTAATTATAAGAGGTGTTTCCTTTAAATTCCGTGCGAAAATAGAAAATCATAAATGGAAGAGTTTCTGGGATTGGGGCATGTTTATTGGAAGTTTGCTACCTCCTATACTTTGGGGAGTT…	MLSLNELWFLIISTLFVGFFVLEGFDFGVGIVSRFLGKNDLEKRIYLNTIGPFWHANEVWLVCAGGAMFAAFPHWYATLFSGFYIPFVFMLLALIIRGVSFKFRAKIENHKWKSFWDWGMFIGSLLPPILWGVAIANFMTGVPIDGSKNMVGGFMKLLHPFALLGGVMFLLLCIVHGLQFLTIRTTGKLRERARIAATKIAPFALITLLVFAAVGLWKTDIFTAHGSEWLMVPIGAFVALFVSTLLNKRRRDGWAFFMTSLTIILLSASVFIGMFPRVMISSLGAVNDLTIYNAASGPYALKLMSYFSLAILPFVIGSQIWSFYVFRQPVKSDKDLEY		XXXX
NC_010184.1	Bacillus weihenstephanensis KBAB4 332	W	YP_001647411.1	4605429	4606778	ATGTTTCAAGATCCTGTCCTGATGAGTCGAGCATTGACGGCACTCACATTAGGTTTTCATGTGATTTTTGCCACACTCGGCGTCGGGGTTCCACTTTTAATTTTATTGGCAGAATTTTTAGGAATTCGTAAAAAAGACCCGAAATACACGCTCATGGCTCGACGCTGGTCGCGCGGCTATGTCGTGACGGTAGCGGTTGGGGTTGTGACGGGTACGGCCATCGGTCTGCAACTTTCACTCCTATGGCCGAACTTGATGCGCGTTGCGGGTCAAACGATTGCGCTCCCGCTTTTCATGGAAACGTTCGCCTTCTTCTTTGAAGCGATTTTCCTTGGTATTTACTTGTACACGTGGGATCGATTTAAAAATCCGTGGCACCACATGCTTCTCGGGATTCCG…	MSDVLLLSRFQFAITIFYHFLFVPLTIGLVILVACMETQYARTLNPTYRKMANFWGKLFTINFVMGIITGITMEFQFGTNWSEYSKYMGDIFGSPLAIEALVAFFLESTFMGIWLFGKDKISPKFRAFCMWMVALGTNISALWIITANGFMQNPVGYVVRNGRAELNDFWALVTNPYAWNMFFHTVIGCYIVGAFFVMAISAYHLLRKNEVEFFKKSFKFGLMLGLFAATITPFMGHQSGVSAAKYQPAKGAAMEAVWDTGKGQGFSIIQIPDVKNEKNFEFLTIPKLGSFFYTNSFDGEIVGLKDIPKDERPNVNLVYYSFRLMVALGMFFMALTWYGFYLNRKGKLENSKRYLKITMWSVLLPYIAINAGWIVAEVGRQPWTVYKLMRTAESVSPIS…	YP_001647412.1	4606768	4607796	ATGTCTCATGATATGCTTGCAATTATCTGGTTCGGTTTATGGGGCGTAATTTGGACAGTTTACTTCATTCTTGATGGCTACGCACTCGGTAACGGAATGATTTTCCCATTCGTTGCGAAAGACCGACAAGAACGAAATCAATTACAAGAAGCAATTGGTCCATTCTGGGGTGGTAATGAAGTATGGTTAATTACAGCTGGTGGTGCAACATTTGCTGCCTTCCCAATCACATATGCAAATATGTTTAGTTACCTATATACACCACTGTTTTTAGTATTACTTGCACTATTTGCTCGTGCCGCTGGACTTGAATTTATGCATAAAGACGATTCACCAATTTGGCAAAAAACTTGTAAATGGGCGTTTACAATTGGTAGTTTCCTAATCGCCTTCTTATTC…	MSHDMLAIIWFGLWGVIWTVYFILDGYALGNGMIFPFVAKDRQERNQLQEAIGPFWGGNEVWLITAGGATFAAFPITYANMFSYLYTPLFLVLLALFARAAGLEFMHKDDSPIWQKTCKWAFTIGSFLIAFLFGVTFANLYYGLQIGKDGYEGTLLSLLNHYGILGGLFFTAIFVVSGALWIMIKTTGEVSDRAYKIARPFSMAAAIILAIFYVATANRTNLFQNFTEYPVLFILPVLAMLMSVLTLIMVYKHKIGLAFTFVCLTIAMFMTTGFAGMFPRMLPSRINDAYSTTLYNAAGSELNLKIMFFVAIVMVPIVIGYQLWSYSIFKNKIHKNSAKGYH		XXXX
NC_016620.1	Bacteriovorax marinus SJ		no annotated cydA
NC_016776.1	Bacteroides fragilis 638R 172	W	YP_005110977.1	2251659	2253212	ATGAATGAACTTAGTAGCGTTGATTGGTCAAGAGCGCAGTTTGCTTTAACTGCACTTTATCATTTCTTATTTGTGCCTTTAACTTTAGGCTTATCTTTTATGATTGCTATAATGGAAACCATCTATGTAAAAACTAAAAATGAAAGATGGAAAAAAATCACCAAATTTTGGCTTTCATTATTTGCTATAAATTTTGCTATCGGTGTGGCTACAGGTATTATAATGGAATTTGAATTTGGAACAAACTGGGCAAATTATAGCTGGTTTGTGGGCGATATTTTTGGCGCACCTTTAGCGGTTGAAGGTATTATGGCATTTTTCTTAGAGGCTACTTTTTTTGCAGTTATGTTTTTTGGCTGGGATAAAGTAAGCAAGAGTTTTCACTTGCTTTCAACTTGG…	MIESIDTSLIDWSRAQFALTAMYHWIFVPLTLGLAVVMAIMETLYYKTGNEFWKRTAKFWMKLFGINFAVGVATGLILEFEFGTNWSNYSWFVGDIFGAPLAIEGILAFFMEATFIAVMFFGWDKVSKRFHLISTWLTGLGATISAWWILVANAWMQHPVGMQFNPDTVRNEMVDFMAVAFSPVAVNKFFHTVLSSWVLGAVFVIGISCWFLLKKRDKEFAVASIKIGAVFGLVASLLTVWTGDGSGYAIAQTQPMKLAAVEGYYEGQNGAGLVAVGLLNPEKKTYDDGQDPFLFRIEIPKMLSLLAERKVDAFVPGIKNIIEGGYELKDGTKALSAAEKIEKGKKAIAALATYRTAKKEGDEAAAKEAYTTLQENVPYFGYGYIKDVNQLVPNVPLNF…	YP_005110978.1	2253238	2254386	ATGGGTACATACATTTTTCTACAACAATATTGGTGGCTGGTAGTCTCACTACTCGGGGCCATACTCGTATTTTTACTGTTTGTGCAGGGTGGCAACTCTCTGCTGTTTTGTTTGGGCAAAACCGAAGAGCATCGTAAGATGATGGTAAACTCTACCGGACGCAAATGGGAATTTACATTTACTACGCTGGTCACTTTCGGTGGCGCTTTCTTTGCTTCGTTTCCTCTGTTTTATAGTACCAGTTTCGGGGGGGCCTACTGGCTGTGGATGATTATTCTTTTCAGTTTTGTGTTGCAAGCTGTCAGTTATGAATTTCAGAGCAAAGCGGGCAACTTGTTGGGAAAGAAGACCTACCAGACTTTTCTGGTGATTAACGGTGTGGTGGGACCCTTGCTCTTG…	MGTYIFLQQYWWLVVSLLGAILVFLLFVQGGNSLLFCLGKTEEHRKMMVNSTGRKWEFTFTTLVTFGGAFFASFPLFYSTSFGGAYWLWMIILFSFVLQAVSYEFQSKAGNLLGKKTYQTFLVINGVVGPLLLGGAVATFFTGSDFYINKGNMVNEVMPVISHWGNGWHGLDALTNIWNVILGLAVFFLARVLGALYFINNIADKELVAKCRRSLIANTVLFLVFFLAFVIRTLLADGYAVNPETKEIYMEPYKYFNNFIEMPVVLIVFLVGVVLVLFGIGKTLLKKTFDKGIWFVGIGTVLTVLALLLTAGYNNTAYYPSNTDIQSSLTLANSCSSQFTLKTMAYVSILVPFVIAYIFYAWRSIDNRKIDAKEMDEGGHAY		XXXX
NC_003228.3	Bacteroides fragilis NCTC 9343 173	W	YP_211570.1	2259223	2260776	ATGAATATCACTTCTCTCCAACTGGCGCGGACCCAGTTTACGGCGAGCTTGAGCTTTCTGGCCTTGTTCCTGGCATTGTCCATGGCATTGGCCTGGATTCTGCTGTTTTTCAAACTGCGCGCGCGCCATGGCCATACAGCTTGGACTGCCGCTTATCGTTTCTGGGTGCGCATTTTTGCGCTGTCCTTCGTCCTGGCCCTGACCAGCCTCATGCCGGTCCTGGTTCAGTTGGGCAGTTTATGGTCCGGCCTGATGGACAAGATTGGCAACGTTGCCGGCCCTTTGCTGGGCTTCGGCGTGTTGTCGGTTTTCATTCTTAAATCCTGCTTCCTCGGGGTGATGCTGTTCGGCCAGCGGCGTGTTTCCGATCTGGCGCACACCCTGGCGGTTCTGATGGTC…	MIESIDTSLIDWSRAQFALTAMYHWIFVPLTLGLAVVMAIMETLYYKTGNEFWKRTAKFWMKLFGINFAVGVATGLILEFEFGTNWSNYSWFVGDIFGAPLAIEGILAFFMEATFIAVMFFGWDKVSKRFHLISTWLTGLGATISAWWILVANAWMQHPVGMQFNPDTVRNEMVDFMAVAFSPVAVNKFFHTVLSSWVLGAVFVIGISCWFLLKKRDKEFAVASIKIGAVFGLVASLLTVWTGDGSGYAIAQTQPMKLAAVEGYYEGQNGAGLVAVGLLNPEKKTYDDGQDPFLFRIEIPKMLSLLAERKVDAFVPGIKNIIEGGYELKDGTKALSAAEKIEKGKKAIAALATYRTAKKEGDEAAAKEAYTTLQENVPYFGYGYIKDVNQLVPNVPLNF…	YP_211571.1	2260802	2261950	ATGGGTACATACATTTTTCTACAACAATATTGGTGGCTGGTAGTCTCACTACTCGGGGCCATACTCGTATTTTTACTGTTTGTGCAGGGTGGCAACTCTCTGCTGTTTTGTTTGGGCAAAACCGAAGAGCATCGTAAGATGATGGTAAACTCTACCGGACGCAAATGGGAATTTACATTTACCACGCTGGTCACTTTCGGTGGCGCTTTCTTTGCTTCGTTTCCTCTGTTTTATAGTACCAGTTTCGGGGGGGCCTACTGGCTGTGGATGATTATTCTTTTCAGTTTTGTGTTGCAAGCTGTCAGTTATGAATTTCAGAGTAAAGCGGGCAACTTGTTGGGAAAGAAGACCTACCAGACTTTTCTGGTGATTAACGGTGTGGTGGGACCCTTGCTCTTG…	MGTYIFLQQYWWLVVSLLGAILVFLLFVQGGNSLLFCLGKTEEHRKMMVNSTGRKWEFTFTTLVTFGGAFFASFPLFYSTSFGGAYWLWMIILFSFVLQAVSYEFQSKAGNLLGKKTYQTFLVINGVVGPLLLGGAVATFFTGSDFYINKGNMVNEVMPVISHWGNGWHGLDALTNIWNVILGLAVFFLARVLGALYFINNIADKELVAKCRRSLIANTVLFLVFFLAFVIRTLLADGYAVNPETKEIYMEPYKYFNNFIEMPVVLIVFLVGVVLVLFGIGKTLLKKTFDKGIWFVGIGTVLTVLALLLTAGYNNTAYYPSNTDIQSSLTLANSCSSQFTLKTMAYVSILVPFVIAYIFYAWRSIDNRKIDAKEMDEGGHAY		XXXX
NC_014933.1	Bacteroides helcogenes P 36-108 174	C	YP_004162238.1	3240406	3241953	ATGAATCTCGGATTAAGTATTTTATCCTTGGCGCGCTTTCAGTTCGCGATGACCACGGTGTTTCATTTCTTCTTTGTGCCATTATCAATCGGCTTAGCCTTGGTTGTTGCCATCATGGAAACGGTGTATGTTGTCAAAAAAGACATCATGTACAAGCACATGGCACAATTTTGGGGCCGCATTTTCTTACTTAGCTTTGCCGTTGGTGTCGTGACAGGGATTATACAAGAATTCCAATTTGGGATGAACTGGTCTGATTATTCACGGTTTATGGGTGACATTTTTGGGGCGCCACTAGCGATTGAAGCGTTAGTTGCCTTCTTTATGGAATCCACGTTTATTGGGTTATGGATGTTTGGTTGGGATCGGTTTAATGCCAAGCTCCACTGTGCGTTTATC…	MLENIDTSLIDWSRAQFALTAIYHWIFVPLTLGLAVIMGIMETVYYRTGDEFWKRTAKFWMKLFGINFAVGVATGLILEFEFGTNWSNYSWFVGDIFGAPLAIEGILAFFMEATFIAVMFFGWEKVSKRFHLAATWLTGLGATISAWWILVANAWMQNPVGMEFNPDTARNEMVDFWAVATQPMAVNKFFHSILSGWVLAAVFVVGISCWYLLKKRDKTFALASIKVAAWVGLCAAVLSAWTGDGSGYQVAQAQPMKLAAMEGYYEGRTGAGLVAFGILNPDKKRADDGRDPFLMRVEVPKLLSLLAERSTDAFVPGINDLLRGGYTLKDGTEALSAEEKIERGKTAISAFSAYRKAKAAGNSTEAEVAAKTLKENVAYFGYGYIKDVNDLVPNVALTF…	YP_004162237.1	3239234	3240382	ATGAATACATATATCTTTCTCCAACAATATTGGTGGTTTATAGTTTCTCTGTTAGGGGCCATCTTAGTGTTTCTGCTGTTTGTGCAGGGAGGTAATTCGCTCTTGTTCTGCTTGGGCAAGACAGAGGAACAACGCAAAATGATAATGAACTCCACAGGGCGTAAGTGGGAATTTACATTTACAACGCTTGTTACATTTGGCGGAGCATTCTTTGCTTCATTCCCCTTGTTTTATAGTACCAGCTTTGGTGGGGCATACTGGCTGTGGATGATTATTCTGTTCAGCTTTGTGTTGCAGGCCGTCAGCTATGAGTTTCAGTCCAAAGCGGGAAACTTGCTGGGCAAGACTACTTATCGCACGTTTCTGGTGATAAACGGAGTAGTGGGCCCCTTGTTGCTG…	MNTYIFLQQYWWFIVSLLGAILVFLLFVQGGNSLLFCLGKTEEQRKMIMNSTGRKWEFTFTTLVTFGGAFFASFPLFYSTSFGGAYWLWMIILFSFVLQAVSYEFQSKAGNLLGKTTYRTFLVINGVVGPLLLGGAVATFFTGSAFYVEKGNIAEFSMPVISRWANAGHGLDALLNPWNVVLGLAVFFLSRILGALYFINNISDDNLLKRSRRSLWANTGLFLLFFLAFVIRTLLADGYAVNPETGEIFMEPYKYLMNFIEMPLVLLIFLVGVVAVLWGIVRTLWKATFDKGIWFAGIGTVLTVLALLLIAGYNNTAYYPSSADLQSSLTLANSCSSLFTLRVMAYVSVLVPFVLAYIFYAWRSIDKKKIDAAEMKGGVHTY		XXXX
NC_015164.1	Bacteroides salanitronis DSM 18170 175	W	YP_004259655.1	3077224	3078732	ATGCTTGTGGAAATTCTGTCACGCATCCAGTTTGGTTTTAGTATTGGATTTCATATTTTATTTCCAACATTGAATTTGGGTTTGGCCGTCTTTTTAGTCATCATGGAATTCTTTTGGCTAAAAACGAAAAATCCAATTTATTTCGAGATATGTAAACTTTGGACTAAGATTTTTGCTCTTACCTTTGGAATGGGTGTTGTTTCAGGCATTGTACTTGCTTACCAGATTGGAACGAATTTTGGTCCATTTATCACCGAGTTTGGCAACGTTTTAGGTGCATTATTTGCCTATGAAACACTAACAGCCTTTTTTCTTGAAGCAGGTTTTTTGGGAGTAATGCTCTTTGGTTGGAAAAAAGTGCCACCGCTACTGCATTTTATTGCGACTTTACTTGTCGCC…	MLESIDTSMIDWSRAQFALTAMYHWLFVPLTLGLAVIMGLMETLYVISGNEFWKRTAKFWMKLFGINFAVGVATGLILEFQFGTNWSNYSWFVGDIFGAPLAIEGILAFFMEATFVAVMFFGWNKVSKKFHLASTWLTGLGATISAWWILVANSWMQYPVGMAFNPDTVRNEMTDFMAVAFSPVAVMKFLHTVLSSWMLGAVFVIGVSAWFLLRKREKELAVGSMKIAAGVGLFASLVTAMTGDKSAYQVAQCQPMKLAAMEALYDGGTSEPLTVVGDIKIPKMLSYLATHDFEGYVPGINNILLGGYMLPDGTTALSAAEKITKGKEAIAALADYREAKQAGKQAEMDNAREILEANMPYFGYGYIEDSNSLVPNVWLLFWAFRVMVGLGMYFIAFFA…	YP_004259656.1	3078770	3079921	ATGGATTCTACATATTTGTTCTTGCAAAATTATTGGTGGTTCTTGGTTTCCTTATTAGGCGCTTTACTGGTATTCCTGCTCTTTGTGCAAGGAGGAAATTCATTGTTGTTCCGTTTAGGCAGAACAGACGAAGAACGTACCTTATTGGTTAATTCTACGGGGCGTAAATGGGAGTTTACCTTTACGACGTTAGTTACTTTTGGAGGAGCATTTTTCGCTTCTTTCCCCTTGTTTTATAGTACGAGTTTTGGAGGGGCATATTGGTTATGGATGATTATTTTGTTCAGTTTTGTATTGCAGGCTGTGTCTTATGAGTTCCAATCTAAACTTGGCAATCTTTTGGGAAAGCGTGTATATCAATATTTTTTGGTCATTAACGGTGTCTTGGGACCGGTTTTG…	MDSTYLFLQNYWWFLVSLLGALLVFLLFVQGGNSLLFRLGRTDEERTLLVNSTGRKWEFTFTTLVTFGGAFFASFPLFYSTSFGGAYWLWMIILFSFVLQAVSYEFQSKLGNLLGKRVYQYFLVINGVLGPVLLGAAVATFFNGSNFIVDKANMSEGIMPVISRWANGWHGLDAFADPWNIMLGLAVFFLARLLGNLYFINNIRNEGLVARCRRQLITDAVPFLIFFLAFVIRTLLKDGYAVNPDTQIIVMEPFKYFHNLVEMPLLLVLFLVGVACVLFGLVKSIISSVYTKGIWFAGVGTVLTVLVLLLMVGYNHTAYYPSTSDLQSSLTLANSCSSQFTLKTMAYVSILVPFVLAYIIYAWRAIDRKPITTEELEKDGHAY		XXXX
NC_004663.1	Bacteroides thetaiotaomicron VPI-5482 176	C	NP_810123.1	1506320	1507882	ATGAATATCCCTCCACTCCTGCTGGCACGCGCGCAGTTCACGGCAAGCCTGGGCTTTCTGGCGCTGTTCCTGGCGATATCGCTGGCGCTGGCCTGGCTGCTGCTGTTCTTCAAGCTGCGCGCCCGCTGGTCGGGACAGTCCGGCTGGACGGCCGCCTACCGCTTCTGGGTGCGCATCTTCGCGCTGGCGTTCGTGCTGGCGCTGGCCTGCGCGGTGCCGGTGCTGATCCAGCTGGGCAGCCTCTGGTCGGGCCTGATGGACAAGATCGGCAACCTGGCCGGTCCCTTGCTGGGCTACGGCGTGCTGTCGATCTTCATCGTCAAGTCGTGCTTCCTGGGCGTGATGCTGTTTGGCCAGCGCCGGGTCTCCGACGCCGCCCATACGCTGGCCGTGCTGATG…	MIESIDTSLIDWSRAQFAMTAMYHWIFVPLTLGLAVVMGIMETLYYKTGNEFWKRTAKFWMKLFGINFAIGVATGLILEFEFGTNWSNYSWFVGDIFGAPLAIEGILAFFMEATFIAVMFFGWDKVSKRFHLASTWLTGLGATISAWWILVANAWMQHPVGMEFNPDTVRNEMVDFWAVATSPVAVNKFFHTVLSGWVLGGVFVVGISCWFLLKKRNREFALASIKIGAIFGLVSSLLAVWTGDGSGYQIAQTQPMKLAAVEGLYEGGTNVGLVGIGMLNPEKKTYNDGKDPFLFRIEIPSMLSFLAERDVDGYVPGITNIIEGGYQLKDGTTALSAAEKIERGKTAIGALAAYRAAKSAGHEEDAAVAYQVLQENMPYFGYGYIKDVNQLVPNVPLNF…	NP_810122.1	1505065	1506207	ATGTATATATTTCTACAACAATATTGGTGGCTGGTCGTTTCCTTGCTGGGGGCCATACTTGTATTTTTATTATTTGTGCAGGGAGGAAATTCTTTATTGTTCTGTTTGGGTAAGACGGAGGAACATCGTAAGATGATGGTGAACTCTACTGGACGTAAGTGGGAGTTTACGTTTACTACGCTGGTAACGTTCGGAGGTGCTTTCTTTGCTTCGTTCCCGTTGTTTTACAGTACCAGTTTCGGTGGGGCTTACTGGCTTTGGATGATTATTCTTTTCAGTTTTGTGTTGCAGGCTGTGAGTTACGAGTTCCAGAGCAAGGCAGGGAATTTGCTGGGTAAAAAGACCTATCAGACTTTCTTGGTAATTAATGGGGTTGTAGGACCTCTGTTGCTGGGTGGA…	MYIFLQQYWWLVVSLLGAILVFLLFVQGGNSLLFCLGKTEEHRKMMVNSTGRKWEFTFTTLVTFGGAFFASFPLFYSTSFGGAYWLWMIILFSFVLQAVSYEFQSKAGNLLGKKTYQTFLVINGVVGPLLLGGAVATFFTGSDFYINKANMTDTIMPVISHWGNGWHGLDALTNIWNVILGLAVFFLARVLGSLYFINSIADKELTDKCRRAVLNNTIFFLVFFLVFVIRTLVSDGFAVNPDTLEVYMQPYKYFINFIEMPVVLIIFLIGVVLVLFGIGKTVLKKTFDKGIWFAGIGTVLTVLALLLVAGYNNTAYYPSYTDLQSSLTLANSCSSEFTLKTMAYVSILVPFVIAYIFYAWRSIDRHKITEKEMDEGGHSY		XXXX
NC_009614.1	Bacteroides vulgatus ATCC 8482 178	C	YP_001300067.1	3571150	3572652	ATGCTTGATGGCTGGCCCGACGCGACGCTGCTGGCACGGATCCAGTTCGCTTTCACGGTTTCCTTTCACATCATCTTTCCGGCCTTCACCATCGGCCTTGCCAGCTATCTGGCGGTGCTCGAGGCGACGTGGCTGATCACCAAGCGCCGGGTGTTTCTCGATCTCTATAAGCACTGGGTTCGCGTCTTCGCCCTGACCTTTGGCATGGGCGTGGTGTCCGGGCTGGTGATGAGCTATCAGTTCGGCACCAACTGGGGGCCCTTCGCCAAGGCCACCGGCTCGATCCTGGGGCCCTTGATGGGCTATGAGGTGCTGACCGCCTTTTTCCTGGAGGCGGGGTTCCTTGGCGTGATGCTGTTCGGGCTGACGCGGGTTGGCCCCCGCCTGCATTTCTTCGCC…	MFENIDTSLIDWSRAQFALTAMYHWLFVPLTLGLAVIMGLMETFYVTTGKEFWKNTAKFWMKLFGINFAVGVATGLILEFEFGTNWSNYSWFVGDIFGAPLAIEGILAFFMEATFIAVMFFGWNKVSKRFHLASTWLTGLGATISAWWILVANAWMQYPVGMAFNPETVRNEMVDFAAVALSPMAIAKFFHTVLSSWILGAVFVVGISCWYLLRNRQKEFALSSIKVAAAVGLFASLVTAWTGDISGVQVAKVQPMKMAAAEGLHDGGNGVPFTIAGDLKIPKMLSILATHDIDGYVPGINNLLEGGYQMPDGTTALSAEEKIKRGQIAIAALDAFRKAHKAGDEASAAAARKTLDENVKYFGYGYIKDPAHLVPNVGLTFWSFRIMVGLGGYFILFFI…	YP_001300066.1	3569850	3570995	ATGGACTATATATTTCTACAAAATTATTGGTGGTTCCTAGTATCGTTACTGGGTGCTTTGTTGGTGTTCCTGCTCTTTGTGCAGGGTGGCAACTCTTTGCTGTTCACGCTGGGACGCAATGACGAAGAACGTGCCTTGCTGGTAAACTCCACAGGACGCAAGTGGGAGTTTACTTTTACCACCCTTGTCACTTTCGGCGGCGCCTTCTTCGCTTCTTTTCCGCTGTTCTACAGTACCAGCTTTGGCGGTGCTTACTGGTTGTGGATGATTATTCTTTTCAGTTTCGTATTGCAAGCTGTTTCATACGAGTTCCAGTCCAAGCTGGGCAATCTGCTGGGCAAACATACTTACCAATGGTTTCTGGTTATAAATGGTATTGTAGGGCCTCTATTGCTGGGA…	MDYIFLQNYWWFLVSLLGALLVFLLFVQGGNSLLFTLGRNDEERALLVNSTGRKWEFTFTTLVTFGGAFFASFPLFYSTSFGGAYWLWMIILFSFVLQAVSYEFQSKLGNLLGKHTYQWFLVINGIVGPLLLGGAVATFFTGSNFLVNKGNMGNELMPVISSWANGWHGLDALTNPWNLVLGFAVFFLARLLGNLYFINNIRDKDLIPRCRRQLITDAIPFLILFLAFVIRTLLADGFAVNPETKEVYMEPYKYFINLMDIPLLLVLFLSGVVGVLWGIGRAVFSKTATNGIWFTGIGVVLTVLALLLCAGYNNTAYYPSTADLQSSLTLANSCSSEFTLRTMAYVSILVPFVLAYIIYAWRAIDRKPITAKELEQDGHAY		XXXX
NC_008783.1	Bartonella bacilliformis KC583		no annotated cydA
NC_014932.1	Bartonella clarridgeiae 73		no annotated cydA
NC_012846.1	Bartonella grahamii as4aup		no annotated cydA
NC_005956.1	Bartonella henselae str. Houston-1		no annotated cydA
NC_005955.1	Bartonella quintana str. Toulouse 629		no annotated cydA
NC_005955.1	Bartonella quintana str. Toulouse 629		no annotated cydA
NC_010161.1	Bartonella tribocorum CIP 105476		no annotated cydA
NC_007984.1	Baumannia cicadellinicola str. Hc (Homalodisca coagulata)		no annotated cydA
NC_005363.1	Bdellovibrio bacteriovorus HD100		no annotated cydA
NC_010581.1	Beijerinckia indica subsp. indica ATCC 9039 633	C	YP_001834336.1	3741111	3742499	ATGGATATCACGGCGCTGCTCCTGTCCCGCATCCAGTTCGCGGTAACAATTTCTTTCCATATCATCTTCCCGGCCTTCACGGTCGGGTTAGCCGCGTGGCTGTGCGTGCTGGAAGCGCGATGGCTTGTCACCGGAAGGCCCGTCTATCGACGCCTGTTCGACTTCTGGCGCGGAATCTTCGCGGTCGCGTTTGGGATGGGCGTGGTCTCGGGCATCGTCATGGCGTTCCAGTTCGGCACCAATTGGAGCGAACTCTCCAGAAGAACTGGCGCCATCCAGGGTCCGCTTCTGCTCTATGAAAGTTTCACAGCCTTCGCGCTTGAAGCCAGTTTCTTTGGGGTATTGATGTTTGGCAGGGAGCGCGTGCCAAAATGGTTTTTCTTTTTTTCTTGCGCGATG…	MAFDPVLLSRLQFAFTITFHIIFPSFTIGLSAFIAVLLARHAITGRSQDLELARFWTKIFAISFAMGVVSGVVLSYQFGTNWSRFSTVAGNIIGPLMAYEVLTAFFLEATFLGIMLFGAGRVPGWLHLTASIMVAIGTAISAFWILAANSWMQFPVGHEMREGIAFPLDWLRIIFSPTFPLRFAHMVTAAYITTAFVVVAVGARFALAGRFPDHAKTMLRMGLGLAVVLVPLQILIGDMHGLKTAEYQPAKLAAIEGHWENEEEGAGVPLILFGWPNQKTETNDYALSLPHIGSLIVTHSWAGRFPSLKDFAPADRPPVPQVFFAFRFMVGIGFAMLGFVAWGVFLWWRGDLMRNRLFLRIAANVWPVGFLAIISGWMVTEIGRQPWVVTGFLRSADAA…	YP_001834335.1	3740052	3741065	ATGACCGGCTTGGAACCGTATCTGCCGTTGATCTGGGCCGGCATTCTGGCCACCGCCGTTGGCCTCTATGTCATTCTCGATGGATTCGATCTCGGTCTCGGCATTCTCTTCTTCACGACACGGGACGAGACCGCGCGCGATGACATGATGTCCTCCGTCGCGCCTTTCTGGGACGGGAATGAAACCTGGCTGGTTTTAGGGGGCGGCGGTCTGCTCGCCGCCTTTCCGCTCGCCTATTCGATCATCATGCCGGCGCTCTATATTCCGATCATCCTGATGCTGCTCGCCTTGATCCTGCGTGGCGTCGCCTTTGAATTTCGCTGGGCGGCAAAGCCCTGGCACGGATTCTGGGATGTCGCCTTTGCCGGGGGATCGACGCTTGCCGCCTTGGCGCAGGGA…	MTGLEPYLPLIWAGILATAVGLYVILDGFDLGLGILFFTTRDETARDDMMSSVAPFWDGNETWLVLGGGGLLAAFPLAYSIIMPALYIPIILMLLALILRGVAFEFRWAAKPWHGFWDVAFAGGSTLAALAQGFVLGGLIQGITVKDNAFAGGPFDWFSPFALLCGFGLVAGYGLLACCWLLMKTSGGLAAHARRLALPFLLAVVFCAAVVSIWTPLRYPAIAERWFSTPNIFYLWPLPAATGALAFLVFRALRRGDDFIPFFGVVGIFLLCFAGLAISAYPYLVPHSIDLWQAAGAPESLKFMLIGVSILLPVILGYTIFVYWTFRGRLRVGEGYH		XXXX
NC_012669.1	Beutenbergia cavernae DSM 12333 16	C	YP_002881635.1	1860332	1861804	ATGGAAGGACTTGACGCATTTCTTTTGGCCCGGATCCAGTTTGCAGCCAACATCACCTTCCATATCCTGTTCCCTACCATCAGCATTTCGCTGGGCTGGGTGCTGCTGTACTTCAAGCTGCGCTTCGTCAGGACGCAGGACCAGTACTGGATGGATGCCTACCAGTTCTGGGTGAAGATTTTTGCGCTGACGTTTGCGCTGGGCGTGGTGAGCGGCATCACCATGAGCTTCCAGTTCGGCACCAACTGGCCCGGCTACATGCAAAAGGTCGGCAACATCGCCGGGCCGTTGCTGGCCTACGAGGTGCTCACGGCGTTCTTCCTCGAGGCCACGATGCTGGGGGTGATGCTGTTTGCGCGTGAGCGCGTCAGCGAAACCATGCACACCATCGCCACGCTG…	MDALELARWQFGITTVYHFIFVPLTIGLAPLVAIMQTAWYVTGKDHWLRLTKFFGKLLLINFALGVVTGIVQEFQFGMNWSEYSRFVGDVFGAPLAIEGLAAFFVESTFLGLWIFGWERLPKLVHLLCIWAVAVAVNASAYFILAANSWMQHPVGAIFNPDTGRAELVDFGAVLTNNTLLAAFPHTVSAAFLVAGTFVAGVAGWWIVRSVRAGDVDLARTVYRPAAILGLATIVVSGAGVAVSGDWQAKLMYEQQPGKMAAAEALCESEYGADFSILTIGDLSNSCEGVQHVIAIPGLTSFLGTGSFDGYLPGVEDVQEEYSARYGGGPQYTPNLAVTYWSFRLMIGFAVFSAALAVAGMWLLRRGRVTDARWFSRLCLIAIPAPFVASSFGWIFTEMG…	YP_002881634.1	1859270	1860307	ATGGATCTCGCACTCGTGTGGTTCGTCCTCATCGCCCTGCTCTGGGTCGGCTACCTCGTGCTCGAGGGGTTCGACTTCGGCGTCGGGATGCTCATGCGCCCGCTCGCGAAGGACGACACCGACCGGCGCCTCGCGATCAACACCATCGGGCCCGTGTGGGACGGGAACGAGGTGTGGCTCATCGTCGCCGGCGGCGCGACGTTCGCCGCGTTCCCGGAGTGGTACGCCACCCTCTTCTCCGGCTTCTACCTGCCCCTGCTCGCCATCCTCGTCGCCCTGATCGTGCGCGGCGTGGCGTTCGAGTACCGGGGCAAGATCGACGACGACGCCTGGCGTGCCCGGTGGGACTGGGCCATCACGATCGGCTCGTGGGTGCCGGCGGTCCTGTGGGGCGTCGCG…	MDLALVWFVLIALLWVGYLVLEGFDFGVGMLMRPLAKDDTDRRLAINTIGPVWDGNEVWLIVAGGATFAAFPEWYATLFSGFYLPLLAILVALIVRGVAFEYRGKIDDDAWRARWDWAITIGSWVPAVLWGVAFANFVRGVPIDADFQMVGGLTSLLSPFALLGGVVTTLLFLTHGAVFLALKTAGDYSRRAQTVAARLAPVTLVVTAAWALWAQVAYSRNAWTWVALAVAALALVGVVVATARRREGWAFTLSAIAIASAVVLVFGSMFPAVMPSSIDPAFSLTISNASSTPYTLTLMTWVAGFLTPLVLAYQGWTYWVFRKRLIREVIPPHTGLVLAPRSERG		XXXX
NC_008618.1	Bifidobacterium adolescentis ATCC 15703		no annotated cydA
NC_011835.1	Bifidobacterium animalis subsp. lactis AD011		no annotated cydA
NC_017214.1	Bifidobacterium animalis subsp. lactis BB-12		no annotated cydA
NC_014638.1	Bifidobacterium bifidum PRL2010		no annotated cydA
NC_014616.1	Bifidobacterium bifidum S17		no annotated cydA
NC_017218.1	Bifidobacterium breve ACS-071-V-Sch8b		no annotated cydA
NC_013714.1	Bifidobacterium dentium Bd1		no annotated cydA
NC_010816.1	Bifidobacterium longum DJO10A		no annotated cydA
NC_015052.1	Bifidobacterium longum subsp. infantis 157F		no annotated cydA
NC_017221.1	Bifidobacterium longum subsp. longum KACC 91563		no annotated cydA
NC_016943.1	Blastococcus saxobsidens DD2		no annotated cydA
NC_013454.1	Blattabacterium sp. (Blattella germanica) str. Bge		no annotated cydA
NC_016146.1	Blattabacterium sp. (Mastotermes darwiniensis) str. MADAR		no annotated cydA
NC_010645.1	Bordetella avium 197N	C	YP_787606.1	3385699	3387276	ATGATTAACGAAGCTGTAGTGGATTTATCGCGGTTTCAGTTTGCTCTTACTGCGCTGTACCACTTTTTGTTTGTCCCTTTGACATTGGGGATGTCCTTTTTGCTTGCGATCATGGAGTCAGTTTATGTGATCACGGGCAAGCAAATTTACAAAGACATGGTGAAGTTCTGGGGCAAGTTGTTCGGAATTAACTTTGCCTTGGGGGTCACAACAGGTTTGACAATGGAGTTTCAGTTCGGAACTAACTGGTCATACTACTCTCATTATGTGGGTGACATTTTCGGCGCACCCCTTGCCATTGAAGGCTTGATGGCCTTCTTCTTAGAGTCAACTTTGGTCGGCTTGTTCTTCTTCGGTTGGGACCGTTTGAGCAAGGTTAAGCACTTAATGGTGACTTGG…	MIDMDVVGLSRFQFAATALYHFLFVPLTLGLSFLIAIMESVYVMTGRQIWKRMTMFWGTLFGINFALGVATGVVMEFQFGMNWSYYSHYVGDIFGAPLALEGLMAFFLEATFVGLFFFGWNRLSKVSHLVVTWLVALGTNLSALWILIANGWMQNPVGAVFNPDTMRMEMTDFVAVVLNPVAQAKFVHTVSAGYVCGAIFVMAISAWYLLRGRHIDLAKRSMTVAASFGLASALSVVVLGDESGYLTTEHQQMKIAAIEAMWHTEPAPASFNLIAVPNQEARKNDFAISVPYLMGLIGTRSLTTPLLGIDDLVLRAETRIRDGIVANEALERIRRDPKDQQAREVFDRTWQDLGYALLLKRYQPDLSKASDEDIRRAALDTIPTVAPLFWAFRLMVALG…	YP_787605.1	3384530	3385681	ATGGATACCTTGATTCCTCTCGATCTGGGCACCTTGCGCGTGATCTGGTGGGTGCTGCTCGGTGCGCTGCTCATCGGCTTTGCCATCATGGACGGCTTTGACCTGGGTGTCGCCGCCTTGCTGCCCTTCGTGGCCAAAAACGATGCCGAGCGCCGCATCGCGATCAACGTCGTGGGTCCGGTCTGGGAAGGCAACCAGGTCTGGCTCATCACGGCAGGCGGCGCAATTTTTGCGGCCTGGCCGCTGCTTTATGCCGCCGCATTTTCGGGCTTTTATCTGGCGATGCTGTTGCTGCTGCTGGCGCTCATCCTGCGGCCGGTGGCCTTTAAATACCGCAGCAAAATGGCGAGCCCGCGCTGGCGCAACAACTGGGATTATGTGTTGTGCGGCTCGGGTCTG…	MDTLIPLDLGTLRVIWWVLLGALLIGFAIMDGFDLGVAALLPFVAKNDAERRIAINVVGPVWEGNQVWLITAGGAIFAAWPLLYAAAFSGFYLAMLLLLLALILRPVAFKYRSKMASPRWRNNWDYVLCGSGLVASLVFGVAMGNVILGVPHDFHAVTLRSTWSGHFFQLFTPFAVLAGLISVFMLLMHGAVLLAWRTEDPVAGRARRLGQIAALLTALLFVAAGFWVARLDGYVITNAIHPDGPANPMIKEVIAAPGAWLHNFTKWPLFWIAPAMGVAGALLTIVLLALRVNVLSFLTSSLTLTGIILTVGFALFPFIMPSALNPKAGLTIWDASSSRLTLWVMLIAVAVFLPLVTLYTAWVYRVMRGKVTQESISDTPNSY	YP_787604.1	hypothetical protein	3384390	3354515	ATGTGGTACTTCTCGTGGATACTCGGCCTGGGGCTGGCTTGCACCTTCGCCATTCTTAACGCCATGTGGTTTGAGCTGCGCGAAGGGCAGGCCCACGACCCGCTCAAGCAGCCGGTCAGCAAGTGA	MWYFSWILGLGLACTFAILNAMWFELREGQAHDPLKQPVSK*
NC_010645.1	Bordetella avium 197N	W	YP_785514.1	1060686	1062263	ATGACGCAGTATGATCCGGTCTTCTACAGCCGCATGCTGACTGAACTGACTTTAGCGTTTCATATTATCTTTGCCACGATCGGAGTCGGTGTTCCGGTTATGATTGCCTTGGCGGAATGGCGCGGAATCCGTACCGGAGACCCGCATTATACGCTGCTGGCCAGACGCTGGACACGCGGCTTCGTCATCACCGTGGCGGTAGGCGTGGTTACAGGCACTGCGATCGGACTCCAGCTCAGCCTTTTGTGGCCGAGCTTCATGAGGATCGCCGGCCAGGCCATCGCGTTGCCGCTCTTTTTGGAGACCTTCGCCTTTTTCGTTGAAGCGATATTCCTCGGAATCTACCTGTACACCTGGGACCGGTTCAAAAAAAAGACAACCCATCTTCTGCTTATGATT…	VMVDDLVVDLSRFQFAATALYHFLFVPLTLGLSFILAVMETVYVTTGRVIYRQMAQFWGKLLLINFALGVATGLTMEFQFGTNWSFYSSFVGDTFGTLLAVEGLMAFFMESTFVGLMVFGWDRLSKAQHLVVTYLVAIGSNLSALWILVANSFMQAPHGAEFNPVTMRMELSSFSTLFFNPDAQAKFVHTVLAGYVTAAIFVCGVSAYYLLRNRHNDLARRSFRIAALFGVVGTCGVMTLGDALGFVGAHAQPSKLVAMEALWKTEKAPMAFNAIAFPSQSEERNLYELQVPGALSLLVTHSLTGTVPAADVLQEQAKERIRNGIPAVQAMQRLSSNPQDAEARAQFEAHKADMGYGLLVQRYAPDGDLTKVTDADVARASKDTIPEVWLVFWSFRVMV…	YP_785515.1	1062266	1063399	ATGGAAGTTTCATTCGTTCTCACTGTTATCTGGTGGCTGCTGCTGGGCGTGCTCCTTATGGGGCTGGCCATCATGATGGGTATGGACATGGGCGTGGGCACTTTGCTGCGCTTTGTGGGCAAGACTGATGATGAGCGGCGTGTGTCGCTCAACATCATCGGCCCGCATTGGGACGGCAACCAGGTCTGGTTCATCTTGGGCGGCGGCGCGATTTTTGCCGCCTGGCCGCTGGTGTACGCCACGGCGTTCTCGGGCTTTTACATCGTGATGCTGGTCTTGCTCTGGAGCATGATCGTGCGTCCGCTGGGCTTTGAGTACCGCAGCAAAATGTCGTCGCCGCGTTGGCGCAATGCCTGGGACTGGACGCTGTTCCTGTCCGGCGCTCTGCCGATGATTGTC…	MEVSFVLTVIWWLLLGVLLMGLAIMMGMDMGVGTLLRFVGKTDDERRVSLNIIGPHWDGNQVWFILGGGAIFAAWPLVYATAFSGFYIVMLVLLWSMIVRPLGFEYRSKMSSPRWRNAWDWTLFLSGALPMIVYGAAVGNVLQGVPFHFDWRLTSYYTGSFWALFNPFAILCGLVSLSLSIYMGGNTLMRSGESTMAQRARKASIFGGVVFLVLFTIGGVWASMLDGFKLVKQPGAGVAQTPLHQVVERSVGGLLDNYAAHPILWILPIVAYVAIVLGMLATARRQRILGWWLGAITWIAVLGTAGAAMFPFIMPSSTNPSHSLTVWNSGASTLTQGWMLGFTVIFIPLIILYTSWAFWVMRGKVDAKSVNANDHAY	YP_785516.1	membrane protein	1063410	1063616	ATGGCGGCATTTTTCAAATACATCTTCTGGCTGGGGGTCTCGCTGATCGCCATCGTGCTGGGTGTCCTCCTGGGGGATTACGGTCCCTGGTACTTGTCTTGGGTGCTGGGTACCGGATTGATGATTCTGGTCGCGGCTTCTGCTGGGGTGTTGTTCGAGGCCCAGGAAGACGCCCAGGACAAGATCGATGCGGCGCAAGGTCGGTAG	MAAFFKYIFWLGVSLIAIVLGVLLGDYGPWYLSWVLGTGLMILVAASAGVLFEAQEDAQDKIDAAQGR*
NC_010645.1	Bordetella avium 197N	C	YP_787284.1	3014544	3015878	TTGACCGAACTAATCTTATCCAGGTTGCAGTTTGCGGTGACAACATCCTATCATTTTTTATTTGTGCCGCTGACTCTGGGGCTGTCCGTCCTCGTTGCCCTCATGGAAACTTGGTACGTCAGGACGGGGGATGAAACCTATAAGAAAATGGCCAAGTTCTGGGGTAAGCTCTTTCTCATTAACTTCGCCATGGGTGTCGTGACAGGGTTAGTCCAGGAATTCCAATTTGGGATGAATTGGTCTGAGTATTCCCGGTTCATGGGGGATATCTTTGGCGCACCCTTGGCGATTGAAGCACTTTTAGCATTTTTTATCGAATCGACGTTTTTAGGGGTTTGGATTTTTGGGTGGGATAAATTATCCAAGAAAGTCCACTGTATGAGCATCTGGCTGGTAGCT…	MNITSLQLARTQFTASLSFLALFLALSMALAWILLFFKLRARHGHTAWTAAYRFWVRIFALSFVLALTSLMPVLVQLGSLWSGLMDKIGNVAGPLLGFGVLSVFILKSCFLGVMLFGQRRVSDLAHTLAVLMVAIGQLVAVGWAVALQSWLQTPDGAAMIDGRYQVYDWVSVIFNPSFGWRMSLTVLGAFLSAAFLMLGVTALQALRRPLDDGERYAYKTALVLALAASLLQMPAGWGMGEVVARLQPAKAAALAGYWHSGATPAIVIAGIPDSEQQRNLAAWTVNGGGRWLAQDAQTGYIGLDKYSGMRPPVAFVFFSLRALWLLGALMLLAAVLSFCLSFRRGFDPAAMPRWCLRGLTGMMFSGGLSVVLGIWVAQVGLQPFMVNRTITQSEVLSSI…	YP_787283.1	3013501	3014547	ATGATTGCGACCTTGGCCGCCTCGCTAGGCCTGAGCCCGGACGACCCTCTGTTCTGGATGCCCATGGTGTTCATGGGCTTGATGCTGCTTCTGATAGCCGCCGGTATCGTGCTCGACGGCTTTGACATCGGGGTCGGCATTCTGTTGCAGGTTGCGCCCGCCGAAGAGCGTGGGCGCATGATGAGCCTGCTCAGTCCCTGGCGCGACGCCAACGAATTCTGGCCGCTGTTGGGGATAGGTTTGTTCGGATCGGCCTTCCCTTTTGCCTGGGGAGCCATCATGGGCAAGCTCTACGGGCCGCTGACGCTCATGGTGCTGGGCATTGTGCTGCGCAGTGTGTCCTTTGAGTTCCGCATCCGCGCCAGTACCGAGGTTAAGCCGCGCTGGATCTTCGGGTTT…	MIATLAASLGLSPDDPLFWMPMVFMGLMLLLIAAGIVLDGFDIGVGILLQVAPAEERGRMMSLLSPWRDANEFWPLLGIGLFGSAFPFAWGAIMGKLYGPLTLMVLGIVLRSVSFEFRIRASTEVKPRWIFGFWAGSLLAAIGQGMVLGRIATDYQSDAGYGWFSLFVGLCAVAAYALLGACWLAMRVDGELQRRAASWARHGIRWTAAGMVAIAVTLGLANAGIFYKWSNAAHLGAAAGVWVAMLLGFVAAEMLLARLPGKADRLAWLPFVLCVLLYLLMLAGLAYSFFPYLILDDMTIWDGSGALGSSRLVLAGVVIGGPVVLVFNILAYRSVFGKDRRPAALPPP		XXXX
NC_002927.3	Bordetella bronchiseptica RB50 635	W	NP_887784.1	1329990	1331378	ATGGATCATTTAGTTACTGCACGTTCAATGTTTGGTCTGAACATGGGAGTACATATCATTTTTGCCACTCTTGGCGTCGGCATTCCTCTCATGATTTTATTGGCTGAAATTCTTTACTACAAAACAAAAGATAAAGATTATGAACTTATGGCACAGCGTTGGACAAAAGGAGCTGCTGTCCTGCTTGGAGTCGCCATTCCTACGGGAACGATTGCTGGTGTACAACTAGCGTTGCTTTGGCCGGGTTTTATGGAAATTGTAGGAAAAGTAATGGCTCTTCCCTTTCAAATTGAAATTTATGCTTTCTTTATTGAGGCTCTGTTTCTCTCTATTTACGTATACGCAGCGGACCGTATTTCTCGAAAAATGAGGATTATCAGTCTAATTTTAGTAGCAATA…	MMSSEALLLARIQFGFTISFHIIFPAITIGLASYLAVLEGCWLRTRDTVYRDLYHFWSKVFAVNFGMGVVSGLVMAYQFGTNWSAFSEFAGSITGPLLAYEVLTAFFLEAGFLGVMLFGWSRVGPRLHFFSTIMVALGTLVSATWILASNSWMQTPAGYEIVDGRVVPVDWLAVIFNPSFPYRLAHMGIAAFLATALLVAASGAWHLLRGHRTPAVRRMFAMALGMLAIAAPLQAVVGDMHGINTLKHQPAKIAAIEGHWENVPGEGVPLHLFGVPDMQAETTRYALSVPRLGSLILTHSLDGQFPGLKSYPPADRPNATVVFWSFRVMVGLGMLAIALAAWAGWARLRGRLYESRALQRFALAMGPSGLVAILAGWYTTEIGRQPWIVQGLMRTADAA…	NP_887785.1	1331380	1332387	ATGGGTGTCGATCTTTCGCTGATCTGGGCCATCATCATTCTGTTCGGCGTGATGATGTATGTGGTGATGGACGGCTTCGACCTGGGCATCGGCGTGCTGTTTCCCCTGCTGCCCGGCAAGTCGGACCGCGACGTCATGATGAACACGGTGGCGCCGGTCTGGGACGGCAACGAGACCTGGCTGGTGCTGGGCGGCGCGGGCCTGCTGGCGGCCTTTCCGCGCGCGTATGCCGTGGTGCTCGGCGCCCTGTACCTGCCGCTGGTGTTCATGCTGCTGGGCCTGGTGTTTCGCGGCGTGGCGTTCGAGTTCCGCTTCAAGGCCGACGAACATCATCGTCCGTTCTGGGACCGCGCCTTCATCGGCGGCTCGGTGGCCGCGGCCTTCTTCCAGGGCGCCACG…	MGVDLSLIWAIIILFGVMMYVVMDGFDLGIGVLFPLLPGKSDRDVMMNTVAPVWDGNETWLVLGGAGLLAAFPRAYAVVLGALYLPLVFMLLGLVFRGVAFEFRFKADEHHRPFWDRAFIGGSVAAAFFQGATLGAYLQGIELVDGAYQGGPWGWVTPFSLFCGAGLVVAYALLGCTWLIMKTEGALQQRMIVAARPLTGALLAVIAVISVWTPLIEPAIARRWFSLPNFYAFAPVPVLVLAAAWGLLRALRGQPDMAPFLLTLALVFLGYSGLCISLWPHAIPPGVTLWEAAAPPQSQGFALVGALFIVPIILTYTAWSYYVFRGKVRAGDGYH-		XXXX										NP_887786.1	1332398	1332544	ATGATGGAAGATGCCCTGGACAGACCCGCGTCGACGCTGCGCCGCCTGGGCTGGCTGGCGCTGTTGTGGGCCGGCGGCGTGGCCGGCCTGGGGCTGGCGGCCGGCGGACTGAAACTGATCATGAAACTGGCCGGCTTGACGCCGTGA	MMEDALDRPASTLRRLGWLALLWAGGVAGLGLAAGGLKLIMKLAGLTP-
NC_002927.3	Bordetella bronchiseptica RB50 635	C	NP_891032.1	4797440	4799059	ATGAGTCAATTGGGTTGGGCACGGCTCCAATTCGGTGTCACCACGATTTATCATTTCTTTTTCGTGCCGGTGACCATCGGCATGGCCCTATTATTGGCCATTATGGAGTCGATTTATGTAGCCACCGGCAATGAAGATTACAAGACGCTGGTCAAATTCTGGGGTAAGCTCTTTTTGATTAATTTTGCGGTGGGTGTCGTGACCGGGATCTTGCAAGAATTTCAATTTGGCCTCGACTGGGCCGATTATTCCCGGTTTGTCGGCGATATTTTCGGAGCTCCGTTGGCGATTGAAGCGCTGGCGGCCTTCTTTTTGGAATCGACCTTTATCGGTATTTGGCAGTTCGGGTGGGAGCAAGTTTCGAAAAAAGTGCACTTGCTGGCGATTTGGATGGTAGCC…	MSAVRAGLPSGSVSMIDLDVVNLSRFQFAATALYHFLFVPLTLGLSFILAIMESVYVMTGRQIWKRMTMFWGTLFGINFALGVATGVVMEFQFGMNWSYYSHYVGDIFGAPLALEGLMAFFLEATFVGLFFFGWNRLSKVGHLVVTWLVAFGTNFSALWILIANGWMQNPVGAMFNPDTMRMEMTDFAAVLLNPVAQAKFVHTVSAGYVAGAMFVMSISAWYLLKGRHIDLAKRSMAVAASFGLASALSVVVLGDESGYLTTEHQKMKIAAIEAMWHTEPAPASFNLIAIPNQEERRNEFAISIPYVMGLIGTRSLTTPLLGIDDLVRRAEVRIREGITAYEALQRVRANPKDVDARMLFERTWPDLGYALLVKRYQPDLSKATDEQIAQAALDTVPNV…	NP_891031.1	4796270	4797424	ATGGATAGCTTGATTCCTTTCGACTACGCCACCCTGCGCGTGCTCTGGTGGCTGTTGCTGGGCGCGCTGCTGATCGGCTTCGCCGTGATGGACGGTTTCGACCTGGGCGTGGCGGCGCTCCTGCCGCTGGTCGCCAAGACCGATGTCGAGCGGCGCGTGGTGCTCAACGTGGTCGGCCCGGTATGGGAAGGCAACCAGGTCTGGCTGATCACCGCCGGCGGGGCGATCTTCGCGGCCTGGCCGCTGCTGTATGCGGCCTCGTTCTCGGGTTTTTACCTGGCCATGATGCTGGTCCTCATCGCCCTGATCCTGAGGCCGGTGGGCTTCAAGTACCGCAGCAAGATGGAGGGCACGCGCTGGCGCAGCCGCTGGGACGCGGTGCTGTGCTTCTGCGGCGTG…	MDSLIPFDYATLRVLWWLLLGALLIGFAVMDGFDLGVAALLPLVAKTDVERRVVLNVVGPVWEGNQVWLITAGGAIFAAWPLLYAASFSGFYLAMMLVLIALILRPVGFKYRSKMEGTRWRSRWDAVLCFCGVVAALVFGVAMGNIILGVPFGFDAATLRPEYEGHFYQLFKPFALLAGLVSVAMMVMHGGVLLAWRTHDPVSSRARNWGRLAALVTAALFVAGGFWVAYGLDGHVITSAVDMHAPSNPMLKTVELQAGGWMANYEKWPLTWIAPALGVGGALLAFVLLSARANVLAFLASSVSIAGIILTVGFALFPFIMPSSSRPGAGLTVWDGSSSLLTLWIMLLAVAFFLPIITVYTAWVYRVMRGKVTEDSVDGTPNSY	NP_891030.1	hypothetical protein	4796131	4796256	ATGTGGTTTTTCTCGTGGATTCTTGGCCTGAGCCTGGCGTGTGCGTTCGGCATCCTGAATGCGATGTGGTTCGAGTTGCGCGAAGGCCATGCGCACGATCCCTACAAGAAGCCGGCTGACGAGTGA	MWFFSWILGLSLACAFGILNAMWFELREGHAHDPYKKPADE*
NC_002928.3	Bordetella parapertussis 12822 636	W	NP_883344.1	1098870	1100258	ATGGATCATTTAGTTACTGCACGTTCAATGTTTGGTTTGAACATGGGAGTACATATCATTTTTGCCACTCTTGGCGTCGGCATTCCTCTCATGATTTTATTGGCTGAAATTCTTTACTACAAAACAAAAGATAAAGATTATGAACTTATGGCACAGCGTTGGACAAAAGGAGCTGCTGTCCTGCTTGGAGTCGCCATTCCTACGGGAACGATTGCTGGTGTACAATTAGCGTTGCTTTGGCCGGGTTTTATGGAAATCGTAGGAAAAGTGATGGCTCTTCCTTTTCAAATTGAAATTTATGCTTTCTTTATTGAGGCTCTGTTTCTCTCTATTTACGTATACGCAGCGGACCGTATTTCTCGAAAAATGAGGATTATCAGTCTAATTTTAGTAGCAATA…	MMSSEALLLARIQFGFTISFHIIFPAITIGLASYLAVLEGCWLRTRDTVYRDLYHFWSKVFAVNFGMGVVSGLVMAYQFGTNWSAFSEFAGSITGPLLAYEVLTAFFLEAGFLGVMRFGWSRVGPRLHFFSTIMVALGALVSATWILASNSWMQTPAGYEIVDGRVVPVDWLAVIFNPSFPYRLAHMGIAAFLATALLVAASGAWHLLRGHRTPAVCRMFAMALGMLAIAAPLQAVVGDMHGINTLKHQPAKIAAIEGHWENVPGEGVPLHLFGVPDMQAETTRYALSVPRLGSLILTHSLDGQFPGLKSYPPADRPNATVVFWSFRVMVGLGLLAIALAAWAGWARLRGRLYDSRALQRFALAMGPSGLVAILAGWYTTEIGRQPWIVQGLMRTAEAA…	NP_883345.1	1100260	1101267	ATGGGTGTCGATCTTTCGCTGATCTGGGCCATCATCATTCTGTTCGGCGTGATGATGTATGTGGTGATGGACGGGTTCGACCTGGGCATCGGCGTGCTGTTTCCCCTGCTGCCCGGCAAGTCGGACCGCGACGTCATGATGAACACGGTGGCGCCGGTCTGGGACGGCAACGAGACCTGGCTGGTGCTGGGCGGCGCGGGCCTGCTGGCGGCCTTTCCGCGGGCGTATGCCGTGGTGCTCGGCGCCCTGTACCTGCCGCTGGTGTTCATGCTGCTGGGCCTGGTGTTTCGCGGCGTGGCGTTCGAGTTCCGCTTCAAGGCCGACGAACATCATCGTCCGTTCTGGGACCGCGCCTTCATCGGCGGCTCGGTGGCCGCGGCCTTCTTCCAGGGCGCCACG…	MGVDLSLIWAIIILFGVMMYVVMDGFDLGIGVLFPLLPGKSDRDVMMNTVAPVWDGNETW LVLGGAGLLAAFPRAYAVVLGALYLPLVFMLLGLVFRGVAFEFRFKADEHHRPFWDRAFI GGSVAAAFFQGATLGAYLQGIELVGGAYQGGPWGWVTPFSLFCGAGLVVAYALLGCTWLI MKTEGALQRRMIVVARPLSGALLAVIAVISVWTPLIEPAIARRWFSLPNFYAFAPVPVLV LAAAWGLLRALRGQPDMAPFLLTLALVFLGYSGLCISLWPHAIPPGVTLWEAAAPPQSQG FALVGALFIVPIILTYTAWSYYVFRGKVRAGDGYH-		XXXX										NP_883346.1	1101278	1101424	ATGACGGAAGATACCCTGGACAGACCCGCGTCGACGCTGCGCCGCCTGGGCTGGCTGGCGCTGTTGTGGGCCGGCGGCGTGGCCGGCCTGGGGCTGGCGGCCGGCGGACTGAAACTGATCATGAAACTGGCCGGCTTGACGCCGTGA	MTEDTLDRPASTLRRLGWLALLWAGGVAGLGLAAGGLKLIMKLAGLTP-
NC_002928.3	Bordetella parapertussis 12822 636	C	NP_886170.1	4362339	4363958	ATGAGTCAGGACACGATTGCCCGTTGGCAGTTCGCGATCACCACCGTCTACCACTTCCTGTTCGTCCCACTGACGATCGGACTTTCGCTGCTGGTCGCCGGCATGCAGACCGCATGGGTCCGGACCGGCAGTGTCGAATGGCTCCGCCTGACCCGTTTCTGGGGCAAGCTGATGCTCATCAACTTTGCCATGGGAGTGGTCACAGGAATAGTTCAGGAATTCCAGTTCGGAATGAACTGGTCGGATTACTCACGCTTTGTCGGGGACGTTTTCGGCCCGCCGCTGGCGATGGAGGCGCTGATCGCGTTCTTCCTGGAGTCGACCTTCCTCGGCCTGTGGATCTTCGGCTGGGACCGGCTGCCCAAGCGCGTCCACCTGGCCACCATCTGGCTGGCCTCG…	MSAVRAGLPSGSVSMIDLDVVNLSRFQFAATALYHFLFVPLTLGLSFILAIMESVYVMTGRQIWKRMTMFWGTLFGINFALGVATGVVMEFQFGMNWSYYSHYVGDIFGAPLALEGLMAFFLEATFVGLFFFGWNRLSKVGHLVVTWLVAFGTNFSALWILIANGWMQNPVGAMFNPDTMRMEMTDFAAVLLNPVAQAKFVHTVSAGYVAGAMFVMSISAWYLLKGRHIDLAKRSMAVAASFGLASALSVVVLGDESGYLTTEHQKMKIAAIEAMWHTEPAPASFNLIAIPNQEERRNEFAISIPYVMGLIGTRSLTTPLLGIDDLVRRAEVRIREGITAYEALQRVRANPKDVDARMLFERTWPDLGYALLVKRYQPDLSKATDEQIAQAALDTVPNV…	NP_886169.1	4361169	4362323	ATGGATAGCTTGATTCCTTTCGACTACGCCACCCTGCGCGTGCTCTGGTGGCTGTTGCTGGGCGCGCTGCTGATCGGCTTCGCCGTGATGGACGGTTTCGACCTGGGCGTGGCGGCGCTCCTGCCGCTGGTCGCCAAGACCGATGTCGAGCGGCGCGTGGTGCTCAACGTGGTCGGCCCGGTATGGGAAGGCAACCAGGTCTGGCTGATCACCGCCGGCGGGGCCATCTTCGCGGCCTGGCCGCTGCTGTATGCGGCCTCGTTCTCGGGTTTTTACCTGGCCATGATGCTGGTGCTCATCGCCCTGATCCTGCGGCCGGTGGGCTTCAAGTACCGCAGCAAGATGGAGGGCACGCGCTGGCGCAGCCGCTGGGACGCGGTGCTGTGCTTTTGCGGCGTG…	MDSLIPFDYATLRVLWWLLLGALLIGFAVMDGFDLGVAALLPLVAKTDVERRVVLNVVGPVWEGNQVWLITAGGAIFAAWPLLYAASFSGFYLAMMLVLIALILRPVGFKYRSKMEGTRWRSRWDAVLCFCGVVAALVFGVAMGNIILGVPFGFDAATLRPEYEGHFYQLFKPFALLAGLVSVAMMVMHGGVLLAWRTHDPVSSRARNWGRLAALVTAALFVAGGFWVAYGLDGHVITSAVDMHAPSNPMLKTVELQAGGWMANYEKWPLTWIAPALGVGGALLAFVLLSARANVLAFLASSVSIAGIILTVGFALFPFIMPSSSRPGAGLTVWDGSSSLLTLWIMLLAVAFFLPIITVYTAWVYRVMRGKVTEDSVDGTPNSY	NP_886168.1	hypothetical protein	4361030	4361155	ATGTGGTATTTCTCTTGGATTCTTGGCCTGAGCCTGGCGTGTGCGTTCGGCATCCTGAATGCGATGTGGTTCGAGTTGCGCGAAGGCCATGCGCACGATCCCTACAAGAAGCCGGCTGACGAGTGA	MWYFSWILGLSLACAFGILNAMWFELREGHAHDPYKKPADE*
NC_017223.1	Bordetella pertussis CS	C	YP_005588539.1	278123	279742	ATGCTCGGCAGCAGTCTCAGCGACGCCCGCATCGAGACCGGGTTCTCGCTCGCCTTCCACATCGTCTTCGCCGTCTTCGGGGTCGGGCTGCCCTGGCTCCTGCTGGTCACCGAGGGCCGCTGGCTGAAGACCCGCGATCCGGTGTGGCTCGCCCTGACCCGCAAGTGGTCGCGGGTGATGGCGGTGCTGTTCGCCATCGGCGCGGTGTCCGGGACCGTCCTGTCCTTCGAGTTCGGGCTGCTGTGGCCGGCGTTCATGGCGCGCTACGGCGGGGTGCTCGGGCTGCCCTTCACGCTGGAGGCCTTCGCCTTCTTCGCCGAGGCGATCTTCGTCGGCCTCTACCTCTACGGCTGGAAGCGCCTGTCGCCGCGTGCGCACTGGCTCACGCTCTGGCCGATC…	MSAVRAGLPSGSVSMIDLDVVNLSRFQFAATALYHFLFVPLTLGLSFILAIMESVYVMTGRQIWKRMTMFWGTLFGINFALGVATGVAMEFQFGMNWSYYSHYVGDIFGAPLALEGLMAFFLEATFVGLFFFGWNRLSKVGHLVVTWLVAFGTNFSALWILIANGWMQNPVGAMFNPDTMRMEMTDFAAVLLNPVAQAKFVHTVSAGYVAGAMFVMSISAWYLLKGRHIDLAKRSMAVAASFGLASALSVVVLGDESGYLTTEHQKMKIAAIEAMWHTEPAPASFNLIAIPNQEERRNEFAISIPYVMGLIGTRSLTTPLLGIDDLVRRAEVRIREGITAYEALQRVRANPKDVDARMLFERTWPDLGYALLVKRYQPDLSKATDEQIAQAALDTVPNV…	YP_005588538.1	3476165	3477220	ATGGATAGCTTGATTCCTTTCGACTACGCCACCCTGCGCGTGCTCTGGTGGCTGCTGCTGGGCGCGCTGCTGATCGGCTTCGCCGTGATGGACGGTTTCGATCTGGGCGTGGCGGCGCTTCTGCCGCTGGTCGCCAAGACCGATGTCGAGCGGCGCGTGGTGCTCAACGTGGTCGGCCCGGTATGGGAAGGCAACCAGGTCTGGCTGATCACCGCCGGCGGGGCGATCTTCGCGGCCTGGCCGCTGCTGTATGCGGCCTCGTTCTCGGGTTTTTACCTGGCCATGATGCTGGTCCTCATCGCCCTGATCCTGCGGCCGGTGGGTTTCAAGTACCGCAGCAAGATGGAGGGCACGCGCTGGCGCAGCCGCTGGGACGCGGTGCTGTGCTTCTGCGGCGTG…	MDSLIPFDYATLRVLWWLLLGALLIGFAVMDGFDLGVAALLPLVAKTDVERRVVLNVVGPVWEGNQVWLITAGGAIFAAWPLLYAASFSGFYLAMMLVLIALILRPVGFKYRSKMEGTRWRSRWDAVLCFCGVVAALVFGVAMGNIILGVPFGFDAATLRPEYEGHFYQLFKPFALLAGLVSVAMMVMHGGVLLAWRTHDPVSSRARNWGRLAALATAALFVAGGFWVAYGLDGHVITSAVDMHAPSNPMLKTVELQAGGWMANYEKWPLTWIAPALGVGGALLAFVLLSARANVLAFLASSVSIAGIILTVGFALFPFIMPSSSRPGAGLTVWDGSSSLLTLWIMLLAVAFFLPIITVYTAWVYRVMRGKVTEDSVDGTPNSY	YP_005588537.1	hypothetical protein	276814	276939	ATGTGGTATTTCTCTTGGATTCTTGGCCTGAGCCTGGCGTGTGCGTTCGGCATCCTGAATGCGATGTGGTTCGAGTTGCGCGAAGGCCATGCGCACGATCCCTACAAGAAGCCGGCTGACGAGTGA	MWYFSWILGLSLACAFGILNAMWFELREGHAHDPYKKPADE*
NC_017223.1	Bordetella pertussis CS	C	YP_005591171.1	3477217	3478557	GTGGACGCGTTGCTGCTTTCCCGCATCCAGTTTGCGTTCGTGATTTCGTTCCATGTGCTGTTCCCCGCCTTCACGATCGGGCTGGCCAGCCTGTTGGGGTTTCTGGAATGGCGCTGGTTGCGCAGCCACGACGACGTATGGAAGCGCCTGTATTTCTTCTGGCTGCGGATCTTCGCGGTGTCGTTTGGCATGGGCGTGGTCAGCGGCATCGTGATGGCGTTCCAGTTCGGCGCCAACTGGCCGGAGCTGAGCCGCATCGCTGGCGGGGTGATCGGCCCGCTGCTCAGCTATGAAGTGCTCACTGCGTTCTTTCTGGAGGCGAGCTTCCTCGGCGTGATGTTGTTTGGCTGGGGGCGCGTGTCCGAGCGGCTGCATTTTTTCGCCACCTGCATGGTGGCC…	MNIPPLLLARAQFTASLGFLALFLAISLALAWLLLFFKLRARWSGQSGWTAAYRFWVRIFALAFVLALACAVPVLIQLGSLWSGLMDKIGNLAGPLLGYGVLSIFIVKSCFLGVMLFGQRRVSDAAHTLAVLMVAIGQLVAVGWVLALFSWLQTPDGAVLIDGRYQVYDWRAVVLNPSFGWRLGLTVLGAFLTAGFLMLGVTAMQALRRPLDDGERHAFRAGLTVALLASLLLGPVAAGMGEVTARLQPAKAAAAAGFWHSGAEPELVVFGWPSARAQANLAAVSLAGAGGRWLHRDASLGYLGLDKFSGMQPPVAFTFWSLRLALGLGLLMLAASCATLALTCRRGFDPVALPRWWLRVLSLLMFAGALGVVATWCYDLAGMQPYAVNRAVTQSEVLG…	YP_005591170.1	3476165	3477220	ATGATCGCGACCCTGGCCGCCTCGCTGGGCCTGAGCCCCGACGATCCCTCGTTCTGGATGCCGCTGGTTTTCGTCGGGCTGTTGCTGCTGCTGATGGCGGCCGGCATCGTGCTCGACGGATTCGACATCGGCGTCGGACTGCTGCTGCAGCTGGCGCCCTCGGAAGAGCGCGGCCGCATGATGGGCCTGCTCAGCCCGTGGCGCGATGCCAACGAGTTCTGGCCGCTGCTGGGGCTGGGGCTGTTCGTCTCGGCGTTCCCGTTCGCCTGGGGGGGGGTGCTGGGCAAGCTGTTCGGGCCATTGACCGTGATGGCGCTGGGCATGGTGTTGCGCAGCGTGTCGTTCGAGTTCCGTATCCGCGCCCGCACCGAGATCAAGCCGCGCTGGATCTTCGGGTTC…	MIATLAASLGLSPDDPSFWMPLVFVGLLLLLMAAGIVLDGFDIGVGLLLQLAPSEERGRMMGLLSPWRDANEFWPLLGLGLFVSAFPFAWGGVLGKLFGPLTVMALGMVLRSVSFEFRIRARTEIKPRWIFGFWVGSLLTALGQGMVLGRIATDYQADSGYGWFAFFVGLCVMAAYALLGACWLVMRVDGELQRRAAGWARHSIRWTAAGMVAIAVTLGLANAGIFYKWSNTAHLGVAAMVWALMLLGFVAAEMLLARLPGKADGFSWLPFVLCVMLFVLMLCGLAYSFFPYLILDDMTIWDGSGALDSMRLVLAGTVIGVPVVLVFNILAYRSVFGKERRPVPLLPPPGA		XXXX
NC_002929.2	Bordetella pertussis Tohama I 638	W	NP_879142.1	267871	269490	ATGAGTGAACTTTTATTGGCCCGATGGCAGTTCGGGATTACCTCGGTGTATCACTTTCTTTTTGTTCCATTAACCCTGGGTCTCTCGATCCTGGTAGCGATTATGGAAACCATGTATGTGCGGACCGGGAATGAGACTTATAGAAAAATGACCAAGTTCTGGGGCAAATTATTCCTGATTAACTTTGCCATGGGCGTGGTTACCGGCATTGTGCAGGAATTTCATTTCGGGATGAACTGGTCCGGGTACTCCCGCTTTGTGGGGGATATTTTTGGCGCTCCTCTGGCCATCGAAGCCCTGCTGGCGTTCTTCCTGGAATCCACCTTCCTGGGACTGTGGATTTTCGGCTGGGATAAGCTGCCCAAGAAACTGCATGCCTTAAGCATATGGATGGTGGCC…	MSAVRAGLPSGSVSMIDLDVVNLSRFQFAATALYHFLFVPLTLGLSFILAIMESVYVMTGRQIWKRMTMFWGTLFGINFALGVATGVAMEFQFGMNWSYYSHYVGDIFGAPLALEGLMAFFLEATFVGLFFFGWNRLSKVGHLVVTWLVAFGTNFSALWILIANGWMQNPVGAMFNPDTMRMEMTDFAAVLLNPVAQAKFVHTVSAGYVAGAMFVMSISAWYLLKGRHIDLAKRSMAVAASFGLASALSVVVLGDESGYLTTEHQKMKIAAIEAMWHTEPAPASFNLIAIPNQEERRNEFAISIPYVMGLIGTRSLTTPLLGIDDLVRRAEVRIREGITAYEALQRVRANPKDVDARMLFERTWPDLGYALLVKRYQPDLSKATDEQIAQAALDTVPNV…	NP_879143.1	269506	270660	ATGGATAGCTTGATTCCTTTCGACTACGCCACCCTGCGCGTGCTCTGGTGGCTGCTGCTGGGCGCGCTGCTGATCGGCTTCGCCGTGATGGACGGTTTCGATCTGGGCGTGGCGGCGCTTCTGCCGCTGGTCGCCAAGACCGATGTCGAGCGGCGCGTGGTGCTCAACGTGGTCGGCCCGGTATGGGAAGGCAACCAGGTCTGGCTGATCACCGCCGGCGGGGCGATCTTCGCGGCCTGGCCGCTGCTGTATGCGGCCTCGTTCTCGGGTTTTTACCTGGCCATGATGCTGGTCCTCATCGCCCTGATCCTGCGGCCGGTGGGTTTCAAGTACCGCAGCAAGATGGAGGGCACGCGCTGGCGCAGCCGCTGGGACGCGGTGCTGTGCTTCTGCGGCGTG…	MDSLIPFDYATLRVLWWLLLGALLIGFAVMDGFDLGVAALLPLVAKTDVERRVVLNVVGPVWEGNQVWLITAGGAIFAAWPLLYAASFSGFYLAMMLVLIALILRPVGFKYRSKMEGTRWRSRWDAVLCFCGVVAALVFGVAMGNIILGVPFGFDAATLRPEYEGHFYQLFKPFALLAGLVSVAMMVMHGGVLLAWRTHDPVSSRARNWGRLAALATAALFVAGGFWVAYGLDGHVITSAVDMHAPSNPMLKTVELQAGGWMANYEKWPLTWIAPALGVGGALLAFVLLSARANVLAFLASSVSIAGIILTVGFALFPFIMPSSSRPGAGLTVWDGSSSLLTLWIMLLAVAFFLPIITVYTAWVYRVMRGKVTEDSVDGTPNSY	NP_879144.1	hypothetical protein	270674	270799	ATGTGGTATTTCTCTTGGATTCTTGGCCTGAGCCTGGCGTGTGCGTTCGGCATCCTGAATGCGATGTGGTTCGAGTTGCGCGAAGGCCATGCGCACGATCCCTACAAGAAGCCGGCTGACGAGTGA	MWYFSWILGLSLACAFGILNAMWFELREGHAHDPYKKPADE*
NC_010170.1	Bordetella petrii DSM 12804	W	YP_001632445.1	4041320	4042723	ATGGATAGCGACGCGCTATTGCTTGCCCGAATACAGTTCGGCTTCACCATCTCGTTTCACATCATCTTCCCCGCCATCACCATCGGCCTGGCCAGCTACCTCGCCGTGCTGGAAGGACTGTGGCTGCGCACGCGCAACACCGTCTACCGCGACCTCTACCATTTCTGGACCAAGATCTTCGCCGTCAACTTCGGCATGGGCGTGGTGTCCGGCCTGGTGATGGCGTATCAGTTCGGCACCAACTGGAGTTTCTTCTCCGATTTCGCCGGCAGCGTGACCGGGCCCCTGTTGGCCTATGAAGTGCTGACCGCCTTCTTCCTGGAAGCCGGCTTCCTCGGCGTGATGCTGTTCGGCTGGTCGCGCGTGGGGCCGGGCCTGCATTTCTTTTCGACCGTGATG…	MDALLLARIQFGFTISFHILFPALTIGLASYLVVLEALWLRTGRAGYLTLYQFWLKPFAVAFAMGVVSGIVMAYQFGTNWAGFARFAGAITGPLLTYEVLTAFFLEAGFLGVMLFGLKRVGPGLHFLSTCVVALGTLISATWILASNSWMQTPQGHDIVNGRAVPVDWLAVIFNPSFPYRLSHMVVAAYLATALVVGGTAAWHLLRERDHPLVRTMLSMAMWMLLACAPLQAVLGDLHGLNTLQHQPAKLAAMEGHWRPTPPGSGVPLILFGWPDMQAETTRYKVEIPRLGSLILTHSWDGQIPALSSFPPDERPNSTIIFWTFRVMVGLGLLMIALALWGNWLRRAGRLYVSRPFLRCALAMSPAGLAALLAGWYTTEIGRQPWIVYGLQRTADAVSP…	YP_001632446.1	4042713	4043720	ATGGGGATTGACCTACCGCTGATCTGGGCCGTGATCATTCTGTTCGGCGTCATGATGTACGTGGTCATGGACGGCTTCGACCTGGGCATCGGCCTGCTCTTTCCTTTCTTTCCCGAGAAGGCCGACCGCGACGTCATGATGAATACCGTGGCGCCGGTATGGGACGGCAACGAGACCTGGCTGGTGCTGGGCGGCGCGGGGCTGCTGGCCGCCTTTCCGCTGGCCTACTCGGTCGTGCTCAGCGCCCTGTACCTGCCGCTGGTGCTGATGCTTATCGGCCTGGTCTTTCGCGGCGTCGCCTTCGAGTTCCGCTTCAAGGCGCGCCCGGGCCGACTGCGGCTATGGGACAAAGCCTTCGCGGGCGGCTCGCTGGCGGCCACTTTTTTCCAGGGCGTCACG…	MGIDLPLIWAVIILFGVMMYVVMDGFDLGIGLLFPFFPEKADRDVMMNTVAPVWDGNETWLVLGGAGLLAAFPLAYSVVLSALYLPLVLMLIGLVFRGVAFEFRFKARPGRLRLWDKAFAGGSLAATFFQGVTLGAFLNGLPVMNDLYVGTSTAWLASFPLFTGLGLAVAYALLGATWLVMKTEGPLQRRLRALARRLTWALLAVIAVISIWTPMQHPAIAERWFSLPNLFWFAPVPLLVVATTWRLLAALRGNGHAAPFLLTLALVFLGYSGLGISLWPYVIPPSITIWQAAGPPQSLGFTLVGALLIVPLILVYTGWSYWVFRGKVRHGEGYH		XXXX										unannotated	4043720	4043851	ATGAAGCGTCCCGCGCGCCTTTGGATCCGGCGCCTGGCCTGGCTGGCGTTCCTGTGGGGTAGCGGCGTGGCCGTGGTATTCGCGCTCGCGCAGCTCATCAAGACTGTCATGCGCAACAGCGGGCTCGGCTGA	MKRPARLWIRRLAWLAFLWGSGVAVVFALAQLIKTVMRNSGLG
NC_010170.1	Bordetella petrii DSM 12804	W	YP_001629059.1	490359	491936	ATGATGTTAGATATAGTCGAACTGTCGCGCTTACAGTTTGCCTTGACCGCGATGTACCACTTCCTTTTTGTGCCACTGACGCTCGGTATGGCGTTCCTCCTGGCCATTATGGAAACGGTCTACGTCCTCTCCGGCAAACAGATTTATAAAGATATGACCAAGTTCTGGGGCAAGTTGTTTGGTATCAACTTCGCTCTGGGTGTGGCTACCGGTCTGACCATGGAGTTCCAGTTCGGGACTAACTGGTCTTACTATTCCCACTATGTAGGGGATATCTTCGGTGCGCCGCTGGCAATCGAAGGTCTGATGGCCTTCTTCCTCGAATCCACCTTTGTAGGTCTGTTCTTCTTCGGTTGGGATCGTCTGGGTAAAGTTCAGCATATGTGTGTCACCTGGCTG…	MIDLDVVNLSRFQFAATVMYHFIFVPLTLGLSFILAIMESVYVMTGRDIWRRMTMFWGTLFGINFALGVATGVVMEFQFGMNWSYYSHYVGDVFGAPLALEGLMAFFLEATFVGLFFFGWNRLSKVGHLAVTWLVAFGTNFSALWILIANGWMQNPVGAVFNPDTMRMEMTDFAAVVFNPVAQAKFVHTVSAGYVAGAMFVMSISAWYLLRRRHVDLAKRSMAVAASFGLASALSVVVLGDESGYLTTEHQKMKIAAIEAMWHTEPAPASFNLFAIPNQAERKNDFAIEIPYVMGIIGTRSLTTPLLGIDDLVRRAEVRIREGLVAYDAMQRIRANPGDTEARMTLDRTWPQLGYALLVKRHQPDLSKATDADIAQAAADTIPHVAPLFWAFRIMVAVG…	YP_001629060.1	491952	493106	ATGGAAAGCTTGATTCCTTTCGACTACGCCACCCTGCGGGTGATCTGGTGGGCGCTGCTGGGCGTGCTGCTGATTGGGTTCGCCGTGATGGATGGCTTCGACCTGGGCGTCGCGGCACTGCTGCCCGTGGTGGCCCGCACCGATGTTGAGCGCCGCGTGGTGATCAACGTGGTGGGCCCCGTCTGGGAAGGCAACCAGGTCTGGTTGATTACGGGCGGCGGCGCCATCTTTGCCGCCTGGCCGCTGCTGTACGCCGCGTCGTTTTCCGGCTTCTACCTGGCCATGATGCTGGTGCTGGTCGCCCTGATCGTGCGCCCGGTGGGCTTCAAATACCGCAGCAAGATGGAAGGCACGCGCTGGCGCGGCACCTGGGACCACGTGCTGTGCGCCTCGGGCGTG…	MESLIPFDYATLRVIWWALLGVLLIGFAVMDGFDLGVAALLPVVARTDVERRVVINVVGPVWEGNQVWLITGGGAIFAAWPLLYAASFSGFYLAMMLVLVALIVRPVGFKYRSKMEGTRWRGTWDHVLCASGVVAALVFGVAMGNLIVGVPFGFDAAALRPEYHGHFYQLFSPFALLAGLLSVAMLIMHGAVLLAWRTDGAVAARARRAGRLAALLTAALFAAGGFWVANGIDGHVITGALDGMAPSDPLLKTVVAQPGAWMGNFARWPLAWIAPALGVGGALLVAAMLGGRRHSLTFIVSSLSIVGVILTVGLALFPFLMPSSSDPRFGLTIWDASSSRLTLWIMLVATAFFLPIITLYTSWVYRVMRGKVTSESVDGTPNSY	YP_001629061.1	hypothetical protein	493119	493241	ATGTGGTATTTCTCGTGGATTCTCGGCCTGAGCCTGGCCTGCGCGTTCGGCATCCTGAATGCCATGTGGTTTGAACTGCGCGAAGGCGGCGAGCACGATCCCGCCCGGCCCGGCGGCGCGTGA	MWYFSWILGLSLACAFGILNAMWFELREGGEHDPARPGGA*
NC_010170.1	Bordetella petrii DSM 12804	W	YP_001629498.1	989108	990451	GTGATGGTTGATGATCTTGTCGTCGATTTATCGCGGTTTCAGTTCGCCGCGACAGCGCTTTACCACTTCTTGTTTGTCCCCTTGACACTGGGCCTATCCTTCATCCTCGCGGTGATGGAAACGGTTTATGTCACCACCGGACGGGTTATCTACCGTCAGATGGCGCAGTTTTGGGGCAAGCTCCTGCTCATCAACTTCGCCCTGGGCGTAGCGACGGGTCTGACGATGGAATTCCAGTTCGGTACGAACTGGTCGTTCTATTCCAGCTTCGTCGGCGATACCTTTGGTACGCTGTTGGCCGTGGAAGGCCTGATGGCGTTCTTTATGGAGTCGACTTTTGTCGGCCTGATGGTGTTTGGCTGGGACCGCCTGAGCAAGGCGCAGCACTTGGTTGTCACC…	MDTVPLLLARIQFTASLSFLALFMALALALSWLLLFFKLRAHRTGLPGWTAAYRFWVRFFALSFVLTLAAALPVLIQVGSLWPGLMDKIGNVAGPLIGFGVLSVFILKSCFLGVMLFGQRRVSERVHTLAVFMVAVGQAVALFWVLALQSWVQTPAGATLIDARYQVYDWYAAVFNPSLGWNLGLTALWSALAAAFLILGVTALQALRRPLDDGERCAFKTALVVAVAASLLQAPVLDGAGRVMAEHQPAKAAAAAGYWHSGAEPGWTLFGWPDARAQANRAALALPGAGGAWLGRDAQGVYQGLDKFSGMRPPVALTFWALRVALLLGAAMLLVSCVTLALTARRGLDPAQLPAWWLRVIVGMLYAGGLTVLAGGVFSLVGMQPYAVNAAITQTEVLG…	YP_001629499.1	990448	991482	ATGATCGACATGCTGGCCGCTTCGTTGGGCGTGAACGCCAACGATCCCACCTTCTGGATGCCGCTGGTCTTCATGGGCCTGTTGTTCCTGCTGATCGCCGGCGGCATTGTGCTCGACGGCTTCGACCTGGGGGTGGGCATGCTGCTGCCGCTGGCGCCGGCCGACCAGCGCGGCCGCATGATGACGCTGCTCAGCCCCTGGCGCGACGCCAACGAGTTCTGGCCGCTGCTGGGCATCGGGCTGTTTGCCTCGGCATTTCCGCTGGCCTGGGGCGTGATCTTCGGCAAGCTTTATGGTCCGCTGGCGCTGATGGCGCTGGGCCTGGTGCTGCGCAGCGTGTCGTTCGAATTCCGCATCCGCGCCCGCGCCGAGCTCAAGCCGCGCTGGATCTTCGGATTC…	MIDMLAASLGVNANDPTFWMPLVFMGLLFLLIAGGIVLDGFDLGVGMLLPLAPADQRGRMMTLLSPWRDANEFWPLLGIGLFASAFPLAWGVIFGKLYGPLALMALGLVLRSVSFEFRIRARAELKPRWIFGFWLGSVATAFGQGMILGRIATGYQTDAGYGWFAMLMGLCAVAAYVLLGAAWLVMRVEGDLQRRAARWGRHAIRWTAVGMVATAVMLGLANAGIFYKWSNPGGLAVAVVVWALMLLCFSSVEMLLARVPGRGELNSRLPFVLCVVLYLLMLAGLAYSLFPYLILDDMTLWDGTASIGSMRLVLAGAVIGVPVVLIFNLLAYRSVFGKERRAAP		XXXX
NC_011728.1	Borrelia burgdorferi ZS7		no annotated cydA
NC_011229.1	Borrelia duttonii Ly		no annotated cydA
NC_013172.1	Brachybacterium faecium DSM 4810 28	W	YP_003155238.1	2049401	2050957	ATGGAAATCTTCGATGCGTTCCATCTCGCACGCTTGCAGTTCGCGTTCACGGTGTCGTTCCACATCGTGTTCCCCGCGATCAGCATCGGCATGGCGAGCTTCCTCGCGGTGCTGGAATGGCGTTATCTCGTCACCGGCGACGCGGCCTACAAATCCATGTTCCAGTTCTGGTCGAAGATTTTCGCGATCGGCTTCGGGATGGGCGTCGTCTCCGGCGTCGTGATGGCCTACGAGTTCGGCACGAACTGGTCGGGCTTCTCGCGCATCGCGGGCAACATCACCGGGCCGCTGCTCACCTACGAGGTGCTGACCGCATTTTTCCTCGAAGCGGGCTTTCTCGGCGTGATGCTGTTCGGCTGGCAGCGCGTGAGCCCGCGCGCGCATTTCTTCGCGACGCTG…	MDALDLARWQFGITTVYHFIFVPLTIGLSLLVAIMHTRAVYAKDALRKDAWTRMTKFFGSMLIVNFGIGIATGIVQEFQFGMNWSEYARYVGDVFGAPLALEGLAAFFLESVFLGLWIFGWGKMPEKIHLLTIWAVALGTTLSAYFIIAANSFMQHPVGAMLNPETGRAELDPSQGSILAVLTNVTAMAAFPHVVSGAWLVAGAFLTGVAAWHMVRHHNRARALGLDTPEGQEQHLAARDLYRPTVRFGVIAMFVSALVLVISGDVQAKLMFEQQPMKMASAEALCETQTDVPFSILTVGGPNAFSEDCDGVTHLIEIPYVTGILATNDPHAELQGVDDLNAQYKEQFGETALDINGDEVAADYRPNLFVTYWSFRLMMGLAAFSGILAFWALWVTRGK…	YP_003155239.1	2050985	2052058	ATGCTCGACCCCACGGTCCTCGAGACCCTGTGGTTCTTCCTCATCGCCTTCTTCTTCCTGGGCTACTTCGTGCTCGAGGGCTTCGACTTCGGGGTGCAGATGAACGTCGCCACGTTCTGGCGGCGCGGCACCGGCACCCGCGGCACCGTGCTGCGCACCATCGGGCCCGTCTGGGACGGGAACGAGGTGTGGGTGATCACGGGCGGCGCGCTGCTCTTCGCCGCCTTCCCCGAGTGGTACGCGACGCTGTTCTCCGGCTTCTACCTCGCCCTGCTGCTCCTGCTGGTGGTGCTGATCGTGCGGGTGTGCGCCTTCAAGTGGCGCGAGAAGGTCGACAGCGAGCGCTGGCGCAACGGCTGGGACGTGGTGCACGTGATCGGCGGCTTCGCCCCGGCCCTG…	MLDPTVLETLWFFLIAFFFLGYFVLEGFDFGVQMNVATFWRRGTGTRGTVLRTIGPVWDGNEVWVITGGALLFAAFPEWYATLFSGFYLALLLLLVVLIVRVCAFKWREKVDSERWRNGWDVVHVIGGFAPALLWGVAFSNIVAGVSIDENRWVTTTLLELLNPFALLGGLVFVLLFWLHGTLYLALKVEGRLREDANRLAGILAWPALVAGAAFLLWYQLAHSHSALTLIPLAVAALGLLAVVPLNRQGREGLAFGATTAAITGAVITLFGGLFPYVLPATNDAANSLTVANASSTGHTLTVMLVALCVFMPVVLAYTVWTYRVFRHRVSDEDSPAPGAELLEKARKGYREAFEQE		XXXX
NC_017243.1	Brachyspira intermedia PWS/A		no annotated cydA
NC_004463.1	Bradyrhizobium japonicum USDA 110	W	NP_770368.1	4135308	4136705	GTGAACGACCTCCTCGACCCGCTGCTGCTCTCCCGCTGGCAGTTCGGCCTCACGACCGTCTACCACTTCCTCTTCGTGCCGCTCACGATCGGGATGGCGTTCGTCTGCGCGCTGTACCAGACGGCGTGGGTGCGCACCGGGAAGCAGCACTACCTGCGGCTCACGCGGTTCTTCGGGAAGATCTTCCTCATCAACTTCGCGATGGGCACGGTCACCGGGATCGTGCAGGAGTTCCAGTTCGGCATGAACTGGTCGGAGTACTCCCGCTTCGTGGGCGACGTGTTCGGCGCCCCGCTCGCGCTCGAGGGGCTCCTCGCGTTCTTCCTCGAGGCGTCGTTCATCGGCGTCTGGATCTTCGGCTGGGACAAGCTCCCGAAGGGGCTGCACCTCGCGTCGATC…	MLMDAVFLARIQFAANITFHILFPSISIALSWVLLFFRLKHLRATDPQQKVDWLRAYRLWTKVFALTFALGVVSGVTMSFQFGTNWPGYMERVGNIAGPLLGYEVLTAFFLEAGFLGVMLFGHRRVGEMVHLGATFLVALGTLMSAFWILALNSWMHTPAGYEIVDGQFHAKDWLEIVFNPSFPYRFVHMVLASSLTCAFLLIGISAWQLLKGVAMTSASRVLRAGLVFAALTAPAQMVAGDFHGLNTLKHQPQKIAAVEGIWETARGAPLLLFAIPNDATRSNRFELPVPKLASLILRHDPEGELKGLNEFPSAHPPVLPLFWSFRIMVGTGILMLLVSWVGLWRHWRDGWDFSRMPRPLLTLFAGMTFAGWVATIAGWYVTEIGRQPFIVSGLIRTS…	NP_770369.1	4136702	4137706	ATGATGGTGATGTCCTTCGACGAGATGCTGCCACTGATCTTCATCGGGCTGATGGGGGTGTCGCTGCTCGTCTATGTCGTCAGCGACGGCTACGACCTCGGGGTCGGCATGCTCATGCACCGCGCGACGCCCGAGGAGCGCGATACTATGGTCGCGTCAATCGGCCCGTTCTGGGATGCGAATGAAACCTGGCTCGTTCTCGGCGTCGGCCTTCTATTGGTCGCCTTCCCGAAGGCGCATGGGCTGGTCCTGTCGGAGTTGTACCTGCCGAGCGCGCTCATGCTGGTCGGCTTGATTCTGCGCGGCGCAGCGTTTGATTTCCGGGTCAAGGCGAAGGCGGCCCGGAAGGCGATGTGGGATCGCATGTTCATCGCCGGGTCGATGCTGGCGTCCATCTGC…	MMVMSFDEMLPLIFIGLMGVSLLVYVVSDGYDLGVGMLMHRATPEERDTMVASIGPFWDANETWLVLGVGLLLVAFPKAHGLVLSELYLPSALMLVGLILRGAAFDFRVKAKAARKAMWDRMFIAGSMLASICQGWMLGRYISGFGEGWNYPIFAGAIAVALPMAYALLGATWLVMKTQGELQEKAIEWSKIAWAPMVLGLILISMATPWISETVRVRWFTLPAIIAVAAIPITSGVALLAVRLLLGTPAVRGALCWLPFVLLVLVFFLSFLGLSYSIYPFVVIDRLTVWQAASSPESLKVILIGVCVTLPVIIAYTGFSYRVFRGKAIELDYA
NC_004463.1	Bradyrhizobium japonicum USDA 110	C	NP_766923.1	283150	284556	ATGTTCGGACTGGAAGCACTCGAGCTGGCACGTGTGCAGTTCGCGTTCACCATTACCTTCCACATCATCTTCCCGGCCATCACCATCGGCCTGGCCAGCTACCTCGCCGTACTCGAGGCGCTGTGGCTGAAGACGAAGCAGGAGGTCTACCGGGACCTCTACCACTTCTGGCTGAAGATATTCGCGGTGAACTTTGGCATGGGCGTGGTCTCGGGCATCGTCATGGCCTACCAGTTCGGCACCAACTGGAGTGCCTATTCGGAGTTCGCCGGTAGCGTCACCGGGCCGCTGCTGACCTATGAGGTGCTGACGGCCTTTTTCCTCGAGGCCGGCTTTCTCGGCGTGATGCTGTTCGGCTGGAATCGCGTCGGGCCCAAGCTGCACTTCTTCTCCTCGGTG…	MDPTALLLSRLQFAFTISFHIIFPAFTIGLAAWLTVLEAMHQYSGKPVYRTLFEFWLKIFGVAFGMGVVSGVVMAFQFGTNWSVLSKMSGPIQGPLLSYETFTAFMLEAGFFGILIFGRPRVPPWFYLFSTAMVALGTTLSAFWIMVNNSWMQVPTGYVLQNGQFVPNDWAQIIFNRVVWVRFPHMLLASYLTGAFCVAATGAWYLLRRTYRAEAHVMLRMGLALAAVLLPVQLFIGHLVGDYVHDYQPAKFAAIEARWHDEQPASEVLIAIPDSSTESNKYAISIPVLGSIIGSMSLTSKEVGLTSFAPQDRPPVAIPFFAFRVMVGCGFVMLGLAWFGTWLGLKHRLDRSRLLLWGIFLSFPLPWIAILTGWYTAEVGRQPWTVYGVLRTADAVTPS…	NP_766922.1	282161	283147	ATGGTGATGTTCTGGGTTGCGCTGCTCGCCATCAGCATCCTGATCTATCTTCTGCTGGACGGGTTCGATCTCGGCGTCGGCATGCTGTTTGGCCTCGCCGATGGCGAGGCGAGGCGTGACGAGATGCTGCGCACGATCGCTCCGGTCTGGGATGGCAACGAGACCTGGCTGGTCGTCACCGGCGTGATCATGTGGGGGGCGTTCCCCGTGGTCTATGCCATGCTGATGCCCGCCTTCTACATCCCGGTCGTGGTCATGCTGCTGGGATTGATCCTGCGCGGCGTTGCGTTCGAATTTCGCGGCAAGGCCTCGCGCTCGCGCCGGGTCTGGGACTTCAGCTTCGCCGTGGGATCGTTTGCCGCAAGCTTCATGCAGGGCGCGATGGTCGGAGCGCTTGTC…	MVMFWVALLAISILIYLLLDGFDLGVGMLFGLADGEARRDEMLRTIAPVWDGNETWLVVTGVIMWGAFPVVYAMLMPAFYIPVVVMLLGLILRGVAFEFRGKASRSRRVWDFSFAVGSFAASFMQGAMVGALVEGLQFSNGEYVGGTFGWLTGFSVLCGIGLCFGYALLGVCWLVRKCEGPIRDATRRQIPLLAVAVLAFLVVVFTHALVEHLPILRRWIERPYLFVFPLIGAGAAAVLATSILRHDDYWPFHMVALIFASAFGTLALSFWPYMIPFVITIEEAAAPHASLAFMFWGAGLFVFPLMLLYVAVGYRVFRGKTAATADHY
NC_017249.1	Bradyrhizobium japonicum USDA 6 642	C	YP_005611128.1	6376864	6378273	ATGTTTGGTTTAGATGCGTTTCATCTGGCAAGGATTCAGTTCGCCTTTACTGTTTCTTTCCACATTATTTTCCCCGCTATCACTATCGGTCTCGCCAGTTATCTGGCGGTGCTGGAAGGGCTGTGGGTGAAAACAAAAAACCCGGTATGGCGCTCGCTGTACCATTTTTGGTCAAAAATCTTCGCCGTTAACTTCGGGATGGGCGTGGTCTCAGGCCTGGTGATGGCCTATCAGTTCGGCACGAACTGGAGCGGCTTTTCGCAATTCGCGGGCAGCATTACCGGCCCGCTGCTGACCTACGAAGTGCTGACCGCGTTCTTCCTGGAAGCCGGTTTCCTCGGCGTGATGCTGTTTGGCTGGAACAAAGTCGGCCCCGGCCTGCACTTTTTCTCCACCTGC…	MDPMALLLSRLQFAFTISFHIIFPAFTIGLAAWLTVLEAMHQYSGKPVYRTLFEFWLKIFGVAFGMGVVSGVVMAFQFGTNWSVLSKMSGPIQGPLLSYETFTAFMLEAGFFGILIFGRPRVPPWFYLFSTAMVALGTTLSAFWIMVNNSWMQVPTGYVLQNDQFVPDDWTQIIFNRVVWVRFPHMLLASYLTGAFCVAATGAWYLLRRTYRPEAHVMLRMGLALAAVLLPVQLFIGHLVGDYVHDYQPAKFAAIEARWHDEQPASEVLIAIPDSSTESNKYAISIPVLGSIIGSLSLTSKEVGLTSFAPQDRPPVLIPFFAFRIMVGCGLVMLGLAWLGTWLGFKHRLDRNRLLLWGIFLSFPLPWVAILTGWYTAEVGRQPWTVYGVLRTADAVTPF…	YP_005611127.1	6375875	6376861	ATGGTGATGTACTGGGTTGCCCTTCTTGCCATCAGCATCCTGATCTATCTCCTCCTCGACGGGTTCGATCTTGGCATCGGTATGCTGTTCGGCGCGGCCAGCGGCGAGTCGCAACGGGATGCCATGCTGAGCACGGTCGCTCCGGTCTGGGACGGCAATGAAACCTGGCTGATCGTCACGGGCGTGATCATGTGGGGCTCGTTTCCCGTGGTCTACGCCATGGTGATGTCGGCGTTCTATATCCCTGTTGTCGTGATGCTGCTCGGATTGATCCTGCGCGGCGTGGCGTTCGAGTTTCGCGGCAAGGCGCTCAGTTCGCGCTGGGTCTGGGACGTCAGCTTCGTCGCGGGCTCGTTTGCCGCCAGCTTCATGCAGGGCGCGATGGTCGGCGCTCTGGTC…	MVMYWVALLAISILIYLLLDGFDLGIGMLFGAASGESQRDAMLSTVAPVWDGNETWLIVTGVIMWGSFPVVYAMVMSAFYIPVVVMLLGLILRGVAFEFRGKALSSRWVWDVSFVAGSFAASFMQGAMVGALVEGLQFSNGDYTGGTLGWLTAFSALCGIGLCFGYSLLGACWLVRKCDGPVRDAARRQIPPLAIGVLVFLVIVFAYALVEHLPILQRWTDRPYLFVFPVIGAGAAAMLAKSILRHDDYWPFHMVALIFVAAFATLALSFWPYMIPFVVTIDEAAAPHASLAFMFWGAGLFVFPLMLLYVAIGYRVFRGKAAPAADHY		XXXX
NC_009485.1	Bradyrhizobium sp. BTAi1 643	C	YP_001236881.1	726063	727475	ATGTGGGATGTCATTGATTTATCGCGCTGGCAGTTTGCTCTGACCGCGCTGTATCACTTTTTATTTGTACCCCTTACCCTGGGGCTGATTTTTTTGCTGGCTATCATGGAAACCATTTACGTGGTTACCGGCAAAACAATCTACCGCGATATGACGCGCTTCTGGGGTAAGCTCTTCGGTATCAATTTTGCTCTTGGCGTGGCTACCGGCCTGACCATGGAGTTTCAGTTTGGTACTAACTGGTCATTCTATTCCAACTATGTGGGCGATATTTTTGGCGCACCACTGGCGATGGAAGCATTAATGGCCTTCTTCCTCGAATCCACCTTTGTCGGGCTGTTCTTCTTCGGCTGGCAACGGCTGAATAAATACCAGCACCTGCTGGTGACGTGGCTGGTG…	MRMFGLDAVELARAQFAFTVTFHIIFPAFSIGLASYLAVLEALWLWTGRDVYLNVFNYWLKIFAIAFAMGVVSGIVMSYQFGTNWSVYSDKVGPVIGPLMAYEVLTAFFLEAGFLGVMLFGLKRVGPKLHFLATLMVAVGTLISAFWILSANSWMQTPAGYAVNADGQFVSVDWLKVIFNPSFPYRLVHMVLAAYLTTSLVVGAVGAWHLLRNPHLPGPRVMFSMAMWMAALVAPLQILVGDQHGLNTLEHQPVKIMAMEGHFESHKDGAPLYLFGWPDQAKGELKWAIGIPKFGSLILKHQIDAPMAGLDTVPRQDWPPVPITFWSFRIMVGLGMLMLALGLFSLWERWRGRLYINRGLHRFAIAMGPAGFVAVIAGWVTTETGRQPFTVYGLLRTAD…	YP_001236880.1	725056	726066	ATGAGCGTCGCCGTCGATCTCGCCACCCTGTGGGCGTTCATCATCGCGCTCGCGGTGTTCATCTATGTCGTGATGGACGGCTTCGATCTTGGCCTCGGCATCCTGTTTCCGCTGTTTCCGGGCAAGCAGGACCGAGACGTCATCACCAACACCGTTGCGCCGGTGTGGGACGGCAACGAGACCTGGCTCGTTCTCGGCGGCGGCGGGCTGATGGCGGCCTTTCCGCTCGCTTACGCCATCCTGCTGCCGGCCCTGTACGCGCCGCTGATCGCGATGCTGATCGGCCTGATCTTCCGCGGCGTCGCCTTCGAATTCCGCTGGCGCACCCGCAGCACACGCAATCTCTGGGACATCGCCTTTGCCGGCGGCTCGTGGGTCGCGGCGCTGGCGCAGGGCATC…	MSVAVDLATLWAFIIALAVFIYVVMDGFDLGLGILFPLFPGKQDRDVITNTVAPVWDGNETWLVLGGGGLMAAFPLAYAILLPALYAPLIAMLIGLIFRGVAFEFRWRTRSTRNLWDIAFAGGSWVAALAQGIALGAILQGVHVEGRHYAGGWWDWLTPFSILTGVSLVVGYALLGATWLILKTEGDLRDKAYRISWILLVLMLLAIAAVSLATPLLTIQYAQRWFSWPAIILTAPVPLAVIGVTVLLMKNLAQKHDGWPFFLTLALFFLSYAGLGISMYPFIVPQSITIWQAAAPERSQLMMLPGVLVLVPLILGYTAWAYWVFRGKVGHDAGYH		XXXX										unannotated	724924	725055	ATGCCGCGCCCAGCTCCACCACCCGCGCCGCTCGCTTGGCGTCTCGCCTGGTTCGCAGGCCTGTGGCTTGCCGGCGTGGCCACCGTCGCCGCGGTGGCGTTCGTGCTGCGGCTCTGGATGAAGCTGGGATGA	MPRPAPPPAPLAWRLAWFAGLWLAGVATVAAVAFVLRLWMKLG
NC_009445.1	Bradyrhizobium sp. ORS 278 644	W	YP_001208645.1	7095290	7096642	ATGTGGGATGTCATTGATTTATCGCGCTGGCAGTTTGCTCTGACCGCGCTGTATCACTTTTTATTTGTACCCCTTACCCTGGGGCTGATTTTTTTGCTGGCTATCATGGAAACCATTTACGTGGTCACCGGCAAAACAATCTACCGCGATATGACGCGCTTCTGGGGTAAGCTCTTCGGTATCAATTTTGCTCTTGGCGTGGCTACCGGCCTGACCATGGAGTTTCAGTTTGGTACTAACTGGTCATTCTATTCCAACTATGTGGGCGATATTTTTGGCGCACCACTGGCGATGGAAGCATTAATGGCCTTCTTCCTCGAATCCACCTTTGTCGGGCTGTTCTTCTTCGGCTGGCAACGGCTGAATAAATACCAGCACCTGCTGGTGACGTGGCTGGTG…	MIFHIIFPAFSIGLASYLAVLEALWLWTGRDVYLNVFNYWLKIFAIAFAMGVVSGIVMSYQFGTNWSVYSDKVGPVIGPLMAYEVLTAFFLEAGFLGVMLFGLKRVGPKLHFLATLMVAVGTLISAFWILSANSWMQTPAGYAVNAEGQFVSIDWLKVIFNPSFPYRLVHMVLAAYLTTSLVVGAVGAWHLLRNPHLPGPRVMFSMAMWMAALVAPLQILVGDQHGLNTLEHQPVKIMAMEGHFESHKDGAPLYLFGWPDQAKGELKWALGIPKFGSLILKHQIDAPMAGLDTVPRQDWPPVPITFWSFRIMVGLGLLMLALGLFSLWERWRGRLYINRNLHRFAIAMGPAGFVAVIAGWVTTETGRQPYTVYGLLRTADSVSPLAAPAVGTSLLAFII…	YP_001208646.1	7096639	7097649	ATGAGCGTCGCCGTCGATCTCGCCACGCTTTGGGCCTTCATCATCGCGCTCGCTGTGTTCATCTATGTCGTGATGGACGGCTTCGATCTCGGCCTCGGCATTCTCTTCCCGCTGTTTCCGGCCAAGCACGACCGCGACACCATCACCAACACGGTCGCGCCGGTGTGGGACGGCAACGAGACCTGGCTGGTGCTCGGCGGCGGCGGGCTGATGGCGGCGTTTCCGCTCGCTTATTCCATCCTGCTGCCGGCGCTGTATGCGCCGCTGATCGCGATGCTGGTCGGGCTGATCTTCCGCGGCGTCGCGTTCGAATTCCGCTGGCGCACGCGCGCCACACGCAATCTCTGGGACATTGCCTTTGCTGGCGGCTCCTGGATCGCGGCGCTGGCACAGGGCATC…	MSVAVDLATLWAFIIALAVFIYVVMDGFDLGLGILFPLFPAKHDRDTITNTVAPVWDGNETWLVLGGGGLMAAFPLAYSILLPALYAPLIAMLVGLIFRGVAFEFRWRTRATRNLWDIAFAGGSWIAALAQGIALGAILQGVHVEGRHYAGGWWDWLTPFSILTGVSLVAGYALLGATWLILKTEGDLRDKAYRISWFFLFAMLLAIAAVSLATPLLTNQYAHRWFQLPTVIFAAPVPLAVIGVTVLMMKNLAQKHDGWPFFLALALFLLSYAGLGISIYPYIVPQSITIWQAAAPERSQLIMLPGVLVLVPLILGYTAWAYWVFRGKVSHDAGYH		XXXX										unannotated	7097648	7097773	ATGCCCACTCCCGAGCCCGCCCCGCTCGCCAAGCGCCTCGCCTGGTTCGTTGCCCTGTGGCTGGCCGGCCTGGCCACCGTCGGTGCGGTCGCCTTCCTGCTGCGGCTCTGGATGAAGCTCGGATGA	MPTPEPAPLAKRLAWFVALWLAGLATVGAVAFLLRLWMKLG
NC_012491.1	Brevibacillus brevis NBRC 100599 333	C	YP_002774079.1	4862860	4864275	ATGGACATCGTTGCCCTCAGCCGACTGCAGTTCGCAGTCACCACCATGTTCCACTTCATTTTCGTCCCGCTCACATTAGGTCTTTCTGTTTTAACTGCCTGGTTTGAAACCAGATATGTACAGACCGGTGACGAAACCTACCTGCGGATGACCAAGTTCTGGGGAAAGTTGTTCCTGATTAACTTTGCCCTGGGCGTGGTCACCGGCATTACCCAGGAGTTCCAGTTCGGTATGAACTGGGCCGAGTACTCCCGCTACGTGGGTGATATCTTTGGAGCGCCACTGGCCATTGAGGCGACTGCTGCCTTCTTCCTTGAGTCGGTCTTTATCGGTGTCTGGATCTTCGGATGGGACAAACTCTCCAAGAAGGCTCATGCCACTACCATGTGTCTGGCAGCC…	MDIVDLGRLQFAITTIFHFVFVPISIGLSLLVAIMETMYVVKKNDLYKKMAKFWGTFLLINFAVGIVTGIMQEFQFGMNWSDFSRFVGDVFGTPLAIEALLAFFLESTFIGLWVFGWDRLSKGVHLACIWLVSIGTILSALWILAANSFMQQPVGFAINNGRAEMVDFFALLTNGQLLYEFPHTVFAAIATGAFLVAGISAWKLLKKQDVTFFVQSFKIAIVVALISSLAIAQFGHGQAQYLVATQPMKMAASEGLWKTSADPAPWTVFATIDPEKQENGFEIKIPYLLSVLTYNSLSGSVPGMLELQAEYEKTYGPGNYIPPVRTTFWSFRIMVAGGSAMILLALYGAYLALRKKLEQPNKRFMQLMVAGISLPFIANSAGWIMTEVGRQPWTVFGLL…	YP_002774078.1	4861857	4862870	ATGGAGCTTAATGAACTGTGGTTCCTGCTCATTGCCGTACTGTTTACCGGATTTTTCTTTCTCGAAGGGTTCGACTTTGGGGTCGGCATGGCGACACGCCTGCTATCACGAAATGATTTGCAAACCCGGGTTCTGATCAATACGATTGGCCCGTTCTGGGATGCCAATGAAGTGTGGCTGATTACAGCCGCTGGTGCGATGTTCGCAGCGTTTCCAGAGTGGTATTCCACGATGTTTAGCGGATATTATCTCGTGCTTACGCTGATTCTGCTTGCGTTGATTGGGCGAGGGGTAGCCTTTGAATTTAGAGGCAAAGGGAAAGGCGAGGCTTGGAAAAAGACGTGGGACGCAGCGATTCTGATTGGAAGCTTTGTCCCGCCGATGTTGTTCGGAATGGTG…	MELNELWFLLIAVLFTGFFFLEGFDFGVGMATRLLSRNDLQTRVLINTIGPFWDANEVWLITAAGAMFAAFPEWYSTMFSGYYLVLTLILLALIGRGVAFEFRGKGKGEAWKKTWDAAILIGSFVPPMLFGMVFASLVKGVPIDQNMEMTAGFSDIVNGYSLWAGVTVTGLCLLHGLNFISLRTVGELREKSRVLAAKLLPMQAVLMAVLVGWTFMVTDLFERQGVLLTVAVLLGVIAFVLARHYLRQGREGWAFGMTGAMILLTFVSMFIGLFPRVMVSTIDSAFDLTLYNAASSPYTLKAMTIVAAVLLPFVLAYQAWSYFVFHKRVTEKDHLEY		XXXX
NC_012491.1	Brevibacillus brevis NBRC 100599 333	C	YP_002769847.1	373244	374578	ATGGATATCGTTGAATTATCGCGATTTCAATTCGCCATCACCGCGTTATATCACTTTATTTTCGTGCCGCTAACTTTAGGATTGTGCTGGATTTTAGTGATTATGGAAGCGCTGTATTTAATTACAGGGAAAGTGATTTACCGCGATATGACGCAATTTTGGGGCAAATTATTTGGCATTAACTTTGCCCTCGGCGTTACCACCGGTATCACGATGGAATTCCAATTTGGCACGAACTGGTCGTATTACTCGCATTATGTCGGCGATATTTTCGGCGCGCCGCTCGCTTTAGAAGGCTTGATGGCGTTCTTTTTAGAATCCACTTTGGTTGGTTTATTCTTTTTCGGTTGGCAGAAAATGTCGCGCCGGCAACATTTTATCGCGACGCTATTCATGGCG…	MTRAIFGTTMAFHIIFATMGVGLPLMILLVELLFWRTRDRDYEIMAKRWTKAQAILLGVAIPSGTIAGVQLSLLWPGFMAIVGKVISLPFQIEIFAFFVEALFMSIYVYAAHRLSRNMRLLSLFMVLLGATASAILITNVHAFEGTPTGFRMVDGQIVDVDPWKAFFNPSFFVTAGHVTVSAYMTGAFIVAGVAAWKMLRAEKGSRVYLYHQKALLAGLIVGGTFSLLTALNGHESAQLLHEYQPEKLAAAEGLFETQAYAPLAIGGFTDPETKKVKYAIEIPWALSFLAANRFDEVVVGLDDFPKELWPPLYIHTLFNGMVIIGSLLIFVGFIGFAWKKLLKRSQYPRWVLWVFVVSGPLALLGIEFGWIFACTGRQPWVVYRVMKTVDAATQAAGIS…	YP_002769846.1	372216	373247	ATGACCGATACGATTATTGCCATTACGCTGCTCTGGATTTTCGTTGTTATCTATTCCGTTGCGGCCTCCTTCGACTTCGGTGCTGGTTTTTGGTCGATGATCTATTTGAATCGGGAAAAAACCAAAGCCACTCAAATCGCCAATCGCTACCTCTCGCCCTCCTGGGAGGTCGTGAATGTCTTTATCGTGTTAATTGTAGTCGCACTCGTTACCTTTTTCCCTGGCGCGACCTACACATTGGCAAGCCTGCTGCTTGTTCCCGGATGTCTCGTGGTGTTATTGATGTTGATTCGCAGTACATTCATGGTGTTTTCTCATCTGATTCACAGGTATGACAAGATGCTCAGCATCGTCTCAGGCGTTACCGGGATATTGGTGCCAGCTCTGTTAATCAGCGTG…	MTDTIIAITLLWIFVVIYSVAASFDFGAGFWSMIYLNREKTKATQIANRYLSPSWEVVNVFIVLIVVALVTFFPGATYTLASLLLVPGCLVVLLMLIRSTFMVFSHLIHRYDKMLSIVSGVTGILVPALLISVLPVTQGGLSRTINGVESLDWGLFLTSPHVYSFIGLAVSSTLYLSSLLLADYSFVAGEKQAFSVYRRDAVFLGPITLLAALVTVMTMQMEAKWLYERILDYLPWLIASAVCFFISYIALLVPQDRRYFGIHLPRIAVIVATTQYLLASYAYGAARLPYIVYPNVTIESSFTHPDTFHALFICYLVGFAILVPGFIYFWRLFMRDEQYVRQK		XXXX
NC_014375.1	Brevundimonas subvibrioides ATCC 15264 646	W	YP_003818367.1	1413772	1415238	ATGTTTGATGTAGTTTTACTGTCACGGCTACAATTTGCTGTGGCCACTTTGTTTCATTTTCTTTTTGTTCCTTTAACTTTGGGGCTTTCTCTTTTGGTGGCTATTTATGAAACCCTCTATGTTAAAACCGGCGATGAGGACTACAAACGTGCTGCCAAGTTCTGGGGGAAGCTTTTTCTGATTAATTTTGCCGTAGGTGTAGTTACTGGTATTACCCTTGAATTCCAGTTCGGGACGAACTGGTCGCGCTACTCCATGTACGTGGGAGACATTTTTGGTTCTCTTTTAGCCATTGAAGCTACTCTGGCCTTTTTTCTGGAGTCTACTTTTATAGCTGTCTGGCATTTTGGCTGGAATCGTTTGTCTCCCAAGCTTCACGCTATTTGTATCTGGTTGGTA…	MDLDALLLSRLQFAFTIAFHILFPAFTIGLAAFLAVLEGLWLWTKREAFKTLYLFWVKIFALSFGMGVVSGVVLSYQFGTNWSEFIRLTGGVIGPLLAYEVLTAFFLEASFLGVMLFGWKKVGPKLHFASTVLVAVGTTISAFWILSANSWMQTPQGFKIMADGTFEAVDYMAVIFNPSLPSRLAHMLLAAFITTGLVVGAASAYRLLKERAAGVKTEGWTESRISLVMAVGLLAVLAPLQLVVGHASGEVTHKYQPSKTAAIEGYWETRADQPLHLFGIPDREAQKNHFEVSIPGVGNLIQGVPKDEVIKGLDSWAREDQPPPFIPFFGFRIMVGLGILMIGLGLWGAVLIWRKRIFDSPWFLRFAVAMGPSGFIAVLAGWMVTEVGRQPWVVYGVLR…	YP_003818368.1	1415235	1416272	ATGACCCTCGACCTGCAACTGATCTGGGCCGGGCTGATCGCGGTCGCCGTGCTGCTGTATGTGACGCTCGACGGCTTCGATCTGGGCATCGGCATCCTGTTTCCCTTCGCGAAGTCGAAGGAAGAGCGGGACGTGATGATGAACACGATCGCCCCCGTCTGGGACGGCAATGAGACCTGGCTGGTGCTGGGGGGCGGGGGGCTGCTGGCCGCCTTCCCGCTGGCTTATTCGGTGCTGATGCCGGCCCTGTATCTGCCCATTCTGCTGATGCTGGCGGGGCTGATCCTGAGAGGGGTGGCGTTTGAGTTCCGCTTCCGCGCCCGCAACCGGGGGCGCAAATTCTGGACCCAGATGTTCTCCGGCGGCTCCATCCTGACGGCCGTGGCCCAGGGGCTGGTG…	MTLDLQLIWAGLIAVAVLLYVTLDGFDLGIGILFPFAKSKEERDVMMNTIAPVWDGNETWLVLGGGGLLAAFPLAYSVLMPALYLPILLMLAGLILRGVAFEFRFRARNRGRKFWTQMFSGGSILTAVAQGLVLGGFIQGVTVREDRFAGGPFDWFTPYTLLVAAGLVAGYALLGGAWLMMKTKDNLHGDAKRWTSISSVVVTVLLVAVSVATLLIHPRVAARWGFDLGDGFALDASVLMPLLPIPLLGLAGLALVWVMSRRGSHRWPFVGAILVFLSGYLGLAVGFAPYVVPYALDFRQAAAPDNALGLMLVGTVAILPLILAYTGWVYWVFRGKIDEEAGYHH		XXXX
NC_016777.1	Brucella abortus A13334	C	YP_005114314.1	873829	875424	ATGACCAGCTATCTTGATCCGGTAATTCTCGCTCGCGCGCAATTCGCGTTTCCGGTGTCGTTCCATTTCATCTTCCCTGCCTTTTCGATCGGCCTGGCGAGCTATCTGATGGTCCTGGAAGCCTTGTGGCTGACGACCGGACGGGGAGTATATGCCAATCTCTATCGTTACTGGATCAAGATCTTTGCGGTCGTGTTCGGCGCCCGCAAGCTTCGGGCGCTGGAAGATGAGAACGTCAAGCTGAAGAAGCTGTTGGGCGAGGCGATGCTCGACAACGCGATCCTGAAGGATGTTGCCGCAAAAAATGTATGA	MTGFSEMELDIVSLSRLQFAITALYHFLFVPLTLGLSVLLAIMETVYVMTGRLIWRQMTKFWGTLFGINFVMGVATGIVMEFQFGMNWSYYSHYVGDIFGAPLAIEGMMAFFLEATFVGLFFFGWDRLSKVGHLVATYAVAAGSNFSALWILIANGWMQNPVGSAFNPETMRMEITDFFAVLTNPVAQAKFVHTVSAGYATASIFVLGISAWYLLRGRSVELAKRSLTVAASFGLAASLSVVVLGDESGYLTNEHQKMKIAAIEAMWETEPAPASFTLFGFPDQEARETHFAVRIPWVMGLIGTRSLTTPIEGIDQLVQNAEKHIRNGIVAYDALQKIRAAGGTNAVSQEVRDAFADNSQWMGYALLLKRYVDDPRNATDEQIVKAANDTVPGVLPLFW…	YP_005114313.1	872669	873823	ATGATACTCAGCGATTTGTTGGACTATCAAACCCTGCGGATCATCTGGTGGGTGCTGCTCGGCGTGCTGCTGATCGGCTTTGCCGCCATGGATGGTTTCGACCTCGGCGTCGGCACGTTTCTGCCTTTCGTTGCCAGAACCGATGTGGAGCGTCGCGTCGTCATCAATACAATCGGCCCCGTCTGGGAAGGCAATCAGGTCTGGTTGATCCTTGGCGGCGGTGCGATCTTCGCCGCCTGGCCGCCGCTTTATGCGGTGTCCTTCTCCGGGTTCTATCTGGCGATGTTCGTCATCCTGTTCGCGCTCATCCTGCGCCCGGTCGGCTTCAAGTTCCGCTCCAAGCGTGATGGAGAAACCTGGCGCAACAGTTGGGACTGGGCGCTGTTCATCGGCGGCTTC…	MILSDLLDYQTLRIIWWVLLGVLLIGFAAMDGFDLGVGTFLPFVARTDVERRVVINTIGPVWEGNQVWLILGGGAIFAAWPPLYAVSFSGFYLAMFVILFALILRPVGFKFRSKRDGETWRNSWDWALFIGGFVPALIFGVAVGNVLQGVPFRLNGDLQIFYEGSFFGLLNPFALLCGILSVTMLTMHGAAWLVLKTDGVIQARARAYGSVAALLTVILYIVAGAISWLWVSGYRITSAVVMDGPSNPLQKTVELDHGAWFANYANYPILLIAPALGILGALAVLATLRGGRELAPLLFGKLSIFGIISSVGVSMFPFILPSSIDPQSSLTVWDSSSSHQTLFIMLVVTVVFIPIIVAYTAWVYKVLWGKVDKSMIEDESNHAY	YP_005114312.1	cyd operon protein YbgT	872497	872652	ATGTGGTATTTTTCCTGGCTTTTGGGCCTGCCGCTTGCAGCCGCGTTCGCTGTGCTAAATGCGATGTGGTATGAGCTGATGGACGACCGGGCGCGCAAGCGCCTTGCCGCCGACCCCACGGCGGAACTGGCCCTTGAAGGCAACAAGCACCACTGA	MWYFSWLLGLPLAAAFAVLNAMWYELMDDRARKRLAADPTAELALEGNKHH*
NC_016795.1	Brucella abortus A13334		no annotated cydA
NC_006933.1	Brucella abortus bv. 1 str. 9-941	C	YP_223479.1	723584	725161	ATGAATTTTCTTTCAGATACAGTGATGCTGTCGCGTCTTCAATTTGCAGTCACCAGCATCTTTCATATGTTTTGGCCTATCCTCACAATTGGGATGTCTTGGTATTTGTTTGTTGTCGAGATTTTATGGCTAAAAACCAAAAATCCTACTTTTTATTACCATGCACGTTTTTGGTCAAAACTCTACATTCTCAATTTTGGTCTTGGTGTGGCTTCTGGTGTAGCTATTGAATTTGAATTTGGTGCAAACTGGGCCCCATTTTCTCTGGCTGTGGGTGATTTTTTAGGTAGTATTTTAGGCTTTGAAGGTACGATGGCCTTTATGCTAGAAGCTGCTTTTTTAGGGATTATGATTTATGGCTGGAATAAAATACCACCACTGATGCACCTCTTCGCAACC…	MELDIVSLSRLQFAITALYHFLFVPLTLGLSVLLAIMETVYVMTGRLIWRQMTKFWGTLFGINFVMGVATGIVMEFQFGMNWSYYSHYVGDIFGAPLAIEGMMAFFLEATFVGLFFFGWDRLSKVGHLVATYAVAAGSNFSALWILIANGWMQNPVGSAFNPETMRMEITDFFAVLTNPVAQAKFVHTVSAGYATASIFVLGISAWYLLRGRSVELAKRSLTVAASFGLAASLSVVVLGDESGYLTNEHQKMKIAAIEAMWETEPAPASFTLFGFPDQEARETHFAVRIPWVMGLIGTRSLTTPIEGIDQLVQNAEKHIRNGIVAYDALQKIRAAGGTNAVSQEVRDAFADNSQWMGYALLLKRYVDDPRNATDEQIVKAANDTVPGVLPLFWAFRIMV…	YP_223478.1	722424	723578	ATGATACTCAGCGATTTGTTGGACTATCAAACCCTGCGGATCATCTGGTGGGTGCTGCTCGGCGTGCTGCTGATCGGCTTTGCCGCCATGGATGGTTTCGACCTCGGCGTCGGCACGTTTCTGCCTTTCGTTGCCAGAACCGATGTGGAGCGTCGCGTCGTCATCAATACAATCGGCCCCGTCTGGGAAGGCAATCAGGTCTGGTTGATCCTTGGCGGCGGTGCGATCTTCGCCGCCTGGCCGCCGCTTTATGCGGTGTCCTTCTCCGGGTTCTATCTGGCGATGTTCGTCATCCTGTTCGCGCTCATCCTGCGCCCGGTCGGCTTCAAGTTCCGCTCCAAGCGTGATGGAGAAACCTGGCGCAACAGTTGGGACTGGGCGCTGTTCATCGGCGGCTTC…	MILSDLLDYQTLRIIWWVLLGVLLIGFAAMDGFDLGVGTFLPFVARTDVERRVVINTIGPVWEGNQVWLILGGGAIFAAWPPLYAVSFSGFYLAMFVILFALILRPVGFKFRSKRDGETWRNSWDWALFIGGFVPALIFGVAVGNVLQGVPFRLNGDLQIFYEGSFFGLLNPFALLCGILSVTMLTMHGAAWLVLKTDGVIQARARAYGSVAALLTVILYIVAGAISWLWVSGYRITSAVVMDGPSNPLQKTVELDHGAWFANYANYPILLIAPALGILGALAVLATLRGGRELAPLLFGKLSIFGIISSVGVSMFPFILPSSIDPQSSLTVWDSSSSHQTLFIMLVVTVVFIPIIVAYTAWVYKVLWGKVDKSMIEDESNHAY	YP_223477.1	hypothetical protein	722252	722407	ATGTGGTATTTTTCCTGGCTTTTGGGCCTGCCGCTTGCAGCCGCGTTCGCTGTGCTAAATGCGATGTGGTATGAGCTGATGGACGACCGGGCGCGCAAGCGCCTTGCCGCCGACCCCACGGCGGAACTGGCCCTTGAAGGCAACAAGCACCACTGA	MWYFSWLLGLPLAAAFAVLNAMWYELMDDRARKRLAADPTAELALEGNKHH*
NC_006932.1	Brucella abortus bv. 1 str. 9-941		no annotated cydA
NC_010104.1	Brucella canis ATCC 23365	W	YP_001594460.1	489823	491400	ATGAGCCTCGGTCTAACCGCTTTAGAATTAGCACGAATACAATTTGCTTTTACAGTATCCTTCCATATTATTTTTCCGGCCACCTCTATTGGACTTGCCTGTTTTTTGGCAGTTTTAGAATGGAAATGGTTAAGAACGCAAAACCCTATTTATAAAGATCTATTTAAATACTGGATTAAGATCTTTGCCGTTGCGTTTGGTATGGGAGTTGTTTCCGGTGTCGTGATGAGTTACCAGTTTGGTACCAACTGGAGTGAGTTTTCACGAGTAGCAGGAAGCATTACTGGTCCTTTACTTACCTATGAAGTCTTGAGTGCCTTCTTCTTAGAAGCGGGTTTCTTAGGAATCATGCTATTTGGTTGGGGCCGTGTTGGTCCTAGAGCCCATTTCTTTGCAACG…	MELDIVSLSRLQFAITALYHFLFVPLTLGLSVLLAIMETVYVMTGRLIWRQMTKFWGTLFGINFVMGVATGIVMEFQFGMNWSYYSHYVGDIFGAPLAIEGMMAFFLEATFVGLFFFGWDRLSKVGHLVATYAVAAGSNFSALWILIANGWMQNPVGSAFNPETMRMEITDFFAVLTNPVAQAKFVHTVSAGYATASIFVLGISAWYLLRGRSVELAKRSLTVAASFGLAASLSVVVLGDESGYLTNEHQKMKIAAIEAMWETEPAPASFTLFGFPDQEARETHFAVRIPWVMGLIGTRSLTTPIEGIDQLVQNAEKHIRNGIVAYDALQKIRAAGGTNAVSQEVRDAFADNSQWMGYALLLKRYVDDPRNATDEQIVKAANDTVPGVLPLFWAFRIMV…	YP_001594461.1	491406	492560	ATGATACTCAGCGATTTGTTGGACTATCAAACCCTGCGGATCATCTGGTGGGTGCTGCTCGGCGTGCTGCTGATCGGCTTTGCCGCCATGGATGGTTTCGACCTCGGCGTCGGCACGCTTCTGCCTTTCGTTGCCAGAACCGATGTGGAGCGTCGCGTCGTCATCAATACAATCGGCCCCGTCTGGGAAGGCAATCAGGTCTGGTTGATCCTTGGCGGCGGTGCGATCTTCGCCGCCTGGCCGCCGCTTTATGCGGTGTCCTTCTCCGGGTTCTATCTGGCGATGTTCGTCATCCTGTTCGCGCTCATCCTGCGCCCGGTCGGCTTCAAGTTCCGCTCCAAGCGTGATGGAGAAACCTGGCGCAACAGTTGGGACTGGGCGCTGTTCATCGGCGGCTTC…	MILSDLLDYQTLRIIWWVLLGVLLIGFAAMDGFDLGVGTLLPFVARTDVERRVVINTIGPVWEGNQVWLILGGGAIFAAWPPLYAVSFSGFYLAMFVILFALILRPVGFKFRSKRDGETWRNSWDWALFIGGFVPALIFGVAVGNVLQGVPFRLNGDLQIFYEGSFFGLLNPFALLCGILSVTMLTMHGAAWLVLKTDGVIQARARAYGSVAALLTVILYIVAGAISWLWVSGYRITSAVVMDGPSNPLQKTVELDHGAWFANYANYPILLIAPALGILGALAVLATLRGGRELAPLLFGKLSIFGIISSVGVSMFPFILPSSIDPQSSLTVWDSSSSHQTLFIMLVVTVVFIPIIVAYTAWVYKVLWGKVDKSMIEDESNHAY	YP_001594462.1	cyd operon protein YbgT	492577	492732	ATGAGAGCAACCACGCTTACTGATTGGAAAGGAAGCAAGATGTGGTATTTTTCGTGGCTTTTGGGCCTGCCGCTTGCAGCCGCGTTCGCTGTGCTGAATGCGATGTGGTATGAGCTGATGGACGACCGGGCGCGCAAGCGCCTTGCCGCCGACCCCACGGCGGAACTGGCCCTTGAAGGCAACAAGCACCACTGA	MWYFSWLLGLPLAAAFAVLNAMWYELMDDRARKRLAADPTAELALEGNKHH*
NC_010103.1	Brucella canis ATCC 23365		no annotated cydA
NC_016796.1	Brucella canis HSK A52141	C	YP_005152847.1	304328	305923	ATGACCAGCTATCTTGATCCGGTAATTCTCGCTCGCGCGCAATTCGCGTTTCCGGTGTCGTTCCATTTCATCTTCCCTGCCTTTTCGATCGGCCTGGCGAGCTATCTGATGGTCCTGGAAGCCTTGTGGCTGACGACCGGACGGGGAGTATATGCCAATCTCTATCGTTACTGGATCAAGATCTTTGCGGTCGTGTTCGGCGCCCGCAAGCTTCGGGCGCTGGAAGATGAGAACGTCAAGCTGAAGAAGCTGTTGGGCGAGGCGATGCTCGACAACGCGATCCTGAAGGATGTTGCCGCAAAAAATGTATGA	MTGFSEMELDIVSLSRLQFAITALYHFLFVPLTLGLSVLLAIMETVYVMTGRLIWRQMTKFWGTLFGINFVMGVATGIVMEFQFGMNWSYYSHYVGDIFGAPLAIEGMMAFFLEATFVGLFFFGWDRLSKVGHLVATYAVAAGSNFSALWILIANGWMQNPVGSAFNPETMRMEITDFFAVLTNPVAQAKFVHTVSAGYATASIFVLGISAWYLLRGRSVELAKRSLTVAASFGLAASLSVVVLGDESGYLTNEHQKMKIAAIEAMWETEPAPASFTLFGFPDQEARETHFAVRIPWVMGLIGTRSLTTPIEGIDQLVQNAEKHIRNGIVAYDALQKIRAAGGTNAVSQEVRDAFADNSQWMGYALLLKRYVDDPRNATDEQIVKAANDTVPGVLPLFW…	YP_005152846.1	303168	304322	ATGATACTCAGCGATTTGTTGGACTATCAAACCCTGCGGATCATCTGGTGGGTGCTGCTCGGCGTGCTGCTGATCGGCTTTGCCGCCATGGATGGTTTCGACCTCGGCGTCGGCACGCTTCTGCCTTTCGTTGCCAGAACCGATGTGGAGCGTCGCGTCGTCATCAATACAATCGGCCCCGTCTGGGAAGGCAATCAGGTCTGGTTGATCCTTGGCGGCGGTGCGATCTTCGCCGCCTGGCCGCCGCTTTATGCGGTGTCCTTCTCCGGGTTCTATCTGGCGATGTTCGTCATCCTGTTCGCGCTCATCCTGCGCCCGGTCGGCTTCAAGTTCCGCTCCAAGCGTGATGGAGAAACCTGGCGCAACAGTTGGGACTGGGCGCTGTTCATCGGCGGCTTC…	MILSDLLDYQTLRIIWWVLLGVLLIGFAAMDGFDLGVGTLLPFVARTDVERRVVINTIGPVWEGNQVWLILGGGAIFAAWPPLYAVSFSGFYLAMFVILFALILRPVGFKFRSKRDGETWRNSWDWALFIGGFVPALIFGVAVGNVLQGVPFRLNGDLQIFYEGSFFGLLNPFALLCGILSVTMLTMHGAAWLVLKTDGVIQARARAYGSVAALLTVILYIVAGAISWLWVSGYRITSAVVMDGPSNPLQKTVELDHGAWFANYANYPILLIAPALGILGALAVLATLRGGRELAPLLFGKLSIFGIISSVGVSMFPFILPSSIDPQSSLTVWDSSSSHQTLFIMLVVTVVFIPIIVAYTAWVYKVLWGKVDKSMIEDESNHAY	YP_005152845.1	cyd operon protein YbgT	302996	303151	ATGTGGTATTTTTCGTGGCTTTTGGGCCTGCCGCTTGCAGCCGCGTTCGCTGTGCTGAATGCGATGTGGTATGAGCTGATGGACGACCGGGCGCGCAAGCGCCTTGCCGCCGACCCCACGGCGGAACTGGCCCTTGAAGGCAACAAGCACCACTGA	MWYFSWLLGLPLAAAFAVLNAMWYELMDDRARKRLAADPTAELALEGNKHH*
NC_016778.1	Brucella canis HSK A52141		no annotated cydA
NC_012442.1	Brucella melitensis ATCC 23457	W	YP_002734277.1	470889	472466	ATGATTGACATGGATGTTGTCGGCCTGTCGCGTTTTCAATTCGCCGCCACTGCCCTCTATCACTTCCTTTTCGTTCCCCTGACCCTAGGCCTGTCTTTCCTGATCGCCATCATGGAAAGCGTCTATGTCATGACCGGGCGTCAGATCTGGAAGCGCATGACCATGTTCTGGGGCACGCTGTTCGGCATCAACTTCGCCCTGGGTGTGGCCACCGGCGTGGTGATGGAGTTCCAGTTTGGCATGAACTGGTCTTACTACAGCCATTATGTGGGCGATATCTTCGGTGCGCCGCTGGCGCTCGAAGGCTTGATGGCCTTCTTCCTGGAGGCCACCTTCGTCGGCTTGTTCTTCTTTGGCTGGAACCGCCTGTCCAAGGTGTCCCATCTGGTCGTCACCTGG…	MELDIVSLSRLQFAITALYHFLFVPLTLGLSVLLAIMETVYVMTGRLIWRQMTKFWGTLFGINFVMGVATGIVMEFQFGMNWSYYSHYVGDIFGAPLAIEGMMAFFLEATFVGLFFFGWDRLSKVGHLVATYAVAAGSNFSALWILIANGWMQNPVGSAFNPETMRMEITDFFAVLTNPVAQAKFVHTVSAGYATASIFVLGISAWYLLRGRSVELAKRSLTVAASFGLAASLSVVVLGDESGYLTNEHQKMKIAAIEAMWETEPAPASFTLFGFPDQEARETHFAVRIPWVMGLIGTRSLTTPIEGIDQLVQNAEKHIRNGIVAYDALQKIRAAGGTNAVSQEVRDAFADNSQWMGYALLLKRYVDDPRNATDEQIVKAANDTVPGVLPLFWAFRIMV…	YP_002734278.1	472472	473626	ATGATACTCAGCGATTTGTTGGACTATCAAACCCTGCGGATCATCTGGTGGGTGCTGCTCGGCGTGCTGCTGATCGGCTTTGCCGCCATGGATGGTTTCGACCTCGGCGTCGGCACGCTTCTGCCTTTCGTTGCCAGAACCGATGTGGAGCGTCGCGTCGTCATCAATACAATCGGCCCCGTCTGGGAAGGCAATCAGGTCTGGTTGATCCTTGGCGGCGGTGCGATCTTCGCCGCCTGGCCGCCGCTTTATGCGGTGTCCTTCTCCGGGTTCTATCTGGCGATGTTCGTCATCCTGTTCGCGCTCATCCTGCGCCCGGTCGGCTTCAAGTTCCGCTCCAAGCGTGATGGAGAAACCTGGCGCAACAGTTGGGACTGGGCGCTGTTCATCGGCGGCTTC…	MILSDLLDYQTLRIIWWVLLGVLLIGFAAMDGFDLGVGTLLPFVARTDVERRVVINTIGPVWEGNQVWLILGGGAIFAAWPPLYAVSFSGFYLAMFVILFALILRPVGFKFRSKRDGETWRNSWDWALFIGGFVPALIFGVAVGNVLQGVPFRLNGDLQIFYEGSFFGLLNPFALLCGILSVTMLTMHGAAWLVLKTDGVIQARARAYGSVAALLTVILYIVAGAISWLWVSGYRITSAVVMDGPSNPLQKTVELDHGAWFANYANYPILLIAPALGILGALAVLATLRGGRELAPLLFGKLSIFGIISSVGVSMFPFILPSSIDPQSSLTVWDSSSSHQTLFIMLVVTVVFIPIIVAYTAWVYKVLWGKVDKSMIEDESNHAY	YP_002734279.1	cyd operon protein YbgT	473643	473798	ATGAGAGCAACCACGCTTACTGATTGGAAAGGAAGCAAGATGTGGTATTTTTCCTGGCTTTTGGGCCTGCCGCTTGCAGCCGCGTTCGCTGTGCTGAATGCGATGTGGTATGAGCTGATGGACGACCGGGCGCGCAAGCGCCTTGCCGCCGACCCCACGGCGGAACTGGCCCTTGAAGGCAACAAGCACCACTGA	MWYFSWLLGLPLAAAFAVLNAMWYELMDDRARKRLAADPTAELALEGNKHH*
NC_012441.1	Brucella melitensis ATCC 23457		no annotated cydA
NC_007624	Brucella melitensis biovar Abortus 2308	C	YP_418900.1	723572	725149	ATGATAGAATACGATCCGGTCATATATAGTCGGATTTTAACTGCATTAACATTAGGTTTTCACGTCATTTTTGCTACGATCGGTGTTGGTATTCCACTTATGATTGCTATTGCAGAGTGGATGGGAATTAGACGAAATGATCCTCATTATACTCTTATGGCAAGAAGATGGGCTAGAGGCTTTGTTATTACCGTAGCAATTGGGGTTGTTACTGGTACTGCTATCGGTTTACAGCTCACTTTATTATGGCCTAGTTTTATGCAAGCTGCTGGACATACTATCGGTTTACCAATGTTCATGGAGACCTTTGCATTTTTCTTTGAAGCTATCTTTCTTGGAATCTATTTATATACTTGGGACAGATTTAAAAGTAAATGGAAGCATTTTTTACTCGTCATC…	MELDIVSLSRLQFAITALYHFLFVPLTLGLSVLLAIMETVYVMTGRLIWRQMTKFWGTLFGINFVMGVATGIVMEFQFGMNWSYYSHYVGDIFGAPLAIEGMMAFFLEATFVGLFFFGWDRLSKVGHLVATYAVAAGSNFSALWILIANGWMQNPVGSAFNPETMRMEITDFFAVLTNPVAQAKFVHTVSAGYATASIFVLGISAWYLLRGRSVELAKRSLTVAASFGLAASLSVVVLGDESGYLTNEHQKMKIAAIEAMWETEPAPASFTLFGFPDQEARETHFAVRIPWVMGLIGTRSLTTPIEGIDQLVQNAEKHIRNGIVAYDALQKIRAAGGTNAVSQEVRDAFADNSQWMGYALLLKRYVDDPRNATDEQIVKAANDTVPGVLPLFWAFRIMV…	YP_418899.1	722412	723566	ATGATACTCAGCGATTTGTTGGACTATCAAACCCTGCGGATCATCTGGTGGGTGCTGCTCGGCGTGCTGCTGATCGGCTTTGCCGCCATGGATGGTTTCGACCTCGGCGTCGGCACGTTTCTGCCTTTCGTTGCCAGAACCGATGTGGAGCGTCGCGTCGTCATCAATACAATCGGCCCCGTCTGGGAAGGCAATCAGGTCTGGTTGATCCTTGGCGGCGGTGCGATCTTCGCCGCCTGGCCGCCGCTTTATGCGGTGTCCTTCTCCGGGTTCTATCTGGCGATGTTCGTCATCCTGTTCGCGCTCATCCTGCGCCCGGTCGGCTTCAAGTTCCGCTCCAAGCGTGATGGAGAAACCTGGCGCAACAGTTGGGACTGGGCGCTGTTCATCGGCGGCTTC…	MILSDLLDYQTLRIIWWVLLGVLLIGFAAMDGFDLGVGTFLPFVARTDVERRVVINTIGPVWEGNQVWLILGGGAIFAAWPPLYAVSFSGFYLAMFVILFALILRPVGFKFRSKRDGETWRNSWDWALFIGGFVPALIFGVAVGNVLQGVPFRLNGDLQIFYEGSFFGLLNPFALLCGILSVTMLTMHGAAWLVLKTDGVIQARARAYGSVAALLTVILYIVAGAISWLWVSGYRITSAVVMDGPSNPLQKTVELDHGAWFANYANYPILLIAPALGILGALAVLATLRGGRELAPLLFGKLSIFGIISSVGVSMFPFILPSSIDPQSSLTVWDSSSSHQTLFIMLVVTVVFIPIIVAYTAWVYKVLWGKVDKSMIEDESNHAY	YP_418898.1	ybgT protein	722279	722434	ATGAGAGCAACCACGCTTACTGATTGGAAAGGAAGCAAGATGTGGTATTTTTCCTGGCTTTTGGGCCTGCCGCTTGCAGCCGCGTTCGCTGTGCTAAATGCGATGTGGTATGAGCTGATGGACGACCGGGCGCGCAAACGCCTTGCCGCCGACCCCACGGCGGAACTGGCCCTTGAAGGCAACAAGCACCACTGA	MWYFSWLLGLPLAAAFAVLNAMWYELMDDRARKRLAADPTAELALEGNKHH*
NC_007618.1	Brucella melitensis biovar Abortus 2308		no annotated cydA
NC_013118.1	Brucella microti CCM 4915	W	YP_003105299.1	491277	492854	ATGAGCGCCCTGGACCTCGCCCGATGGCAGTTCGGGATCACCACCGTCTACCACTTCCTCTTCGTCCCGCTGACCATCGGCCTGTCCTTCCTGGTCGCCGGGATGCAGACGGCCTGGGTGCGCACCGGGAACGACAAGTACCGCCGGATGACGAAGTTCTGGGGAAAGCTGTTTCTCATCAACTTCGCCATGGGTGTGGCGACCGGCATCGTCCAGGAATTCCAGTTCGGGATGAACTGGTCGGACTACAGCACCTTCGTCGGCGACATCTTCGGCGCCCCGCTGGCCATCGAGGGCCTGCTGGCGTTCTTCCTCGAGTCGACGTTCCTCGGCCTGTGGATCTTCGGCTGGGACAAGCTGCCGAAGAAGCTCCACCTGGCCACCATCTGGATCGCCGCC…	MELDIVSLSRLQFAITALYHFLFVPLTLGLSVLLAIMETVYVMTGRLIWRQMTKFWGTLFGINFVMGVATGIVMEFQFGMNWSYYSHYVGDIFGAPLAIEGMMAFFLEATFVGLFFFGWDRLSKVGHLVATYAVAAGSNFSALWILIANGWMQNPVGSAFNPETMRMEITDFFAVLTNPVAQAKFVHTVSAGYATASIFVLGISAWYLLRGRSVELAKRSLTVAASFGLAASLSVVVLGDESGYLTNEHQKMKIAAIEAMWETEPAPASFTLFGFPDQEARETHFAVRIPWVMGLIGTRSLTTPIEGIDQLVQNAEKHIRNGIVAYDALQKIRAAGGTNAVSQEVRDAFADNSQWMGYALLLKRYVDDPRNATDEQIVKAANDTVPGVLPLFWAFRIMV…	YP_003105300.1	492860	494014	ATGATACTCAGCGATTTGTTGGACTATCAAACCCTGCGGATCATCTGGTGGGTGCTGCTCGGCGTGCTGCTGATCGGCTTTGCCGCCATGGATGGTTTCGACCTCGGCGTCGGCACGCTTCTGCCTTTCGTTGCCAGAACCGATGTGGAGCGTCGCGTCGTCATCAATACAATCGGCCCCGTCTGGGAAGGCAATCAGGTCTGGTTGATCCTTGGCGGCGGTGCGATCTTCGCCGCCTGGCCGCCGCTTTATGCGGTGTCCTTCTCCGGGTTCTATCTGGCGATGTTCGTCATCCTGTTCGCGCTCATCCTGCGCCCGGTCGGCTTCAAGTTCCGCTCCAAGCGTGATGGAGAAACCTGGCGCAACAGTTGGGACTGGGCGCTGTTCATCGGCGGCTTC…	MILSDLLDYQTLRIIWWVLLGVLLIGFAAMDGFDLGVGTLLPFVARTDVERRVVINTIGPVWEGNQVWLILGGGAIFAAWPPLYAVSFSGFYLAMFVILFALILRPVGFKFRSKRDGETWRNSWDWALFIGGFVPALIFGVAVGNVLQGVPFRLNGDLQIFYEGSFFGLLNPFALLCGILSVTMLTMHGAAWLVLKTDGVIQARARAYGSVAALLTVILYIVAGAISWLWVSGYRITSAVVMDGPSNPLQKTVELDHGAWFANYANYPILLIAPALGILGALAVLATLRGGRELAPLLFGKLSIFGIISSVGVSMFPFILPSSIDPQSSLTVWDSSSSHQTLFIMLVVTVVFIPIIVAYTAWVYKVLWGKVDKSMIEDESNHAY	YP_003105301.1	cyd operon protein YbgT	494031	494186	ATGAGAGCAACCACGCTTACTGATTGGAAAGGAAGCAAGATGTGGTATTTTTCCTGGCTTTTGGGCCTGCCGCTTGCAGCCGCGTTCGCTGTGCTGAATGCGATGTGGTATGAGCTGATGGACGACCGGGCGCGCAAGCGCCTTGCCGCCGACCCCACGGCGGAACTGGCCCTTGAAGGCAACAAGCACCACTGA	MWYFSWLLGLPLAAAFAVLNAMWYELMDDRARKRLAADPTAELALEGNKHH*
NC_013119.1	Brucella microti CCM 4915		no annotated cydA
NC_009504.1	Brucella ovis ATCC 25840	W	YP_001257479.1	463385	464962	ATGATCGTGGATGATTTAGTATTAGCCAGAAGTCTGTTCGGGACAACCATGGGCTTTCATATTATTTTTGCGACGCTTGGTGTCGGCTTGCCTCTGATGATTTTAATGGCCGAATTGATTTATCAAAAAACAAAAGATCCGCATTATGCCATTATGGCGAAAAGGTGGACGAAGGCGCAGGCTGTTCTGCTCGGCGTGGCGATACCGACCGGAACGATCGCGGGTACACAGCTTGCCCTTTTGTGGCCCGGATTCATGGAGATCATCGGCAGGGTGATGTCACTTCCGTTTCAGATTGAAATTTATGCTTTCTTTATCGAAGCGCTGTTTATGTCCATTTATGTCTACGCCGCTGACCGGCTGACTCCGGCGATGCGCATCATTGCCGTTATTTTCGTT…	MELDIVSLSRLQFAITALYHFLFVPLTLGLSVLLAIMETVYVMTGRLIWRQMTKFWGTLFGINFVMGVATGIVMEFQFGMNWSYYSHYVGDIFGAPLAIEGMMAFFLEATFVGLFFFGWDRLSKVGHLVATYAVAAGSNFSALWILIANGWMQNPVGSAFNPETMRMEITDFFAVLTNPVAQAKFVHTVSAGYATASIFVLGISAWYLLRGRSVELAKRSLTVAASFGLAASLSVVVLGDESGYLTNEHQKMKIAAIEAMWETEPAPASFTLFGFPDQEARETHFAVRIPWVMGLIGTRSLTTPIEGIDQLVQNAEKHIRNGIVAYDALQKIRAAGGTNAVSQEVRDAFADNSQWMGYALLLKRYVDDPRNATDEQIVKAANDTVPGVLPLFWAFRIMV…	YP_001257480.1	464968	466122	ATGATACTCAGCGATTTGTTGGACTATCAAACCCTGCGGATCATCTGGTGGGTGCTGCTCGGCGTGCTGCTGATCGGCTTTGCCGCCATGGATGGTTTCGACCTCGGCGTCGGCACGCTTCTGCCTTTCGTTGCCAGAACCGATGTTGAGCGTCGCGTCGTCATCAATACAATCGGCCCCGTCTGGGAAGGCAATCAGGTCTGGTTGATCCTTGGCGGCGGTGCGATCTTCGCCGCCTGGCCGCCGCTTTATGCGGTGTCCTTCTCCGGGTTCTATCTGGCGATGTTCGTCATCCTGTTCGCGCTCATCCTGCGCCCGGTCGGCTTCAAGTTCCGCTCCAAGCGTGATGGAGAAACCTGGCGCAACAGTTGGGACTGGGCGCTGTTCATCGGCGGCTTC…	MILSDLLDYQTLRIIWWVLLGVLLIGFAAMDGFDLGVGTLLPFVARTDVERRVVINTIGPVWEGNQVWLILGGGAIFAAWPPLYAVSFSGFYLAMFVILFALILRPVGFKFRSKRDGETWRNSWDWALFIGGFVPALIFGVAVGNVLQGVPFRLNGDLQIFYEGSFFGLLNPFALLCGILSVTMLTMHGAAWLVLKTDGVIQARARAYGSVAALLTVILYIVAGAISWLWVSGYRITSAVVMDGPSNPLQKTVELDHGAWFANYANYPILLIAPALGILGALAVLATLRGGRELAPLLFGKLSIFGIISSVGVSMFPFILPSSIDPQSSLTVWDSSSSHQTLFIMLVVTVVFIPIIVAYTAWVYKVLWGKVDKSMIEDESNHAY	YP_001257481.1	hypothetical protein	466139	466294	ATGAGAGCAACCACGCTTACTGATTGGAAAGGAAGCAAGATGTGGTATTTTTCCTGGCTTTTGGGCCTGCCGCTTGCAGCCGCGTTCGCTGTGCTGAATGCGATGTGGTATGAGCTGATGGACGACCGGGCGCGCAAGCGCCTTGCCGCCGACCCCACGGCGGAACTGGCCCTTGAAGGCAACAAGCACCACTGA	MWYFSWLLGLPLAAAFAVLNAMWYELMDDRARKRLAADPTAELALEGNKHH*
NC_009505.1	Brucella ovis ATCC 25840		no annotated cydA
NC_015858.1	Brucella pinnipedialis B2/94	W	YP_004757703.1	475623	477200	ATGCGCAAAACCGTTCCAATGACGCGACGCGCCATATTGACGCACGTGCGTCAGACCGCCACGCCGCGACCGCACGCACTGCGAACGACCTTCTTGATACGAATCAACGATTTATCCCGAAATCGCGCGCGACGGGCTGTACATCTGCGACGAGTTGGCGCATTTCGCGGTGCAACATCACGGCCCATACTCCAGCCAACCCCGACGCCTGTCCGCCGGGGTCCGCCGGCACCCGCCGGCGGGTATCGTCAGCTTCGGTCATCTGGTATGGACACCGCACTTTCGGCCCTCGATCTGGCCCGCCTGCAATTCGCGTTCACCGTCTCCTTTCACATCGTCTTCCCGGCGCTGAGCATCGGCCTCGCCAGCTTCATCGCCGTGCTCGAATATCGCTGGCTG…	MELDIVSLSRLQFAITALYHFLFVPLTLGLSVLLAIMETVYVMTGRLIWRQMTKFWGTLFGINFVMGVATGIVMEFQFGMNWSYYSHYVGDIFGAPLAIEGMMAFFLEATFVGLFFFGWDRLSKVGHLVATYAVAAGSNFSALWILIANGWMQNPVGSAFNPETMRMEITDFFAVLTNPVAQAKFVHTVSAGYATASIFVLGISAWYLLRGRSVELAKRSLTVAASFGLAASLSVVVLGDESGYLTNEHQKMKIAAIEAMWETEPAPASFTLFGFPDQEARETHFAVRIPWVMGLIGTRSLTTPIEGIDQLVQNAEKHIRNGIVAYDALQKIRAAGGTNAVSQEVRDAFADNSQWMGYALLLKRYVDDPRNATDEQIVKAANDTVPGVLPLFWAFRIMV…	YP_004757704.1	477206	478360	ATGATACTCAGCGATTTGTTGGACTATCAAACCCTGCGGATCATCTGGTGGGTGCTGCTCGGCGTGCTGCTGATCGGCTTTGCCGCCATGGATGGTTTCGACCTCGGCGTCGGCACGCTTCTGCCTTTCGTTGCCAGAACCGATGTGGAGCGTCGCGTCGTCATCAATACAATCGGCCCCGTCTGGGAAGGCAATCAGGTCTGGTTGATCCTTGGCGGCGGTGCGATCTTCGCCGCCTGGCCGCCGCTTTATGCGGTGTCCTTCTCCGGGTTCTATCTGGCGATGTTCGTCATCCTGTTCGCGCTCATCCTGCGCCCGGTCGGCTTCAAGTTCCGCTCCAAGCGTGATGGAGAAACCTGGCGCAACAGTTGGGACTGGGCGCTGTTCATCGGCGGCTTC…	MILSDLLDYQTLRIIWWVLLGVLLIGFAAMDGFDLGVGTLLPFVARTDVERRVVINTIGPVWEGNQVWLILGGGAIFAAWPPLYAVSFSGFYLAMFVILFALILRPVGFKFRSKRDGETWRNSWDWALFIGGFVPALIFGVAVGNVLQGVPFRLNGDLQIFYEGSFFGLLNPFALLCGILSVTMLTMHGAAWLVLKTDGVIQARARAYGSVAALLTVILYIVAGAISWLWVSGYRITSAVVMDGPSNPLQKTVELDHGAWFANYANYPILLIAPALGILGALAVLATLRGGRELAPLLFGKLSIFGIISSVGVSMFPFILPSSIDPQSSLTVWDSSSSHQTLFIMLVVTVVFIPIIVAYTAWVYKVLWGKVDKSMIEDESNHAY	YP_004757705.1	cyd operon protein YbgT	478377	478532	ATGAGAGCAACCACGCTTACTGATTGGAAAGGAAGCAAGATGTGGTATTTTTCCTGGCTTTTGGGCCTGCCGCTTGCAGCCGCGTTCGCTGTGCTGAATGCGATGTGGTATGAGCTGATGGACGACCGGGCGCGCAAGCGCCTTGCCGCCGACCCCACGGCGGAACTGGCCCTTGAAGGCAACAAGCACCACTGA	MWYFSWLLGLPLAAAFAVLNAMWYELMDDRARKRLAADPTAELALEGNKHH*
NC_015857.1	Brucella pinnipedialis B2/94		no annotated cydA
NC_017250.1	Brucella suis 1330	W	YP_005614206.1	489874	491451	ATGCTCGTAGAGTTATTATCCCGCATTCAATTCGGTTTTAGCATTGGTTTTCATATTCTATTTCCAACTTTAAACCTTGGCCTTGCGGTTTTTCTTGTTATCATGGAAGCCCTGTGGCTGAAAACAAAAAATCCCGTTTATCTCGAAATATGCAAGTTCTGGACTAAGATTTTTGCTTTGACTTTTGGTATGGGAGTTGTCTCCGGCATTGTGTTGGCTTATCAAATTGGTACCAATTTTGGACCCTTCATTACTCAGTTTGGAAACGTCCTGGGGGCTTTGTTTGCTTATGAAACGTTGACCGCTTTTTTCCTGGAAGCTGGCTTTTTAGGAGTCATGCTTTTTGGTTGGAAAAGAGTTCCTCCAGCACTTCATTTTATCGCCACCCTTTTGGTTACC…	MELDIVSLSRLQFAITALYHFLFVPLTLGLSVLLAIMETVYVMTGRLIWRQMTKFWGTLFGINFVMGVATGIVMEFQFGMNWSYYSHYVGDIFGAPLAIEGMMAFFLEATFVGLFFFGWDRLSKVGHLVATYAVAAGSNFSALWILIANGWMQNPVGSAFNPETMRMEITDFFAVLTNPVAQAKFVHTVSAGYATASIFVLGISAWYLLRGRSVELAKRSLTVAASFGLAASLSVVVLGDESGYLTNEHQKMKIAAIEAMWETEPAPASFTLFGFPDQEARETHFAVRIPWVMGLIGTRSLTTPIEGIDQLVQNAEKHIRNGIVAYDALQKIRAAGGTNAVSQEVRDAFADNSQWMGYALLLKRYVDDPRNATDEQIVKAANDTVPGVLPLFWAFRIMV…	YP_005614207.1	491457	492611	ATGATACTCAGCGATTTGTTGGACTATCAAACCCTGCGGATCATCTGGTGGGTGCTGCTCGGCGTGCTGCTGATCGGCTTTGCCGCCATGGATGGTTTCGACCTCGGCGTCGGCACGCTTCTGCCTTTCGTTGCCAGAACCGATGTGGAGCGTCGCGTCGTCATCAATACAATCGGCCCCGTCTGGGAAGGCAATCAGGTCTGGTTGATCCTTGGCGGCGGTGCGATCTTCGCCGCCTGGCCGCCGCTTTATGCGGTGTCCTTCTCCGGGTTCTATCTGGCGATGTTCGTCATCCTGTTCGCGCTCATCCTGCGCCCGGTCGGCTTCAAGTTCCGCTCCAAGCGTGATGGAGAAACCTGGCGCAACAGTTGGGACTGGGCGCTGTTCATCGGCGGCTTC…	MILSDLLDYQTLRIIWWVLLGVLLIGFAAMDGFDLGVGTLLPFVARTDVERRVVINTIGPVWEGNQVWLILGGGAIFAAWPPLYAVSFSGFYLAMFVILFALILRPVGFKFRSKRDGETWRNSWDWALFIGGFVPALIFGVAVGNVLQGVPFRLNGDLQIFYEGSFFGLLNPFALLCGILSVTMLTMHGAAWLVLKTDGVIQARARAYGSVAALLTVILYIVAGAISWLWVSGYRITSAVVMDGPSNPLQKTVELDHGAWFANYANYPILLIAPALGILGALAVLATLRGGRELAPLLFGKLSIFGIISSVGVSMFPFILPSSIDPQSSLTVWDSSSSHQTLFIMLVVTVVFIPIIVAYTAWVYKVLWGKVDKSMIEDESNHAY	YP_005614208.1	ybgT protein	492628	492783	ATGAGAGCAACCACGCTTACTGATTGGAAAGGAAGCAAGATGTGGTATTTTTCGTGGCTTTTGGGCCTGCCGCTTGCAGCCGCGTTCGCTGTGCTGAATGCGATGTGGTATGAGCTGATGGACGACCGGGCGCGCAAGCGCCTTGCCGCCGACCCCACGGCGGAACTGGCCCTTGAAGGCAACAAGCACCACTGA	MWYFSWLLGLPLAAAFAVLNAMWYELMDDRARKRLAADPTAELALEGNKHH*
NC_004310.3	Brucella suis 1330		no annotated cydA
NC_017251.1	Brucella suis 1330		no annotated cydA
NC_004311.2	Brucella suis 1330 656	W	NP_699697.1	489874	491451	ATGAGTGAGTTGGTATTAGCCCGCATTCAATTTGCATCTACAACATTGTTTCACTTCTTGTTTGTGCCTATGTCTATCGGGCTTGTGTTTATGGTTGCTTTGATGGAGACGCTTTACGTTGTCAAAAAACAAGAGACCTATCTCAAAATGGCTAAATTTTGGGGGCATCTCTTTTTAATTAACTTTGCTGTCGGCGTCGTCACAGGGATTCTTCAGGAATTCCAGTTCGGATTGAACTGGTCTGATTATTCCCGTTTTGTCGGGGACGTATTTGGGGCTCCGCTAGCGATTGAAGCGCTTTTGGCGTTTTTTATGGAGTCTATTTTTATCGGATTATGGATTTTCGGCTGGGACCGTTTATCTAAAAAAGTGCATTTGCTTTGCATTTGGCTTGTATCC…	MELDIVSLSRLQFAITALYHFLFVPLTLGLSVLLAIMETVYVMTGRLIWRQMTKFWGTLFGINFVMGVATGIVMEFQFGMNWSYYSHYVGDIFGAPLAIEGMMAFFLEATFVGLFFFGWDRLSKVGHLVATYAVAAGSNFSALWILIANGWMQNPVGSAFNPETMRMEITDFFAVLTNPVAQAKFVHTVSAGYATASIFVLGISAWYLLRGRSVELAKRSLTVAASFGLAASLSVVVLGDESGYLTNEHQKMKIAAIEAMWETEPAPASFTLFGFPDQEARETHFAVRIPWVMGLIGTRSLTTPIEGIDQLVQNAEKHIRNGIVAYDALQKIRAAGGTNAVSQEVRDAFADNSQWMGYALLLKRYVDDPRNATDEQIVKAANDTVPGVLPLFWAFRIMV…	NP_699698.1	491457	492611	ATGATACTCAGCGATTTGTTGGACTATCAAACCCTGCGGATCATCTGGTGGGTGCTGCTCGGCGTGCTGCTGATCGGCTTTGCCGCCATGGATGGTTTCGACCTCGGCGTCGGCACGCTTCTGCCTTTCGTTGCCAGAACCGATGTGGAGCGTCGCGTCGTCATCAATACAATCGGCCCCGTCTGGGAAGGCAATCAGGTCTGGTTGATCCTTGGCGGCGGTGCGATCTTCGCCGCCTGGCCGCCGCTTTATGCGGTGTCCTTCTCCGGGTTCTATCTGGCGATGTTCGTCATCCTGTTCGCGCTCATCCTGCGCCCGGTCGGCTTCAAGTTCCGCTCCAAGCGTGATGGAGAAACCTGGCGCAACAGTTGGGACTGGGCGCTGTTCATCGGCGGCTTC…	MILSDLLDYQTLRIIWWVLLGVLLIGFAAMDGFDLGVGTLLPFVARTDVERRVVINTIGPVWEGNQVWLILGGGAIFAAWPPLYAVSFSGFYLAMFVILFALILRPVGFKFRSKRDGETWRNSWDWALFIGGFVPALIFGVAVGNVLQGVPFRLNGDLQIFYEGSFFGLLNPFALLCGILSVTMLTMHGAAWLVLKTDGVIQARARAYGSVAALLTVILYIVAGAISWLWVSGYRITSAVVMDGPSNPLQKTVELDHGAWFANYANYPILLIAPALGILGALAVLATLRGGRELAPLLFGKLSIFGIISSVGVSMFPFILPSSIDPQSSLTVWDSSSSHQTLFIMLVVTVVFIPIIVAYTAWVYKVLWGKVDKSMIEDESNHAY	NP_699699.1	hypothetical protein	492628	492783	ATGAGAGCAACCACGCTTACTGATTGGAAAGGAAGCAAGATGTGGTATTTTTCGTGGCTTTTGGGCCTGCCGCTTGCAGCCGCGTTCGCTGTGCTGAATGCGATGTGGTATGAGCTGATGGACGACCGGGCGCGCAAGCGCCTTGCCGCCGACCCCACGGCGGAACTGGCCCTTGAAGGCAACAAGCACCACTGA	MWYFSWLLGLPLAAAFAVLNAMWYELMDDRARKRLAADPTAELALEGNKHH*
NC_010167.1	Brucella suis ATCC 23445	W	YP_001622325.1	491037	492614	ATGATGTTAGATATAGTCGAACTGTCGCGCTTACAGTTTGCCTTGACCGCGATGTACCACTTCCTTTTTGTGCCACTGACGCTCGGTATGGCGTTCCTCCTGGCCATTATGGAAACGGTCTACGTCCTCTCCGGCAAACAGATTTATAAAGATATGACCAAGTTCTGGGGCAAGTTGTTTGGTATCAACTTCGCTCTGGGTGTGGCTACCGGTCTGACCATGGAGTTCCAGTTCGGGACTAACTGGTCTTACTATTCCCACTATGTAGGGGATATCTTCGGTGCGCCGCTGGCAATCGAAGGTCTGATGGCCTTCTTCCTCGAATCCACCTTTGTAGGTCTGTTCTTCTTCGGTTGGGATCGTCTGGGTAAAGTTCAGCATATGTGTGTCACCTGGCTG…	MELDIVSLSRLQFAITALYHFLFVPLTLGLSVLLAIMETVYVMTGRLIWRQMTKFWGTLFGINFVMGVATGIVMEFQFGMNWSYYSHYVGDIFGAPLAIEGMMAFFLEATFVGLFFFGWDRLSKVGHLVATYAVAAGSNFSALWILIANGWMQNPVGSAFNPETMRMEITDFFAVLTNPVAQAKFVHTVSAGYATASIFVLGISAWYLLRGRSVELAKRSLTVAASFGLAASLSVVVLGDESGYLTNEHQKMKIAAIEAMWETEPAPASFTLFGFPDQEARETHFAVRIPWVMGLIGTRSLTTPIEGIDQLVQNAEKHIRNGIVAYDALQKIRAAGGTNAVSQEVRDAFADNSQWMGYALLLKRYVDDPRNATDEQIVKAANDTVPGVLPLFWAFRIMV…	YP_001622326.1	492620	493774	ATGATACTCAGCGATTTGTTGGACTATCAAACCCTGCGGATCATCTGGTGGGTGCTGCTCGGCGTGCTGCTGATCGGCTTTGCCGCCATGGATGGTTTCGACCTCGGCGTCGGCATGCTTCTGCCTTTCGTTGCCAGAACCGATGTGGAGCGTCGCGTCGTCATCAATACAATCGGCCCCGTCTGGGAAGGCAATCAGGTCTGGTTGATCCTTGGCGGCGGTGCGATCTTCGCCGCCTGGCCGCCGCTTTATGCGGTGTCCTTCTCCGGGTTCTATCTGGCGATGTTCGTCATCCTGTTCGCGCTCATCCTGCGCCCGGTCGGCTTCAAGTTCCGCTCCAAGCGTGATGGAGAAACCTGGCGCAACAGTTGGGACTGGGCGCTGTTCATCGGCGGCTTC…	MILSDLLDYQTLRIIWWVLLGVLLIGFAAMDGFDLGVGMLLPFVARTDVERRVVINTIGPVWEGNQVWLILGGGAIFAAWPPLYAVSFSGFYLAMFVILFALILRPVGFKFRSKRDGETWRNSWDWALFIGGFVPALIFGVAVGNVLQGVPFRLNGDLQIFYEGSFFGLLNPFALLCGILSVTMLTMHGAAWLVLKTDGVIQARARAYGSVAALLTVILYIVAGAISWLWVSGYRITSAVVMDGPSNPLQKTVELDHGAWFANYANYPILLIAPALGILGALAVLATLRGGRELAPLLFGKLSIFGIISSVGVSMFPFILPSSIDPQSSLTVWDSSSSHQTLFIMLVVTVVFIPIIVAYTAWVYKVLWGKVDKSMIEDESNHAY	YP_001622327.1	cyd operon protein YbgT	493791	493946	ATGAGAGCAACCACGCTTACTGATTGGAAAGGAAGCAAGATGTGGTATTTTTCCTGGCTTTTGGGCCTGCCGCTTGCAGCCGCGTTCGCTGTGCTGAATGCGATGTGGTATGAGCTGATGGACGACCGGGCGCGCAAGCGCCTTGCCGCCGACCCCACGGCGGAACTGGCCCTTGAAGGCAACAAGCACCACTGA	MWYFSWLLGLPLAAAFAVLNAMWYELMDDRARKRLAADPTAELALEGNKHH*
NC_010169.1	Brucella suis ATCC 23445		no annotated cydA
NC_015662.1	Buchnera aphidicola (Cinara tujafilina)		no annotated cydA
NC_008513.1	Buchnera aphidicola BCc		no annotated cydA
NC_011833.1	Buchnera aphidicola str. 5A (Acyrthosiphon pisum)		no annotated cydA
NC_017256.1	Buchnera aphidicola str. Ak (Acyrthosiphon kondoi)		no annotated cydA
NC_008390.1	Burkholderia ambifaria AMMD	W	YP_774767.1	3170162	3171739	ATGATCATTGAAAACAGCTTGCCGGTCCTGCTCAGCCGTCTGGACTTTGCCTGGATCACCACCATGCATATCCTCTGGACGCCGATGACCATCGGTATGTCCTGGCTGCTCTTCGCTTTGGAGATAGCCTGGCTCAAGACCGGTGACGAGCGCTGGTACAAGCTCAACCGCTTTTTCGAAAAGATCTTCATCATCAACTTCGGGGCCGGTGTGGCCACCGGTGTGACCATGGAGATGGCCTTCGGCATCCTCTACGGTCCCTTCTCCCAAGCCGTGGGGCCCTTCTTCGGCAACATCCTGGGCTTTGAGACCATCACTGCCTTCATGTACGAGGCGGGCTTCATCGGCCTCATGGTCTTCGGCTGGGGCAAGGTGAGCAAGGGCATGCACGCCTTTGCG…	MISSEVVDLSRLQFGITALYHFLFVPLTLGLSWLLVIMEAVYVMTGKQVYKDMTQFWGKLFGINFAMGVTTGITLEFQFGTNWSYYSHYVGDIFGVPLAVEGLMAFFLESTFVGLFFFGWNRLSKVKHLMVTFLVALGSNLSALWILVANGWMNNPVGAAFNYQTMRMEMTSLFDVLFNPVAQVKFVHTVSAGYVSAAMFVLGVSSWYLLKKRDVDFALRSFAVAAGFGLAATLCVIVLGDESGYTTGEVQKMKLAAIESEWETQPAPASFTLIGIPNQAEQRTDYAIKIPYALGLIATRSIDEPVIGLRELAKRSEEHIQSGMLAYGALQKIKQGDTSDATRALFDEHKQYLGYGLMLKQFTPNVTDATPEQIKAAAKKTIPPVAPVFFSFRIMVALG…	YP_774768.1	3171771	3172907	ATGGACTATGCAACTCTCAAGCTGATCTGGTGGCTGCTCGTCGGCGTGCTGCTGATCGGCTTCGCCGTCACCGACGGCTTCGACATGGGCGCGACCGCGCTGCTGCCGTTCCTCGGCAAGACCGACGACGAGCGCCGCATCATCGTCAACACGGTCGGCGCGACGTGGGAAGGCAACCAGGTGTGGCTGATCACGGCCGGCGGCGCGATGTTCGCCGCGTGGCCGCTCGTCTACGCCGCGTCGTTCTCCGGCTTCTACTTCGCGATGCTGCTCGTGCTGTTCGCGCTGTTCTTCCGGCCGGTCGGCTTCGACTATCGCAGCAAGCGGCCCGACCCGCGCTGGCGCGCGGGCTGGGACTGGGGCCTGTTCGTCGGCGGCTTCGTGCCGGCGCTGGTGTTC…	MDYATLKLIWWLLVGVLLIGFAVTDGFDMGATALLPFLGKTDDERRIIVNTVGATWEGNQVWLITAGGAMFAAWPLVYAASFSGFYFAMLLVLFALFFRPVGFDYRSKRPDPRWRAGWDWGLFVGGFVPALVFGVAFGNLLQGVPFKFDSDLRVTYYGGFWALLNPFALLCGLVSLTMLVAHGAAFIKMKTDGVIARRASIALRVSALLAVVLFVLAGVLVASTIGGFHITHAAPNDTVANPLLKDVAAGSGLWLANYGEYPWMMAAPLVGIAGGLLALLLAGSRQEKTAFFCTGLMITGVILTAGFSMFPFIMPSSLDPRSSLTVWDSTSSHMTLQVMLFAVIVFLPIVLLYTSWVYRVMRGKVTRQTLEENEHSMY	YP_774769.1	cyd operon protein YbgT	3172963	3173085	ATGTGGTATTTCAGCTGGATTCTCGGTATCGGCGTCGCGCTGTCGTTCGGCATCGTCAACGCGATGTGGCTCGAAGCGCGGCAGAAGCCGCAGGAAGCGCCGGTGCGCGCACGCCGCGACTGA	MWYFSWILGIGVALSFGIVNAMWLEARQKPQEAPVRARRD*
NC_008390.1	Burkholderia ambifaria AMMD	W												unannotated	1817466	1817612	ATGTGGTATTTCTCGTGGATCCTCGGCATCGGCGTGGCGCTCGGCTTCGGCATCATCAACGTGATGTGGCTCGAGGCGGAAGTGTTCCCGCGCGACGACAAGCGCACCGACGCGTCGCGCGCGGGCTCGGGGAGCCGGTATTCGTGA	MWYFSWILGIGVALGFGIINVMWLEAEVFPRDDKRTDASRAGSGSRYS*
NC_008391.1	Burkholderia ambifaria AMMD 662	W	YP_776701.1	1810561	1811982	ATGTCTGATTTGGCTTCGGTTGACTGGTCTAGGGCTCAGTTCGCGCTAACCGCGATTTACCACTTCATCTTCGTCCCGCTCACGCTGGGGCTTAGCTTCATCGTCGCGATAATGGAGAGCATCTACGTCAAGACGGGCAGCAAACAATGGCTTGATATAACGAGGTTTTGGCTCAAGCTCTTTGGTATAAATTTCGCTATCGGCGTGGCCACCGGCATCATAATGGAATTTGAGTTTGGCACCAACTGGGCGAATTACAGCTGGTTCGTGGGCGACATCTTCGGTGCGCCGCTTGCGATCGAGGGATTGCTCGCATTTTTCCTAGAGAGCACATTTTTTGCGGTCATGTTCTTTGGCTGGAACAAGGTCAGTAAGAAATTTCACCTCGTCTCGACCTGG…	MDSALSALDLARLQFAFTVSFHIVFPALSIGLASFIAVLEYRWLRTGKQYYKTLCLFWSKIFAVAFGMGVVSGVVMSYQFGTNWSGFSSFAGAVTGPLLMYEVMTAFFLEAGFLGIMLFGWNRVSPRAHFGATLMVAIGTLISTFWILASNSWMQTPQGFEIVDGRVVPTDWFAIIFNPSFPYRLFHMAIAAFIVAALVVAATGAWHLLKGRRDKGVKKMFSMALWLLLVLAPLQAVIGDQHGINTLKHQPAKIAAIEGLWETEKGGTALNLFGIPDMKAETTRYAVKVPHLGSLILTHSWDGEIRGLKDFPPEDRPNSTVVFWSFRIMVGLGFAMIGLAALAWLLRRRGTLYESKWFQRFALVMGPTGFVSLLAGWVTTEAGRQPWVVYGVMRTAKAV…	YP_776702.1	1812012	1813019	ATGGACGTCACCGTAATCTGGGCCGCGATCATCGCGTTGGGGCTCTTCATGTACGTCGTGCTCGACGGCTTCGACCTCGGCATCGGCATCGTCTTCCCGTTCTTCCCGGACGAGAAGGAACGCGACCTGATGATGAACACCGTCGCGCCCGTGTGGGACGGCAACGAGACGTGGCTCGTGCTCGGCGGCGCCGGGCTGTTCGCGGTGTTTCCGATCGTCTATTCGACGGTGCTGTCGGCGCTGTACCTGCCGCTGATCTTCATGCTGGTGTGCCTGATCTTCCGCGGCGTGTCGTTCGAGATCCGCGCGAAGGCGCGGCGCACGAAGCAGCTGTGGGATCTCGCGTTCATCGGCGGCTCGGCCGGCGCGACGCTGTTCCAGGGGATCGCGCTCGGCGCG…	MDVTVIWAAIIALGLFMYVVLDGFDLGIGIVFPFFPDEKERDLMMNTVAPVWDGNETWLVLGGAGLFAVFPIVYSTVLSALYLPLIFMLVCLIFRGVSFEIRAKARRTKQLWDLAFIGGSAGATLFQGIALGAFLQGINVKDGVFAGDAFDWLTPFSLLTGLGLIVTYALLGCCWLVAKTEGDLQRRLHRVVWPLTVVLLGFIAVISLWTPLQDPAIAQRWFDSGLFWRLLPVPFLVAACAVWMRRAVRARHDMTPFMLALALVLLGYVGLLVTMFPYAIPQTMTIWEAAAPRSSQTFTLVGAAVILPIIIAYTTMGYWVFRGKVRHEDQHYYHH		XXXX										YP_776703.1	1812991	1813170	ATGAAGACCAGCATTACTACCACCACTGATTCCGCCGCTCGCCAGCCCGACGCGCCGCGTCCGCGGATGCGCGGCTGGATGTGGTTCGTCGTTCTGTGGGCGGGCGGCGTGATCGGCGCCGTCACGCTCGGCTATGCGTTCAAGATCTTCATGAACCTGACGCTGTTTGCGGTGAAGTAG	MKTSITTTTDSAARQPDAPRPRMRGWMWFVVLWAGGVIGAVTLGYAFKIFMNLTLFAVK
NC_008392.1	Burkholderia ambifaria AMMD 662	C	YP_777566.1	124535	125935	ATGTCTTTGAGTGCTGTCGGATTAGCGCGTTTACAGTTTGGTGTGACCACCATCTATCATTTTCTTTTCGTCCCGGTCACCATCGGACTGGCTTTTTTGATGGCGATTTTAGAAACCCGGTATTGGCGACGGCCGACACCCGCTCAACGGCAAACGATCGAGTTTTTTGGTCGGCTCTTTTTAATCAACTTTGCCGTGGGGGTGGTGACCGGAATCTTGCAAGAGTTTCAATTTGGCATGAACTGGGCCAACTATTCGCGTTTTGTAGGCGACGTATTCGGCGCTCCTTTGGCGGTCGAAGCGTTAGCCGCGTTTTTTCTGGAGTCGACATTTTTGGGCATTTGGATTTTTGGATGGGATCAAGTCCCCCCGAAAATCCACAATTTATCCATCTGGCTT…	MEIFDAFHLARLQFAFTVSFHIVFPAISIGMASFLAVLEWRYLVTGDAAYKSMFQFWSKIFAIGFGMGVVSGVVMAYEFGTNWAGFSRVAGNITGPLLTYEVLTAFFLEAGFLGVMLFGWQRVSPRAHFFATLMVAVGTLISTFWILASNSFMQTPQGYKIENGLVVPVDWFKIIFNPSFPYRLVHMTIAAFIVAGFIVAACGAWHLLKGRRDEPVKRSFSMALWMLLLLAPIQIVVGDAHGLNTREYQPAKIAAIEGLWETEKGGTALNLVGLPDMQAETTRYAIQVPHLGSLILTHSWDGEIRGLKEFAPQDRPYSPIIFWTFRIMAGLGMLMLLTALLGLLLRKGGRLYETRWFQWFVVCMGPSGIIALLAGWITTEVGRQPWTVYGVLRTVDSVS…	YP_777565.1	123524	124531	ATGCAGATCGATCTTCCTGTCGTGTGGGCCGCGATCATCGGCCTCGGCGTGTTCATCTACGTGATGCTGGACGGCTTCGATCTCGGCATCGGGCTGCTGTTTCCGTTCTTCGATGCGAAGGCCGAGCGGCAGGTGATGCTCGACACCGTCGCGCCGGTGTGGGACGGCAACGAGACCTTTCTCGTGCTCGGCGGCGCGGGCCTGTACGGCGCGTTCCCGGTCGTCTACTCGACGTTGCTGCCGGCGAACTACCTGCCGCTGATCCTGATGGTGGTCGGGCTGATCTTCCGCGGCGCCGCGTTCGAGTTGCGCGCGAAGGCGAACCGCACGCAGCACCTGTGGGATCTCGCGTTCATCGGCGGTTCCGCGCTTGCCGCGTTCTGCCAGGGGATCGTGCTC…	MQIDLPVVWAAIIGLGVFIYVMLDGFDLGIGLLFPFFDAKAERQVMLDTVAPVWDGNETFLVLGGAGLYGAFPVVYSTLLPANYLPLILMVVGLIFRGAAFELRAKANRTQHLWDLAFIGGSALAAFCQGIVLGSLLQGIRIVDHQFAGGPFDWLSPFSLFCGIGVLVTYATLGCGWLILKVDGELQRKMRVLMKPLAGVLLAVMGVVSLWTVIGLPAVAHRWFGSGYLGWFLPVPILVAACVWGIFHTVKRQHEATPFLLTLALVFLGYTGLVISIWPNIVPPSLTIWEASSSHSSQLFALIGTVIVLPVILVYNALQYRVFRGKVREGDIGYH		XXXX
NC_010551.1	Burkholderia ambifaria MC40-6	W	YP_001809428.1	3032312	3033889	ATGATGTTAGATATAGTCGAACTGTCGCGCTTACAGTTTGCCTTGACCGCGATGTACCATTTTCTGTTTGTGCCGCTAACGCTCGGTATGGCGTTCTTGTTGGCCATTATGGAAACGGTATACGTCCTCTCCGGCAAACAGATTTATAAAGATATGACTAAGTTCTGGGGCAAGTTGTTTGGTATCAACTTCGCTCTGGGTGTGGCTACCGGTTTGACCATGGAGTTCCAGTTCGGGACCAACTGGTCGTACTACTCCCACTATGTTGGAGATATCTTCGGTGCGCCGCTGGCAATCGAAGGTTTGATGGCCTTCTTCCTCGAATCCACCTTTGTAGGTCTGTTCTTCTTCGGCTGGGATCGTCTGGGTAAAGTCCAGCATATGTGCGTCACTTGGCTG…	MISSEVVDLSRLQFGITALYHFLFVPLTLGLSWLLVIMEAVYVMTGKQVYKDMTQFWGKLFGINFAMGVTTGITLEFQFGTNWSYYSHYVGDIFGVPLAVEGLMAFFLESTFVGLFFFGWNRLSKIKHLMVTFLVALGSNLSALWILVANGWMNNPVGAAFNYQTMRMEMTSLFDVLFNPVAQVKFVHTVSAGYVSAAMFVLGVSSWYLLKKRDVDFALRSFAVAAGFGLAATLCVIVLGDESGYTTGEVQKMKLAAIESEWDTQPAPASFTLIGIPNQEEQRTDYAIKIPYALGLIATRSIDEPVIGLRELAKRSEEHIQSGMVAYGALQKIKQGDTSEATRASFDQHKQYLGYGLMLKQFTPNVTDATPEQIKAAAKKTIPPVAPVFFSFRIMVALG…	YP_001809429.1	3033921	3035057	ATGGACTATGCAACTCTCAAGCTGATCTGGTGGCTGCTCGTCGGCGTGCTGCTGATCGGCTTCGCCGTCACCGACGGCTTCGACATGGGCGCGACCGCGCTGCTGCCGTTCCTCGGCAAGACCGACGACGAGCGCCGCATCATCGTCAACACGGTCGGCGCGACGTGGGAAGGCAACCAGGTGTGGCTGATCACGGCCGGCGGCGCGATGTTCGCCGCGTGGCCGCTCGTCTACGCCGCGTCGTTCTCCGGCTTCTACTTCGCGATGCTGCTCGTGCTGTTCGCGCTGTTCTTCCGGCCGGTCGGCTTCGACTATCGCAGCAAGCGGCCGGACCCGCGCTGGCGTGCAGGCTGGGACTGGGGCCTGTTCGTCGGCGGCTTCGTGCCGGCGCTGGTGTTC…	MDYATLKLIWWLLVGVLLIGFAVTDGFDMGATALLPFLGKTDDERRIIVNTVGATWEGNQVWLITAGGAMFAAWPLVYAASFSGFYFAMLLVLFALFFRPVGFDYRSKRPDPRWRAGWDWGLFVGGFVPALVFGVAFGNLLQGVPFKFDSDLRVTYYGGFWALLNPFALLCGLVSLTMLVAHGAAFIKMKTDGVIARRASIALRVSALLAVVLFVLAGVLVASTIGGFHITHAAPNDTVANPLLKDVAAGSGLWLANYGEYPWMIAAPLVGIAGGLLALLLAGSRQEKTAFFCTGLMITGVILTAGFSMFPFIMPSSLDPRSSLTVWDSTSSHMTLQVMLFAVIVFLPIVLLYTSWVYRVMRGKVTRQTLEENEHSMY	YP_001809430.1	cyd operon protein YbgT	3035111	3035233	ATGTGGTATTTCAGCTGGATTCTCGGTATCGGCGTCGCGCTGTCGTTCGGCATCGTCAACGCGATGTGGCTCGAAGCGCGGCAGAAGCCGCAGGAAGCGCCGGTGCGCGCACGCCGCGACTGA	MWYFSWILGIGVALSFGIVNAMWLEARQKPQEAPVRARRD*
NC_010551.1	Burkholderia ambifaria MC40-6	W											YP_001808346.1	cyd operon protein YbgT	1840080	1840226	ATGTGGTATTTCTCGTGGATCCTCGGCATCGGCGTGGCGCTCGGCTTCGGCATCATCAACGTGATGTGGCTCGAGGCGGAAGTGTTCCCGCGCGAGGACAAGCGCACCGACGCTTCGCGCGCGGGCTCGGGGAGCCGGTATTCGTGA	MWYFSWILGIGVALGFGIINVMWLEAEVFPREDKRTDASRAGSGSRYS*
NC_010552.1	Burkholderia ambifaria MC40-6 663	W	YP_001812025.1	2596454	2597875	ATGTTACCAACGCTCATGTCTGTTGACTTAGCAAGATTACAGTTTGGTTTAACAGCATCATTTCACTTCTTATTTGTTCCTCTAACTTTAGGTCTAACGTGGATCTTATTCACAATGGAGATAATGTACATAAGAACAGGTAAAGAAGTTTATAAAGATATGGTGAAGTTTTGGGGTAAATTACTCGGAATAAACTTTGCACTAGGGATTATTACTGGTTTGACCATGGAATTTGAATTTGGTACTAACTGGTCATACTACTCTCAATCAGTAGGTGATATTTTTGGTACACCACTAGCTATTGAAGGTTTAGCAGCATTTATGCTTGAGTCTACATTTGCTGGTTTATTTTTCTTTGGTTGGGATAAACTTACAAAAAAACAACACCTACTTTCAACT…	MDSALSALDLARLQFAFTVSFHIVFPALSIGLASFIAVLEYRWLRTGKQYYKTLCLFWSKIFAVAFGMGVVSGVVMSYQFGTNWSGFSSFAGAVTGPLLMYEVMTAFFLEAGFLGIMLFGWNRVSPRAHFGATLMVAIGTLISTFWILASNSWMQTPQGFEIVDGRVVPTDWFAIIFNPSFPYRLFHMAIAAFIVAALVVAATGAWHLLKGRRDKGVKKMFSMALWLLLVLAPLQAVIGDQHGINTLKHQPAKIAAIEGLWETEKGGTALNLFGIPDMKAETTRYAVKVPHLGSLILTHSWDGEIRGLKDFPPEDRPNSTVVFWSFRIMVGLGFAMIGLAALAWLLRRRGTLYESKWFQRFALVMGPTGFVSLLAGWVTTEAGRQPWVVYGVMRTAKAV…	YP_001812026.1	2597905	2598912	ATGGACGTCACCGTAATCTGGGCCGCGATCATCGCGTTGGGGCTCTTCATGTACGTCGTGCTCGACGGCTTCGACCTCGGCATCGGCATCGTCTTCCCGTTCTTCCCGGACGAGAAGGAACGCGACCTGATGATGAACACCGTCGCGCCCGTGTGGGACGGCAACGAGACGTGGCTCGTGCTCGGCGGCGCCGGGCTGTTCGCGGTGTTTCCGATCGTCTATTCGACGGTGCTGTCGGCGCTGTACCTGCCGCTGATCTTCATGCTGGTGTGCCTGATCTTCCGCGGCGTGTCGTTCGAGATCCGCGCGAAGGCGCGGCGCACGAAGCAGCTGTGGGATCTCGCGTTCATCGGCGGCTCGGCCGGCGCGACGCTGTTCCAGGGGATCGCGCTCGGCGCG…	MDVTVIWAAIIALGLFMYVVLDGFDLGIGIVFPFFPDEKERDLMMNTVAPVWDGNETWLVLGGAGLFAVFPIVYSTVLSALYLPLIFMLVCLIFRGVSFEIRAKARRTKQLWDLAFIGGSAGATLFQGIALGAFLQGINVKDGVFAGDAFDWLTPFSLLTGLGLIVTYALLGCCWLVAKTEGDLQRRLHRVVWPLTVVLLGFIAVVSLWTPLQDPAIAQRWFDSGLFWRLLPVPFLVAGCAVWMRRAVRARHDMTPFMLALALVLLGYVGLLVTMFPYAIPQTMTIWEAAAPRSSQTFTLVGAAVILPIIIAYTTMGYWVFRGKVRHEDQHYYHH		XXXX										YP_001812027.1	2598884	2599063	ATGAAGACCAGCATTACTACCACCACTGATTCCGCCGCTCGCCAGCCCGATGCGCCGCGTCCGCGGATGCGCGGCTGGATGTGGTTCGTCGTTCTGTGGGCGGGCGGCGTGATCGGCGCCGTCACGCTCGGCTATGCATTCAGGATCTTCATGAACCTGACGCTGTTTGCGGTGAAGTAG	MKTSITTTTDSAARQPDAPRPRMRGWMWFVVLWAGGVIGAVTLGYAFRIFMNLTLFAVK
NC_010557.1	Burkholderia ambifaria MC40-6 663	C	YP_001816424.1	1058081	1059481	ATGTTACCAACGCTCATGTCTGTTGACTTAGCAAGATTACAGTTTGGTTTAACAGCGTCATTTCACTTCTTATTTGTTCCTCTAACCTTAGGTCTAACGTGGATCTTATTCACAATGGAGCTAATGTATATAAGAACAGGTAAAGAAGTTTATAAAGATATGGTGAAGTTTTGGGGTAAATTACTCGGAATAAACTTTGCACTAGGGATTATTACTGGTTTGACCATGGAATTTGAATTTGGTACTAACTGGTCATACTACTCTCAATCAGTAGGTGATATTTTTGGTACACCTTTAGCTATTGAAGGTTTAGCAGCATTTATGCTTGAGTCTACATTTGCTGGTTTATTTTTCTTTGGCTGGGATAAACTTACAAAAAAACAACACCTACTTTCAACT…	MEIFDAFHLARLQFAFTVSFHIVFPAISIGMASFLAVLEWRYLVTGDAAYKSMFQFWSKIFAIGFGMGVVSGVVMAYEFGTNWAGFSRVAGNITGPLLTYEVLTAFFLEAGFLGVMLFGWQRVSPRAHFFATLMVAVGTLISTFWILASNSFMQTPQGYKIENGLVVPVDWFKVIFNPSFPYRLVHMTIAAFIVAGFIVAACGAWHLLKGRRDEPVKRSFSMALWMLLLLAPIQIVVGDAHGLNTREYQPAKIAAIEGLWETEKGGTALNLVGLPDMQAETTRYAIQVPHLGSLILTHSWDGEIRGLKEFPPQDRPYSPIVFWTFRIMAGLGMLMLLTAVLGLLLRKGGRLYETRWFQWFVVCMGPSGIVALLAGWVTTEVGRQPWTVYGVLRTIDSVA…	YP_001816423.1	1057070	1058077	ATGCAGATCGATCTTCCTGTCGTGTGGGCCGCGATCATCGGCCTCGGCGTGTTCATCTACGTGATGCTGGACGGCTTCGACCTCGGCATCGGCCTGCTGTTTCCGTTCTTTGACGCGAAGGCCGAGCGGCAGGTGATGCTCGACACCGTCGCGCCGGTGTGGGACGGCAACGAGACCTTTCTCGTGCTCGGCGGCGCGGGCCTGTACGGCGCGTTCCCGGTCGTCTACTCGACGCTGCTGCCGGCGAACTACCTGCCGCTGATCCTGATGGTGGTCGGGCTGATCTTCCGCGGCGCCGCGTTCGAGTTGCGCGCGAAGGCGAACCGCACGCAGCACCTGTGGGATCTCGCGTTCATCGGCGGTTCCGCGCTTGCCGCGTTCTGCCAGGGGATCGTGCTC…	MQIDLPVVWAAIIGLGVFIYVMLDGFDLGIGLLFPFFDAKAERQVMLDTVAPVWDGNETFLVLGGAGLYGAFPVVYSTLLPANYLPLILMVVGLIFRGAAFELRAKANRTQHLWDLAFIGGSALAAFCQGIVLGSLLQGIRIVDHQFAGGPFDWLSPFSLFCGIGVLVTYATLGCGWLILKVDGELQRKMRVLMKPLAGVLLAVMGVVSLWTVIGLPAVAHRWFGSGYLGWFLPVPILVAACVWGIFHSVKRQHEATPFLLTLALVFLGYTGLVISIWPNIVPPSLTIWEASSSHSSQLFALVGTVIVLPVILVYNALQYRVFRGKVREGDIGYH		XXXX
NC_008060.1	Burkholderia cenocepacia AU 1054	W	YP_622077.1	2428187	2429767	ATGATCAATGAACTTGTGGTTGATCTGTCGCGGCTCCAGTTTGCCGCTACAGCGCTCTATCACTTCCTGTTCGTTCCATTAACTATCGGGATGACGTTTATCCTGGCAATAATGGAATCAGTGTATGTGATGACAAACAACCCGATCTATAAGGACATGACCAAGTTCTGGGGTAAATTATTTGGTATTAACTTCGCTCTGGGTGTGACCACTGGTCTGACCATGGAGTTTCAGTTCGGTACTAACTGGTCGTATTATTCCCACTATGTGGGTGATGTTTTCGGTGCACCGCTGGCAATTGAAGGCCTGATGGCGTTCTTTCTGGAATCGACCTTCGTTGGTATGTTCTTCTTCGGTTGGGATCGTCTGAGCAAAAATCAGCATCTGGTTTCAACCTGG…	MISSEVVDLSRLQFGITALYHFLFVPLTLGLSWLLVIMEAVYVMTGKQVYKDMTQFWGKLFGINFAMGVTTGITLEFQFGTNWSYYSHYVGDIFGVPLAVEGLMAFFLESTFVGLFFFGWNRLSKVKHLIVTFLVALGSNLSALWILVANGWMNNPVGAEFNYQTMRMEMTSLFDVLFNPVAQVKFVHTVSAGYVSAAMFVLGVSSWYLLKKRDVDFALRSFAVAAGFGLAATLCVIVLGDESGYTTGEVQKMKLAAIESEWETQPAPASFTLIGIPNQEEQRTDYAIKIPYALGLIATRSIDEPVIGLRDLAKHSEEHIQSGMIAYGALQKLKQGDTSDATRALFDRHKQYLGYGLMLKQFTPNVTDATPEQIKAAAKKTIPPVAPVFFSFRIMVFLG…	YP_622078.1	2430998	2431120	ATGGACTATGCAACTCTCAAGCTGATCTGGTGGCTGCTCGTCGGCGTGCTGCTGATCGGCTTCGCCGTCACCGACGGCTTCGACATGGGCGCGACCGCGCTGCTGCCGTTCCTCGGCAAGACCGACGAGGAGCGCCGCATCATCGTCAACACGGTCGGCGCGACCTGGGAAGGCAACCAGGTGTGGCTGATCACGGCCGGCGGCGCGATGTTCGCGGCCTGGCCGCTCGTCTATGCGGCGTCGTTCTCCGGCTTCTACTTCGCGATGCTGCTCGTGCTGTTCGCGCTGTTCTTCCGGCCGGTGGGCTTCGACTACCGCAGCAAGCGGCCGGACCCGCGCTGGCGCGCGGGCTGGGACTGGGGCCTGTTCGCCGGCGGCTTCGTGCCGGCGCTGGTGTTC…	MDYATLKLIWWLLVGVLLIGFAVTDGFDMGATALLPFLGKTDEERRIIVNTVGATWEGNQVWLITAGGAMFAAWPLVYAASFSGFYFAMLLVLFALFFRPVGFDYRSKRPDPRWRAGWDWGLFAGGFVPALVFGVAFGNLLQGVPFKFDSDLRVTYYGGFWALLNPFALLCGLVSLTMLVAHGAAFIKMKTDGVIARRASIALRVASFLAVVLFVLAGVLVASYIGGFHITHAAPTDTVANPLLKDVAAGSGLWLANYGDYPWMIAAPVVGIAGGVLALLLAGSKQEKTAFFCTGLMITGVILTAGFSMFPFIMPSSLDPRSSLTVWDSTSSHMTLQVMLFAVIVFLPIVLLYTSWVYRVMRGKVTHQTLEENTHSMY	YP_622079.1	cyd operon protein YbgT	2430998	2431120	ATGTGGTATTTCAGCTGGATTCTCGGTATCGGCGTCGCGCTGTCGTTCGGCATCGTCAACGCGATGTGGCTCGAAGCGCGGCAGAAGACGCAGGAAGCGCCCGTGCGTGCGCGGCGCGACTGA	MWYFSWILGIGVALSFGIVNAMWLEARQKTQEAPVRARRD*
NC_008062.1	Burkholderia cenocepacia AU 1054	C											YP_626193.1	cyd operon protein YbgT	976122	794268	ATGTGGTATTTCTCGTGGATACTCGGCATCGGCGTGGCGCTCGGCTTCGGCATCATCAACGCGATGTGGCTGGAAGCGGAAGTATTCTCGCGCGGCGACCAGCGCGGCGATACGTCGGGCCGGCGGTCCGGGAGCCGGCATTCGTGA	MWYFSWILGIGVALGFGIINAMWLEAEVFSRGDQRGDTSGRRSGSRHS*
NC_008060.1	Burkholderia cenocepacia AU 1054	C	YP_621301.1	1573916	1575391	ATGTCGGCTGTCCGGGCCGGTCTACCGTCTGGGAGCGTCTCCATGATTGACCTCGATGTCGTCAACCTGTCGCGATTCCAGTTTGCCGCGACCGCGCTGTACCACTTCCTGTTCGTTCCCCTCACGCTCGGCCTGTCGTTCATCCTGGCCATCATGGAAAGCGTGTACGTCATGACCGGCCGCCAGATCTGGAAGCGGATGACGATGTTCTGGGGCACGCTGTTCGGCATCAACTTCGCCCTGGGCGTGGCCACCGGCGTGGTCATGGAATTCCAGTTCGGCATGAACTGGTCCTACTACAGCCACTACGTCGGCGATATCTTCGGCGCGCCGCTGGCGCTCGAGGGCCTGATGGCGTTCTTCCTCGAGGCCACCTTCGTCGGCCTGTTCTTCTTCGGC…	MCRRQAVARFPASSVRPHNHEQITVMEIFDAFHLARLQFAFTVSFHIVFPAISIGMASFLAVLEWRYLVTGDAAYKSMFQFWSKIFAIGFGMGVVSGVVMAYEFGTNWAGFSRVAGNITGPLLTYEVLTAFFLEAGFLGVMLFGWQRVSPRAHFFATLMVAVGTLISTFWILASNSFMQTPQGYKIENGLVVPVDWFKIVFNPSFPYRLVHMTIAAFIVAGFIVAACGAWHLLKGRRDEPVKRSFSMALWMLLVLAPIQIVVGDAHGLNTREYQPAKIAAIEGLWETEKGGTALNLVGLPDMQAETTRYAIQVPHLGSLILTHSWDGEIRGLKEFPPQDRPYSPIIFWTFRIMAGLGMLMLLTALLGLLLRKGGRLYETRWFQWFVVAMGPSGIVALLA…	YP_621300.1	1572906	1573913	ATGCACATCGATCTTCCTGTCGTCTGGGCCGCGATCATCGGCCTCGGCGTATTCATCTACGTGATGCTGGACGGCTTCGATCTCGGCATCGGGCTGCTGTTTCCGTTCTTCGATGCGAAGGCCGAGCGCCAGGTGATGCTCGACACCGTCGCGCCGGTGTGGGACGGCAACGAGACGTTCCTCGTGCTCGGCGGCGCGGGCCTCTATGGCGCGTTCCCGGTCGTGTATTCGACGCTGCTGCCGGCCAACTACCTGCCGCTGGTGCTGATGCTGGTCGGGCTGATCTTCCGGGGCGCGGCGTTCGAGCTGCGTGCGAAAGCCACCCGCACGCAGCACATGTGGGATCTCGCGTTCATCGGCGGCTCGGCGCTGGCGGCGTTCTGCCAAGGGATCGTGCTC…	MHIDLPVVWAAIIGLGVFIYVMLDGFDLGIGLLFPFFDAKAERQVMLDTVAPVWDGNETFLVLGGAGLYGAFPVVYSTLLPANYLPLVLMLVGLIFRGAAFELRAKATRTQHMWDLAFIGGSALAAFCQGIVLGSLLQGIKIENNQFAGGPFDWLSPFSMMCGIGVLVTYATLGCGWLILKVDGELQRKMRLLMKPLTGVLLAVMGVVSLWTVIGLPAVAHRWFGSGNLGWFLPVPILVVACVWGIFHTVKRAHEATPFLLTLALVFLGYTGLVISIWPNIVPPSLTIWDASSSHSSQLFALVGTVIVLPIILVYNAMQYRVFRGKVREGDIGYH		XXXX
NC_008061.1	Burkholderia cenocepacia AU 1054 664	C	YP_625229.1	2689935	2691614	ATGTCGGCTGTCCGGGCCGGTCTACCGTCTGGGAGCGTCTCCATGATTGACCTCGATGTCGTCAACCTGTCGCGATTCCAGTTTGCCGCGACCGCGCTGTACCACTTCCTGTTCGTTCCCCTCACGCTCGGCCTGTCGTTCATCCTGGCCATCATGGAAAGCGTGTACGTCATGACCGGCCGCCAGATCTGGAAGCGGATGACGATGTTCTGGGGCACGCTGTTCGGCATCAACTTCGCCCTGGGCGTGGCCACCGGCGTGGTCATGGAATTCCAGTTCGGCATGAACTGGTCCTACTACAGCCACTACGTCGGCGATATCTTCGGCGCGCCGCTGGCGCTCGAGGGGCTGATGGCGTTCTTCCTCGAGGCCACCTTCGTCGGCCTGTTCTTCTTCGGC…	MRKTVPMTRRAILTHVRQTATPRPHALRTTFLIRINDLSRNRARRAVHLRRVGAFRGATSRPILQPTPTPVRRGPPAPAGGYRQLRSSGMDTALSALDLARLQFAFTVSFHIVFPALSIGLASFIAVLEYRWLKTGKQYYKTLCLFWSKIFAVAFGMGVVSGVVMSYQFGTNWSGFSSFAGAVTGPLLMYEVMTAFFLEAGFLGIMLFGWNRVSPRAHFGATLMVAIGTLISTFWILASNSWMQTPQGFEIVDGRVVPTDWFAIIFNPSFPYRLFHMAIAAFIVAALVVAATGAWHLLKGRRDKGVKKMFSMALWLLLVLAPLQAVIGDQHGINTLKHQPAKIAAIEGLWETEKGGTALNLFGIPDMQAETTRYAVKVPHLGSLILTHSWDGEIRGLKD…	YP_625228.1	2688898	2689905	ATGGACGTCACCGTAATCTGGGCCGCAATCATCGCATTGGGGCTCTTCATGTACGTCGTGCTCGACGGCTTCGACCTCGGCATCGGCATCGTCTTCCCGTTCTTCCCGGACGAAAAGGAACGCGACCTGATGATGAACACGGTCGCGCCCGTGTGGGACGGCAACGAGACGTGGCTCGTGCTCGGCGGCGCCGGGCTGTTCGCCGTGTTCCCGATCGTCTATTCGACCGTGCTGTCGGCGCTGTACCTGCCGCTGATCTTCATGCTGGTGTGCCTGATCTTCCGCGGCGTGTCGTTCGAGATCCGCGCGAAGGCGCGGCGCACGAAGCAGCTGTGGGATCTCGCGTTCATCGGCGGCTCGGCCGGCGCGACGCTGTTCCAGGGCATCGCGCTCGGCGCG…	MDVTVIWAAIIALGLFMYVVLDGFDLGIGIVFPFFPDEKERDLMMNTVAPVWDGNETWLVLGGAGLFAVFPIVYSTVLSALYLPLIFMLVCLIFRGVSFEIRAKARRTKQLWDLAFIGGSAGATLFQGIALGAFLQGIDVKDGVYAGGAFDWLTPFSLLTGLGLIVTYALLGCCWLVAKTEGDLQRRLHRVVWPLTVVLLGFIAIVSLWTPLQDPAIAQRWFESGLFWRLLPVPFLVAACAVWMRRAVRDRHDMTPFVLALALVLLGYVGLLVTLFPYAIPQTMTIWEAAAPRSSQTFTLVGAAVILPIIIAYTTMGYWVFRGKVRHEDQHYYHH		XXXX										YP_625227.1	2688747	2688926	ATGAAGACCAGCATTACTACCACCACTGATTCCACCGCCGGCCAGCCCGAGGCGCCGCGGCTGCGGATGCGCGGCTGGATGTGGTTCGTCGTTCTGTGGGCGGGCGGCGTGGTCGGCGCCGTCACGCTCGGCTATGCGTTCAAGATCTTCATGAACCTGACGCTGTTTGCGGTGAAGTAG	MKTSITTTTDSTAGQPEAPRLRMRGWMWFVVLWAGGVVGAVTLGYAFKIFMNLTLFAVK
NC_008542.1	Burkholderia cenocepacia HI2424	W	YP_836460.1	3112545	3114125	ATGATCCCTATTGATGAAGTCGTCGCTCTGTCCCGCCTGCAGTTTGCGGCGACCGCGATGTTCCATTTCCTGTTCGTGCCTCTCACGCTAGGGCTGGCCTGGATCCTGGTCATCATGGAGTCGGTGTATGTGATGACCGGCAGTCCCATCTATAAAGACATGACGCGTTTCTGGGGCAAGCTGTTCGGCATCAACTTCGCCATGGGGATCGCCACCGGCATCACGCTGGAATTCCAGTTCGGCACCAACTGGTCCTACTACTCGCACTATGTCGGCGACATCTTCGGCACGCCGCTGGCGATCGAGGGCATGATGGCCTTTTTCCTCGAATCGACCTTCGTCGGCCTGTTCTTCTTCGGCTGGGACCGCCTGTCGCGGGTCCAGCATCTGTTGATCACT…	MISSEVVDLSRLQFGITALYHFLFVPLTLGLSWLLVIMEAVYVMTGKQVYKDMTQFWGKLFGINFAMGVTTGITLEFQFGTNWSYYSHYVGDIFGVPLAVEGLMAFFLESTFVGLFFFGWNRLSKVKHLIVTFLVALGSNLSALWILVANGWMNNPVGAEFNYQTMRMEMTSLFDVLFNPVAQVKFVHTVSAGYVSAAMFVLGVSSWYLLKKRDVDFALRSFAVAAGFGLAATLCVIVLGDESGYTTGEVQKMKLAAIESEWETQPAPASFTLIGIPNQEEQRTDYAIKIPYALGLIATRSIDEPVIGLRDLAKHSEEHIQSGMIAYGALQKLKQGDTSDATRALFDRHKQYLGYGLMLKQFTPNVTDATPEQIKAAAKKTIPPVAPVFFSFRIMVFLG…	YP_836461.1	3114157	3115293	ATGGACTATGCAACTCTCAAGCTGATCTGGTGGCTGCTCGTCGGCGTGCTGCTGATCGGCTTCGCCGTCACCGACGGCTTCGACATGGGCGCGACCGCGCTGCTGCCGTTCCTCGGCAAGACCGACGAGGAGCGCCGCATCATCGTCAACACGGTCGGCGCGACCTGGGAAGGCAACCAGGTGTGGCTGATCACGGCCGGCGGCGCGATGTTCGCGGCCTGGCCGCTCGTCTATGCGGCGTCGTTCTCCGGCTTCTACTTCGCGATGCTGCTCGTGCTGTTCGCGCTGTTCTTCCGGCCGGTGGGCTTCGACTACCGCAGCAAGCGGCCGGACCCGCGCTGGCGCGCGGGCTGGGACTGGGGCCTGTTCGCCGGCGGCTTCGTGCCGGCGCTGGTGTTC…	MDYATLKLIWWLLVGVLLIGFAVTDGFDMGATALLPFLGKTDEERRIIVNTVGATWEGNQVWLITAGGAMFAAWPLVYAASFSGFYFAMLLVLFALFFRPVGFDYRSKRPDPRWRAGWDWGLFAGGFVPALVFGVAFGNLLQGVPFKFDSDLRVTYYGGFWALLNPFALLCGLVSLTMLVAHGAAFIKMKTDGVIARRASIALRVASFLAVVLFVLAGVLVASYIGGFHITHAAPTDTVANPLLKDVAAGSGLWLANYGDYPWMIAAPVVGIAGGVLALLLAGSKQEKTAFFCTGLMITGVILTAGFSMFPFIMPSSLDPRSSLTVWDSTSSHMTLQVMLFAVIVFLPIVLLYTSWVYRVMRGKVTHQTLEENTHSMY	YP_836462.1	cyd operon protein YbgT	3115356	3115478	ATGTGGTATTTCAGCTGGATTCTCGGTATCGGCGTCGCGCTGTCGTTCGGCATCGTCAACGCGATGTGGCTCGAAGCGCGGCAGAAGACGCAGGAAGCGCCCGTGCGTGCGCGGCGCGACTGA	MWYFSWILGIGVALSFGIVNAMWLEARQKTQEAPVRARRD*
NC_008542.1	Burkholderia cenocepacia HI2424	W												unannotated	1915434	1915580	ATGTGGTATTTCTCGTGGATACTCGGCATCGGCGTGGCGCTCGGCTTCGGCATCATCAACGCGATGTGGCTGGAAGCGGAAGTATTCTCGCGCGGCGACCAGCGCGGCGATACGTCGGGCCGGCGGTCCGGGAGCCGGCATTCGTGA	MWYFSWILGIGVALGFGIINAMWLEAEVFSRGDQRGDTSGRRSGSRHS*
NC_008543.1	Burkholderia cenocepacia HI2424 665	W	YP_839104.1	2575659	2577071	ATGTGGGAGTATGATCCGGTGCTGTTTAGCAGGCTGTTAACCGAATTAACGTTAACGTTTCATATCATTTTTGCAACGATCGGCGTCGGCGTTCCGCTGATGATTGCGATTGCGCAATGGGTGGGGATTCGGAAAAATGATGAACATTACATTTTGCTTGCACGAAGATGGACGCGCGGTTTCGTTATTACGGTAGCAGTAGGCGTCGTGACAGGAACAGCGATCGGGTTGCAGTTGTCCTTGCTGTGGCCGAACTTTATGCAACTTGCAGGTCAAGTGATCAGTTTGCCATTGTTTATGGAGACGTTTGCCTTCTTTTTCGAAGCGATTTTCCTTGGCATTTACTTATATACATGGGACCGGTTTGAAAACCAGAAGAAACATCTATTGTTATTGATT…	MDTALSALDLARLQFAFTVSFHIVFPALSIGLASFIAVLEYRWLKTGKQYYKTLCLFWSKIFAVAFGMGVVSGVVMSYQFGTNWSGFSSFAGAVTGPLLMYEVMTAFFLEAGFLGIMLFGWNRVSPRAHFGATLMVAIGTLISTFWILASNSWMQTPQGFEIVDGRVVPTDWFAIIFNPSFPYRLFHMAIAAFIVAALVVAATGAWHLLKGRRDKGVKKMFSMALWLLLVLAPLQAVIGDQHGINTLKHQPAKIAAIEGLWETEKGGTALNLFGIPDMQAETTRYAVKVPHLGSLILTHSWDGEIRGLKDFPPQDRPNSTVVFWSFRIMVGLGFAMIGLAALAWLLRRRGRLYESKWFQRFALVMGPTGFVSLLAGWVTTEAGRQPWVVYGVMRTAQAV…	YP_839105.1	2577101	2578108	ATGGACGTCACCGTAATCTGGGCCGCAATCATCGCATTGGGGCTCTTCATGTACGTCGTGCTCGACGGCTTCGACCTCGGCATCGGCATCGTCTTCCCGTTCTTCCCGGACGAAAAGGAACGCGACCTGATGATGAACACGGTCGCGCCCGTGTGGGACGGCAACGAGACGTGGCTCGTGCTCGGCGGCGCCGGGCTGTTCGCCGTGTTCCCGATCGTCTATTCGACCGTGCTGTCGGCGCTGTACCTGCCGCTGATCTTCATGCTGGTGTGCCTGATCTTCCGCGGCGTGTCGTTCGAGATCCGCGCGAAGGCGCGGCGCACGAAGCAGCTGTGGGATCTCGCGTTCATCGGCGGCTCGGCCGGCGCGACGCTGTTCCAGGGCATCGCGCTCGGCGCG…	MDVTVIWAAIIALGLFMYVVLDGFDLGIGIVFPFFPDEKERDLMMNTVAPVWDGNETWLVLGGAGLFAVFPIVYSTVLSALYLPLIFMLVCLIFRGVSFEIRAKARRTKQLWDLAFIGGSAGATLFQGIALGAFLQGIDVKDGVYAGGAFDWLTPFSLLTGLGLIVTYALLGCCWLVAKTEGDLQRRLHRVVWPLTVVLLGFIAIVSLWTPLQDPAIAQRWFESGLFWRLLPVPFLVAACAVWMRRAVRDRHDMTPFVLALALVLLGYVGLLVTLFPYAIPQTMTIWEAAAPRSSQTFTLVGAAVILPIIIAYTTMGYWVFRGKVRHEDQHYYHH		XXXX										YP_839106.1	2578080	2578259	ATGAAGACCAGCATTACTACCACCACTGATTCCACCGCCGGCCAGCCCGAGGCGCCGCGGCTGCGGATGCGCGGCTGGATGTGGTTCGTCGTTCTGTGGGCGGGCGGCGTGGTCGGCGCCGTCACGCTCGGCTATGCGTTCAAGATCTTCATGAACCTGACGCTGTTTGCGGTGAAGTAG	MKTSITTTTDSTAGQPEAPRLRMRGWMWFVVLWAGGVVGAVTLGYAFKIFMNLTLFAVK
NC_008544.1	Burkholderia cenocepacia HI2424 665	W	YP_840030.1	608610	610085	ATGTGGGATCACGCCGACGCCTTGCTGCTGGCACGCATCCAGTTCGCCTTCACGGTGAGCTTCCATTTCATATTCCCGGCCTTCTCCATCGGCCTTGCCAGCTACCTTGCGGTGCTGGAGGGCCTGTGGCTGAAAACGGGCAAGGCGCTGTACCTCGACCTCTTCCGCTACTGGCTCAAGATCTTCGCGGTCGCCTTTGCGATGGGCGTCGTCTCCGGCATCGTCATGTCCTACCAGTTCGGCACCAACTGGGCGGTGTTCTCGGACAAGGCCGGGCCGGTGATCGGGCCGCTGATGGCCTATGAAGTGCTGACCGCCTTCTTCCTCGAAGCCGGGTTCCTCGGCGTCATGCTGTTCGGAATGGAGCGGGTGGGGCGCAAGCTGCACTTCTTCGCCACC…	MCRRQAVARFPASSVRPHNHEQITVMEIFDAFHLARLQFAFTVSFHIVFPAISIGMASFLAVLEWRYLVTGDAAYKSMFQFWSKIFAIGFGMGVVSGVVMAYEFGTNWAGFSRVAGNITGPLLTYEVLTAFFLEAGFLGVMLFGWQRVSPRAHFFATLMVAVGTLISTFWILASNSFMQTPQGYKIENGLVVPVDWFKIVFNPSFPYRLVHMTIAAFIVAGFIVAACGAWHLLKGRRDEPVKRSFSMALWMLLVLAPIQIVVGDAHGLNTREYQPAKIAAIEGLWETEKGGTALNLVGLPDMQAETTRYAIQVPHLGSLILTHSWDGEIRGLKEFPPQDRPYSPIIFWTFRIMAGLGMLMLLTALLGLLLRKGGRLYETRWFQWFVVAMGPSGIVALLA…	YP_840031.1	610088	611095	ATGCACATCGATCTTCCTGTCGTCTGGGCCGCGATCATCGGCCTCGGCGTATTCATCTACGTGATGCTGGACGGCTTCGATCTCGGCATCGGGCTGCTGTTTCCGTTCTTCGATGCGAAGGCCGAGCGCCAGGTGATGCTCGACACCGTCGCGCCGGTGTGGGACGGCAACGAGACGTTCCTCGTGCTCGGCGGCGCGGGCCTCTATGGCGCGTTCCCGGTCGTGTATTCGACGCTGCTGCCGGCCAACTACCTGCCGCTGGTGCTGATGCTGGTCGGGCTGATCTTCCGGGGCGCGGCGTTCGAGCTGCGTGCGAAAGCCACCCGCACGCAGCACATGTGGGATCTCGCGTTCATCGGCGGCTCGGCGCTGGCGGCGTTCTGCCAAGGGATCGTGCTC…	MHIDLPVVWAAIIGLGVFIYVMLDGFDLGIGLLFPFFDAKAERQVMLDTVAPVWDGNETFLVLGGAGLYGAFPVVYSTLLPANYLPLVLMLVGLIFRGAAFELRAKATRTQHMWDLAFIGGSALAAFCQGIVLGSLLQGIKIENNQFAGGPFDWLSPFSMMCGIGVLVTYATLGCGWLILKVDGELQRKMRLLMKPLTGVLLAVMGVVSLWTVIGLPAVAHRWFGSGNLGWFLPVPILVVACVWGIFHTVKRAHEATPFLLTLALVFLGYTGLVISIWPNIVPPSLTIWDASSSHSSQLFALVGTVIVLPIILVYNAMQYRVFRGKVREGDIGYH		XXXX
NC_015381.1	Burkholderia gladioli BSR3	W	YP_004362072.1	3988936	3990507	ATGCCAGACATTTCAGCACTGGACCTGGCGCGCATCCAGTTTGCGTTCACTGTATCCTTCCATATCATCTTTCCAGCAATCACCATCGGTCTTGCCAGTTACCTGTTCGTGCTGGAAGCCTTATGGTTGAAAACCGGACGCGAAGTATACAAGGACCTCTACCACTACTGGCTCAAGATATTCGGCGTCAACTTTGGTATGGGCGTGGTCTCGGGGCTAGTCATGGCTTATCAGTTCGGTACGAACTGGAGCGGCTTCTCTGCTTTTGCCGGCAGCGTTACCGGCCCTTTGCTCACTTACGAAGTATTGACCGCATTTTTTCTTGAGGCCGGCTTTCTCGGCGTAATGATGTTCGGGTGGAGTCGGGTGGGACCTGGGCTGCACCTGTTCTCCACAGCG…	MISSEVVDLSRLQFGITALYHFLFVPLTLGLSWLLVIMETVYVMTGKQVYKDMTQFWGKLFGINFAMGVTTGITLEFQFGTNWSYYSHYVGDIFGVPLAVEGLMAFFLESTFVGLFFFGWNKLSRVKHLIVTFLVALGSNLSALWILVANGWMNNPVGAEFNYQTMRMELSSLFDVLFNPVAQVKFVHTVSAGYVTASMFVLGISSWYLLRRRDTAFALRSFAVAAGFGLASTLCVIVLGDESGYTTGEVQQVKLAAIESEWETTPAPAAFTIFGIPNQAEQRTDYAIRIPYALGLIATRSIDEPVVGLNELIKRSEDHIRSGMIAYAALEKLKAGDTSAATQASFDAHKTYLGYGLMLKQFTANVTDATPQQIEQAAKKTIPPVAPVFFSFRLMVLLG…	YP_004362073.1	3990545	3991681	ATGGACTACGCAACTCTGAAGGTGATCTGGTGGGTGCTGGTCGGCACGCTGCTGATCGGCTTCGCCCTCACCGACGGCTTCGACATGGGCGCCACCGCCCTGCTGCCCTTACTCGGCAAGACCGACGACGAGCGCCGCATCATCGTCAACACGGTCGGCGCCACCTGGGAAGGCAACCAGGTCTGGCTGATCACGGCCGGCGGCGCGATGTTCGCGGCCTGGCCGCTGGTCTACGCCGCCTCGTTCTCGGGCTTCTACTTCGCGATGCTGCTGGTGCTGTTCGCGCTGTTCTTCCGGCCGGTCGGCTTCGACTACCGCAGCAAGCGCAGCGACCCGCGCTGGCGTGCCGGCTGGGACTGGGGGCTGTTCATCGGCGGCTTCGTGCCGGCCCTGGTGTTC…	MDYATLKVIWWVLVGTLLIGFALTDGFDMGATALLPLLGKTDDERRIIVNTVGATWEGNQVWLITAGGAMFAAWPLVYAASFSGFYFAMLLVLFALFFRPVGFDYRSKRSDPRWRAGWDWGLFIGGFVPALVFGVAFGNLLQGVPFAFDSDLRVTYTGSFWALLNPFALLCGLVSLSMLVAHGAAFIRMKTEGVIARRAARALRVSAIVAIVLFALAGALICTSIGGYQITQAAPFDTVANPLLKQVAAGHALWLSNYHSYPWMTIAPAIAFVGGLLAALLACSRFEKSAFLSTSLLIIGVILTAGFSMFPFIMPSSLDPRSSLTVWDSTSSHMTLEVMLVAVIVFLPLILIYTSWVYRVLRGKITPKVLEDNSHSLY	YP_004362074.1	hypothetical protein	3991748	3991867	ATGTGGTACTTCACCTGGATCCTCGGCATCGGCGTGGCGCTGTCCTTCGGCGTCATCAATGCGATGTGGCTCGAATCGCAGGAAGCGCTCGACGCGCAGAAGCAGAAAGGCCAGCACTGA	MWYFTWILGIGVALSFGVINAMWLESQEALDAQKQKGQH*
NC_015376.1	Burkholderia gladioli BSR3 666	W	YP_004350773.1	3513476	3514900	ATGTTATTCGATGATCCGGTATATGCTAGTCGCTTACTGACTTTACTCACGCTTTCTTTCCATATTATCTATGCCACAATTGGTGTCGGTGTCCCACTAATGATTATGATTGCTCAATGGATAGGAATTAAGAAAAATGACATGCATTACTTATTAATGGCCCGGCGTTGGGCAAAAGGGTTTATAGTAACAGTAGCTGTCGGTGTAGTTACTGGTACTGCTATTGGTTTGCAGCTTTCCCTACTTTGGCCAAGTTTTATGGAGTTAGCTGGTAATATTATCGCACTTCCTCTGTTTATGGAAGTATTTGCATTCTTTTTCGAAGCTATTTTTCTTGGTATCTACTTATACACTTGGGACCGCTTCGATAATCAAAAAAAACATTTCTTATTACTCATA…	METALSALDLARLQFAFTVSFHIVFPALSIGLASFIAVLEYRWLKTGEPHYKTLCLYWSKIFAVAFGMGVVSGVVMSYEFGTNWGGFSSFAGAVTGPLLMYEVMTAFFLEAGFLGIMLFGWNRVSPRAHFGATLMVAIGTLISTFWILASNSWMQTPQGFEIVDGRVVPTDWLKIIFNPSFPYRLAHMAIAAFIVAALVVAATGAWHLLKGRRDKTVTTMFSMALGLLLILAPIQAVVGDQHGINTLKYQPAKIAAIEGLWETEQGGTALNLFGIPDMQAETTHYALKVPHLGSLILTHSWDGEIRGLKSFPAEDRPNSTLVFWTFRVMVGLGFAMIGLALAGWLLRRRGRLYEARWFHKLALVMGPTGFITLLAGWITTEAGRQPWVVYGVMRTANAA…	YP_004350774.1	3514939	3515946	ATGGACATCACCGTCATCTGGGCAGCCATCATCGCTCTCGGCCTCTTCATGTACGTGGTGCTCGACGGCTTCGACCTCGGCATTGGCATCGTCTTCCCCTTCTTTCCCGACGAACGCGAGCGCGACCTGATGATGAACACCGTCGCGCCGGTCTGGGACGGCAACGAGACCTGGCTGGTGCTGGGCGGCGCCGGGCTGTTCGCGGCCTTCCCCGTCGTCTACTCGACGGTCTTGTCGGGGCTCTACCTGCCGCTGATCTTCATGCTGGTCTGCCTGATCTTCCGCGGCGTGTCATTCGAGCTGCGCGCCAAGGCGCGCCGCACCAAGCATCTGTGGGACCTGGCCTTCATCGGCGGCTCGGCCGGCGCGACCTTCTTCCAGGGCATCGCGCTGGGCGCC…	MDITVIWAAIIALGLFMYVVLDGFDLGIGIVFPFFPDERERDLMMNTVAPVWDGNETWLVLGGAGLFAAFPVVYSTVLSGLYLPLIFMLVCLIFRGVSFELRAKARRTKHLWDLAFIGGSAGATFFQGIALGAYLQGIPVRDGQFAGDPFGWLSAFSLLTGLGLVATYALLGCCWLVAKTEGDLQRRLHRVVLPLTLVLLALIGIVSLWTPLQEPAVAQRWFGSGLFVYLMPVPFLVVACGAWMVRAVRQRRDTLPFVLALAIVALGYIGLLVSLFPYAIPRSVTIWQAAAPHSSQVFTLVGAAVIIPIIIAYTTLGYWVFRGKIRHEDQHYYHH		XXXX										YP_004350775.1	3515918	3516097	ATGAAGACCAGCACTACTACCACCACTGAAAACCGCGCCGCCGCAGCCGGCGGCAAGCGCCGCCTGCCGGGCTGGCTGTGGTTCGTCCTGCTCTGGATGGGCGGCGTGGCCGGCGCGGTCGCGCTCGGCTACGCCTTCAAGATCTTCATGAACCTCACGCTGTTCGCCGTCACCAGGTAG	MKTSTTTTTENRAAAAGGKRRLPGWLWFVLLWMGGVAGAVALGYAFKIFMNLTLFAVTR
NC_015376.1	Burkholderia gladioli BSR3 666	W	YP_004349338.1	1714283	1715680	ATGTTATCGGGTGTAACAATGTTAGATCTTGCCCGCTTCCAATTCGCAATGACTACAGTCTTCCACTTCTTCTTTGTTCCCTTCTCCATTGGGATGGGATTCATTGTATCAATCATGGAAACACTCTACGTCGTTAAAAAGGACGAAGTATATAAAAAGATGGCTCAATTCTGGGGAAAGATTTATCTATTGAGCTTTGCTGTCGGGGTAGTTACAGGAATTATTCAGGAATTTCAATTCGGAATGAACTGGTCTGACTACTCTCGTTTCATGGGTGATATTTTTGGTGCTCCATTGGCCATTGAAGCTTTGTTAGCTTTCTTTATGGAATCTACCTTCATTGGTTTATGGATGTTTACATGGAACAAGTTTAAGCCAGCCTTGCACTGTGTCTTAGTT…	MEIFDALHLARLQFAFTVSFHIVFPAISIGMASFLAVLEGMWLRTGDSSYKDMFLFWSKIFAVGFGMGVISGVVMAYEIGTNWGGFSRIAGSVTGPLLTYEVLTAFFLEAGFLGVMLFGWQRVSPRAHYFATLMVALGTLISTFWILASNSFMQTPQGFGIENGRLVPVDWWKIIFNPSFPYRLFHMTIAAFIVAGFLVAACSAWHLLKGRRDAAVTRSFSMALWLLLPLVPLQIAIGDAHGLNTREYQPAKIAAIEGIWETEHGGTALNLVGLPDMDAEVTRYAIQLPHLGSLILTHSWDGEIRGLKTFPREDRPYSPIIFWTFRVMAGLGFLMLFAVLLGCWLRRGARLYDSRVFQRFMLWMGPSGIVALLAGWITTEVGRQPWTVYGVLRTEHSVS…	YP_004349339.1	1715685	1716695	ATGAGTCTCGATCTTCCCGTGCTGTGGGCCTTCATCGTCGGGCTCGGCGTGTTCCTCTACGTGATGCTCGACGGTTTCGACCTCGGCCTCGGCCTGCTGTTTCCGTTCTTCGACGCGCGCAGCGAGCGGCAGGTGATGCTCAACACCGTCGCGCCCGTGTGGGACGGCAACGAAACCTTCCTGGTGCTGGGCGGCGCGGTGTTGTATGGCGCCTTCCCGGTGGCCTATGCCACGCTGCTGCCCGCCAACTACCTGCCGCTGGTGCTGATGGTGATCGGCCTGATCTTCCGGGGCGCGGCCTTCGAGTTGCGCGCCAAGGCCCGGCGCACCCAGAATCTCTGGGACCTGGCCTTCATCGGCGGCTCGATGCTCGCCACCTTCTGCCAGGGCGTGGTGCTC…	MSLDLPVLWAFIVGLGVFLYVMLDGFDLGLGLLFPFFDARSERQVMLNTVAPVWDGNETFLVLGGAVLYGAFPVAYATLLPANYLPLVLMVIGLIFRGAAFELRAKARRTQNLWDLAFIGGSMLATFCQGVVLGSLLQGTTIVNGTFAGDPFGWLSPFSVFCGFCLLITYATLGCGWLIWKTEGALREKAYFLMKPLCLILLGAIFLISAWTVIGLPSVAERWFGGGRLIVFSPVPILVLACATGILRAVNHRRRDLQPFVLTLAILFLGYTGLAISIWPNLVPPSLSIWDASSPAESQWFILVGTVIVLPIILVYNFMQYRVFHGKVREGDAGYH		XXXX
NC_012721.2	Burkholderia glumae BGR1	W	YP_002909689.1	2666933	2668348	ATGTTAGATATAGTCGAACTGTCGCGCTTACAGTTTGCCTTGACCGCGATGTACCACTTCCTGTTTGTGCCGCTAACGCTCGGTATGGCGTTCCTGCTGGCCATTATGGAAACGGTATACGTCCTTTCCGGCAAACAGATTTATAAAGATATGACCAAGTTCTGGGGCAAGTTGTTTGGTATCAACTTTGCTCTGGGTGTGGCTACCGGTTTGACCATGGAGTTCCAGTTCGGGACAAACTGGTCGTACTACTCCCACTATGTTGGGGACATCTTCGGTGCGCCGCTGGCCATCGAAGGTTTGATGGCCTTCTTCCTCGAATCCACCTTTGTAGGTCTGTTCTTCTTCGGCTGGGATCGTCTGAGTAAAGTTCAGCATATGTGCGTCACCTGGCTGGTG…	METAFSALDLARLQFAFTVSFHIVFPALSIGLASFIAVLEYRWLKTGLPHYKTLCLYWSKIFAVAFGMGVVSGVVMSYEFGTNWGGFSSFAGAVTGPLLMYEVMTAFFLEAGFLGIMLFGWNRVSARAHFGATLMVAIGTLISTFWILASNSWMQTPQGFEIVGGRVVPTDWFKIVFNPSFPYRLAHMAIAAFIVAALVVAATGAWHLLKGRRDKSVTTMFSMALGLLLILAPLQAVVGDQHGINTLKYQPAKIAAIEGLWDTEPGGTALNLFGIPDMQAETTRYALQVPHLGSLILTHSWNGEIRGLKSFAPEDRPNSTLVFWTFRVMVALGFAMIGFALAGWLLRRRGRLYEARWFHRLALVMGPSGFVTLLAGWITTEAGRQPWVVYGVMRTADAA…	YP_002909690.1	2668394	2669401	ATGGACGTCACCGTCATCTGGGCCGCGATCATCGCCCTCGGCCTTTTCATGTACGTGGTGCTCGACGGCTTCGACCTGGGCATCGGCATCGTCTTTCCGTTCTTTCCCGACGAGCGCGAGCGCGACCTGATGATGAGCACGGTCGCGCCGGTCTGGGACGGCAACGAGACCTGGCTCGTGCTGGGCGGCGCGGGCCTGTTCGCGGCCTTCCCGATCGTCTACGCGACGGTGCTGCCGGCGCTCTACCTGCCGCTCGTCTTCATGCTGGTATGTCTGATCTTCCGCGGCGTGTCGTTCGAGCTGCGCGCCAAGGCGCGCCGCACCAAGCACCTGTGGGATCTCGCGTTCATCGGCGGCTCGGCCGGCGCGACGTTCTTCCAGGGCATCGCGCTCGGCGCC…	MDVTVIWAAIIALGLFMYVVLDGFDLGIGIVFPFFPDERERDLMMSTVAPVWDGNETWLVLGGAGLFAAFPIVYATVLPALYLPLVFMLVCLIFRGVSFELRAKARRTKHLWDLAFIGGSAGATFFQGIALGAYLQGIPVADGRFAGEAFGWLTPFSLLTGLGLVATYALLGCCWLVAKTEGDLQRRLHRVVWPLTVVLLALIGIVSVWTPLQEPAVAQRWFGSGLFAYLMPVPFLVAACGAWMYRAVRARRDTLPFVLALAIVALGYLGLLVSLFPYAIPRSVTLWEAAAPRSSQIFTLVGAAVILPIIIGYTTMGYWVFRGKIRHEDQHNYHH		XXXX										YP_002909691.1	2669373	2669567	ATGAAGACCAGCACAACTACCACCACTGAGCCGCCGGCCGGCGGCCGCCGCTCGCGCGCTGCACGCCGCCCGGGCCGCCTGCCCGGCTGGGCCTGGTTCGTGCTGCTGTGGCTCGGCGGCGTGGCCGGCGCGCTCGCGCTCGGCTACGCGTTCAAGATCTTCATGAACCTCACGCTGTTCGCGGTCACGAAGTGA	MKTSTTTTTEPPAGGRRSRAARRPGRLPGWAWFVLLWLGGVAGALALGYAFKIFMNLTLFAVTK
NC_012724.2	Burkholderia glumae BGR1	W	YP_002912914.1	3575536	3577110	ATGATTGACGTAGTTGATCTGTCGCGGTTGCAGTTTGCACTGACAGCGATGTATCACTTCCTATTCGTACCATTGACCCTTGGTATGGCCTTCCTTTTGGCCATTATGGAATCGATGTACGTAATGACGAACAAGCAAATCTACAAGGACATGACCAAGTTCTGGGGTAAGCTGTTCGGTATTAACTTTGCACTTGGTGTGGCTACCGGCCTTACCATGGAGTTCCAGTTTGGTACGAACTGGTCTTACTATTCCCACTATGTAGGTGACATCTTCGGTGCGCCACTTGCGATCGAAGCACTGGTTGCTTTCTTCCTGGAGTCAACTTTTGTTGGTCTATTCTTCTTCGGGTGGGATCGTCTATCGAAACGACAACACTTGGCGGTAACCTGGTTGGTT…	MISSEVVDLSRLQFGVTALYHFLFVPLTLGLSWLLVIMEAVYVMTGKQVYKDMTQFWGKLFGINFAMGVTTGITLEFQFGTNWSYYSHYVGDIFGVPLAVEGLMAFFLESTFVGLFFFGWNRLSKVKHLIVTFLVALGSNLSALWILVANGWMNNPVGAQFNYQTMRMELASLSDVLFNPVAQVKFVHTVSAGYVTASMFVLGVSSWYLLRRRDTAFALRSFAVAAGFGLASALCVIVLGDESGYTTGEVQQVKLAAIESEWDTQPAPAAFTVFGIPNQATQHTDYAIRIPYALGLIATRSIDEPVVGLNDLIKRSEDHIRSGMVAYQALQKLKSGDTSEATRAQFDAHKAYLGYGLMLKQFTANVTDATPQQIAEAAKKTIPPVAPVFFSFRLMVLFG…	YP_002912915.1	3577148	3578284	ATGGACTACGCTACTCTGAAGGTGATCTGGTGGGTGCTGGTCGGCACGCTGCTGATCGGCTTCGCGCTCACCGACGGCTTCGACATGGGCGCCACCGCGCTGCTGCCGTTCCTCGGCAAAACCGACGACGAGCGGCGCATCATCGTCAACACGGTCGGCGCGACCTGGGAAGGCAACCAGGTCTGGCTGATCACGGCCGGCGGCGCGATGTTCGCGGCCTGGCCGCTGGTGTACGCGGCCTCGTTCTCGGGCTTCTACTTCGCGATGCTGCTGGTGCTGTTCGCGCTGTTCTTCCGGCCGGTCGGCTTCGACTTCCGCAGCAAGCGCACCGACCCGCGCTGGCGCCGCGGCTGGGACTGGGGGCTCTTCGTCGGCGGCTTCGTGCCGGCGCTGGTGTTC…	MDYATLKVIWWVLVGTLLIGFALTDGFDMGATALLPFLGKTDDERRIIVNTVGATWEGNQVWLITAGGAMFAAWPLVYAASFSGFYFAMLLVLFALFFRPVGFDFRSKRTDPRWRRGWDWGLFVGGFVPALVFGVAFGNLLEGVPFAFDNDLRVTYTGGFWALLNPFALLCGLVSLTMLLAHGAAFIRMKTDGVIAQRAGRALRLSALAAVVLFAVAGALIASSIGGYHITQAAPLDSVANPLMKQVAAGHGLWLSNYGTYPWMIVAPVIAFAGGLLAALLAGSRFEKTAFVATGLMIVGVILTAGFSMFPFIMPSSLDPRSSLTVWDSTSSRLTLEVMLGAVIVFLPLVLLYTGWVYRVMRGKVTPQVLSDNRHTLY		unannotated	3578348	3578455	ATGTGGTACTTCACCTGGATTCTCGGCATTGGCGTCGCGCTGTCGTTCGGCGTGATCAACGCGATGTGGCTCGAATCGCACGAAGCACACGACGCGCACGACGCGTAG	MWYFTWILGIGVALSFGVINAMWLESHEAHDAHDA*
NC_012721.2	Burkholderia glumae BGR1	C	YP_002908884.1	1633071	1634468	ATGTTAGATATAGTCGAACTGTCGCGCTTACAGTTTGCCTTGACCGCGATGTACCACTTCCTGTTTGTGCCGCTAACGCTCGGTATGGCGTTCCTGCTGGCCATCATGGAAACGGTCTACGTCCTTTCCGGCAAACAGATTTATAAAGATATGACCAAATTCTGGGGCAAGTTGTTTGGTATCAACTTCGCGCTGGGTGTGGCGACCGGTCTGACCATGGAGTTCCAGTTCGGGACTAACTGGTCGTATTACTCACACTACGTGGGCGATATCTTTGGTGCGCCGCTGGCCATTGAAGGTCTGATGGCCTTCTTCCTCGAATCCACCTTTGTAGGTCTGTTCTTCTTCGGTTGGGATCGTCTGGGCAAAGTTCAGCACATGGCCGTCACCTGGCTGGTT…	MEIFDALHLARLQFAFTVSFHIVFPAISIGMASFLAVLEGMWLRTGDASYKDMFLFWSKIFAVGFGMGVISGVVMAYEIGTNWGGFSRIAGSVTGPLLTYEVLTAFFLEAGFLGVMLFGWQRVSARAHYFATLMVALGTLISTFWILASNSFMQTPQGFGIEDGRIVPVDWWKIVFNPSFPYRLLHMTTAAFIVAGFLVAACGAWHLLKGRRDAAVKRSFSMALWLLLPLVPIQIAIGDAHGLNTREYQPAKIAAIEGVWETEPGGTALNLVGLPDMQAELTRYAIRVPHLGSLILTHSWNGEIRGLKTFPPEDRPYSPILFWTFRVMAGLGFLMLFAVLLGWWLRRGGRLYESRVFQRFMLWMGPSGIVALLAGWITTEVGRQPWTVYGVLRTEQSVS…	YP_002908883.1	1632059	1633066	ATGGTTCTCGACCTTGCCGTGCTGTGGGCGCTGATCGTCGGGCTCGGCGTATTCCTCTACGTGATGCTCGACGGCTTCGATCTCGGCATCGGCCTGCTGTTTCCGTTCTTCGACGCCGAGCGCGAGCGCCAGGTGATGCTCAACACGGTCGCGCCGGTGTGGGACGGCAACGAGACGTTCCTGGTGCTGGGCGGCGCGGTGCTGTACGGCGCGTTCCCGGTGGCCTACGCCACGCTGCTGCCGGCCAACTACCTGCCGCTGATCCTGATGGTGATCGGGCTGATTTTCCGCGGCGCCGCGTTCGAGCTGCGTGCCAAGGCGGTGCGCACGCAGAACCTGTGGGATCTCGCGTTCATCGGCGGCTCGACGCTCGCCACCTTCTGCCAGGGCGTCGTGCTC…	MVLDLAVLWALIVGLGVFLYVMLDGFDLGIGLLFPFFDAERERQVMLNTVAPVWDGNETFLVLGGAVLYGAFPVAYATLLPANYLPLILMVIGLIFRGAAFELRAKAVRTQNLWDLAFIGGSTLATFCQGVVLGSLLQGTRIVDGSFAGDPFGWLSPFSVFCGFCLLITYATLGCGWIIWKTDGALQAKAYFLMKPLCLLLLGAIFLVSAWTVIGLPAVADRWFGGGRLLMFSPVPILVLACAAGIVRAVHRRRDTHPFVLTLAILFLGYTGLVISIWPNLVPPSLSIWQASSPAKSQWFILVGTVIVLPVILVYNFMQYRVFRGKVREGDAGYH		XXXX
NC_006348.1	Burkholderia mallei ATCC 23344	C												unannotated	1029594	1029755	ATGTGGTATTTCTCATGGATTCTCGGCATCGGCGTCGCGCTCGGCTTCGGCATCATCAATGCGATGTGGCTCGAAGCGAACGGCAATGTCCCGACGGGCGCCCCCGGCGACGCGCCTGACGCGGGCGAGCCCGCCACCGCGCCGGAGGGCCGACGTTCGTGA	MWYFSWILGIGVALGFGIINAMWLEANGNVPTGAPGDAPDAGEPATAPEGRRS*
NC_006348.1	Burkholderia mallei ATCC 23344	C	YP_104657.1	3284662	3286257	ATGATAAGTAGCGAAGTCGTCGATCTGTCACGTCTGCAGTTCGGCATCACGGCGCTCTACCACTTCCTGTTCGTCCCGCTGACGCTCGGCCTGTCCTGGCTGCTCGTCATCATGGAATCGGTCTACGTGATGACCGGCAAGCAGGTCTACAAGGACATGACGCAGTTCTGGGGCAAGCTGTTCGGGATCAATTTCGCGATGGGCGTGACGACCGGCATCACGCTCGAATTCCAGTTCGGCACGAACTGGTCGTACTACTCGCACTACGTCGGCGACATCTTCGGCGTGCCGCTCGCCGTCGAAGGCCTGATGGCGTTCTTCCTCGAATCGACGTTCGTCGGCCTGTTCTTCTTCGGCTGGAACCGCCTGTCGAAAGTGCAGCATCTGATCGTCACGTTC…	MISSEVVDLSRLQFGITALYHFLFVPLTLGMSWLLVIMEAVYVMTGKQVYKDMTQFWGKLFGINFAMGVTTGITLEFQFGTNWSYYSHYVGDIFGVPLAVEGLMAFFLESTFVGLFFFGWNRLSKVQHLVVTFLVALGSNLSALWILVANGWMNNPVGAEFNYQTMRMELANLFDVLFNPVAQVKFVHTVSAGYVTAAMFVLGVSAWYLLKKRDVDFALRSFAIAAGFGLASTLCVIVLGDESGYTTGEVQKMKLAAIESEWETQPAPASFTLIGLPNQEAERTDYAIKIPYALGLIATRSVSEPVIGLRELAKRSEEHIQSGMIAYGALQKLKAGDTSAETKATFDQHKQYLGYGLMLKQFTQNVTDATPDQIKAAAKQTIPPVAPVFFSFRIMVFLG…	YP_104656.1	3283488	3284624	ATGGACTATGCAACTCTGAAAGTGATCTGGTGGCTGCTCGTCGGGATACTGCTCATCGGCTTCGCGCTGACGGACGGCTTCGACATGGGCGTGGCCGCGCTCCTGCCGTTCCTCGGCAAGACCGACGACGAGCGCCGCATCATCGTCAACACGGTCGGCGCGACGTGGGAAGGCAACCAGGTCTGGCTCATCACCGCGGGCGGCGCGATGTTCGCCGCGTGGCCGCTCGTCTACGCGGCGTCGTTCTCGGGCTTCTACTTCGCGATGCTGCTCGTGCTGTTCGCGCTGTTTTTCCGGCCCGTCGGCTTCGACTACCGCAGCAAGCGCGACGATCCGCGCTGGCGCACGAGCTGGGACTGGGCGCTCTTCGCGGGCGGCTTCGTGCCCGCGCTCGTGTTC…	MDYATLKVIWWLLVGILLIGFALTDGFDMGVAALLPFLGKTDDERRIIVNTVGATWEGNQVWLITAGGAMFAAWPLVYAASFSGFYFAMLLVLFALFFRPVGFDYRSKRDDPRWRTSWDWALFAGGFVPALVFGVAFGNLLQGVPFAFDTDMRVTYHGSFWALLNPFALLCGLVSLTMLVAHGAAFVKMKTDGAIARRASIALRVSSLVAVVLFVLAGALIASFIGGFQITQAAPLDTVANPLLKQASAAPGLWLVNYGLYPWMIAAPAVGIAGGVLAMLLAGSKREKTAFICTGLMITGVILTAGFSMFPFIMPSSLDPKSSLTVWDSTSSQLTLEVMLVAVIVFLPIILLYTGWVYRVLRGKVTPRVLDENRHSMY	YP_104655.1	cyd operon protein YbgT	3283299	328397	ATGTGGTACTTCAGCTGGATTCTCGGCATCGGCGTCGCGCTCGCGTTCGGCATCATCAATGCGATGTGGCTCGAAGCGCGGCAAAAGCGCGACGCGTAG	MWYFSWILGIGVALAFGIINAMWLEARQKRDA*
NC_006349.2	Burkholderia mallei ATCC 23344 668_	W	YP_106386.1	2004178	2005590	ATGTACTGGGTCGAGATTCTATCAAGGATACAATTTGCATTCACCGTAAGCTTCCATATTTTGTTCCCAGCCTTTAGTATTGGATTATCAACATTTTTGATGATTTTTGAAGCTCTTTGGCTGATTACAAAAAATGATAAGTATTTAGCTATTGTTAAATTTTGGACAAAAGTGTTTGCTCTAACATTTGGTATGGGAGTTGTATCTGGGATTGTAATGGAGTTCCAATTTGGTGCCAACTGGGCAGGTTTTGCTGAAAAAGTAGGTCCTGTACTTGGCTCATTGTTTACATATGAAGTATTAACAGCATTCTTTATTGAAGCAGGCGCCTTAGGGATAATGATTTTTGGCTGGGGCAGAATAAACAAATATGTTCACTTCTTAGCAAACTTTACTATA…	METAFSALDLARVQFAFTVSFHIVFPALSIGLASFIAVLEYRWLKTGKAYYKSLCLFWSKIFAVAFGMGVVSGVVMAYQFGTNWSGFSSFAGSVTGPLLMYEVMTAFFLEAGFLGIMLFGWNRVSPRAHFGATLMVAIGTLISTFWILASNSWMQTPQGFEIVDGQVVPTDWFAIIFNPSFPYRLAHMAIAAFVVAALVVAATAAWHLLKGRRDKAVKKMFSMSLWLLLVLAPLQAVIGDQHGINTLRHQPAKLAAIEGLWETEPGGTALNLFGIPDMKAQTTRYAVSIPHLGSLILTHSWDGEIRGLKSFPPQDRPNSTVVFWSFRIMVGLGLAMIGLAALAWLLRRRGRLYEAKWFHRFALAMGPTGFVSLLAGWVTTEVGRQPWVVYGVMRTSHAV…	YP_106387.1	2005626	2006633	ATGGATGTCACCGTAATCTGGGCCGCGATCATCGCACTCGGCCTGTTCATGTACGTCGTGCTCGACGGCTTCGACCTGGGCATCGGCATCGTGTTTCCGTTCTTTCCCGCCGAACAGGAACGGGACCTGATGATGAACACCGTCGCGCCCGTGTGGGACGGCAACGAGACGTGGCTCGTGCTCGGCGGCGCGGGGCTCTTCGCGGTGTTTCCGATCGTCTACTCGACCGTGCTCTCGGCGCTGTATCTGCCGCTCGTGTTCATGCTCGTGTGCCTGATCTTTCGCGGCGTGTCGTTCGAGATCCGCGCGAAGGCGCGCCGCACCAAGCACCTGTGGGATCTCGCGTTCATCGGCGGCTCGACGGGCGCGACGTTCTTCCAGGGCGTCGCGCTCGGCGCG…	MDVTVIWAAIIALGLFMYVVLDGFDLGIGIVFPFFPAEQERDLMMNTVAPVWDGNETWLVLGGAGLFAVFPIVYSTVLSALYLPLVFMLVCLIFRGVSFEIRAKARRTKHLWDLAFIGGSTGATFFQGVALGAFLQGIPVDGGRFASDAFGWLTPFSLLTGLGLIATYALLGCCWLVAKTEGDLQRRLHRVVWPLTVVLLGFIAVVSLWTPLQDTNIAQRWFATGLFWRLLPVPFLVAGCAVLMRRAVRERHDTTPFALALALVFLGYVGLLASLWPYAIPQSVTLWEAAAPRSSQTFTLIGAAVIIPVILAYTTMGYWVFRGKVRHEDQHYYHH		XXXX										YP_106388.1	2006590	2006775	GTGGAAAGGTGCGTCATGAAGACCAGCATTACTACCACCACTGAGCCGCGCGCCGTCGCGCGCGGCGCGCGGCTGCCGGGCTGGATGTGGTTCGCGCTGCTGTGGATGGGCGGCGTCGCGGGCGCGGTGACGCTCGGTTACGCGTTCAAGCTGTTCATGTACGCGACGCTGTTCGCCGTGAAGTAG	MERCVMKTSITTTTEPRAVARGARLPGWMWFALLWMGGVAGAVTLGYAFKLFMYATLFAVK
NC_008836.1	Burkholderia mallei NCTC 10229	W	YP_001027424.1	1465407	1467002	ATGATCGACTCGACAGTCGTTGAACTGTCGCGGCTGCAGTTCGCACTGACCGCGATGTACCACTTTCTCTTCGTCCCGCTGACCCTGGGGCTCTCTTTCATGATTGCGATCATGGAGAGCGTCTATGTGATGACCGGCAAGGACGTCTGGCGCCGCATGACGCTGTTCTGGGGCGTGCTGTTCGGCATCAATTTCGCCATGGGTGTCGGCACCGGCATCGTGATGGAGTTCCAGTTCGGCATGAACTGGTCGTACTACAGCCACTATGTCGGCGACATCTTCGGCGCGCCGCTGGCGATCGAAGGCCTGATGGCGTTCTTCCTGGAAGCGACCTTCATCGGCCTGTTCTTTTTCGGCTGGAGCCGGCTCTCGCGCGTGCAGCACCTCACGGTGACCTGG…	MISSEVVDLSRLQFGITALYHFLFVPLTLGMSWLLVIMEAVYVMTGKQVYKDMTQFWGKLFGINFAMGVTTGITLEFQFGTNWSYYSHYVGDIFGVPLAVEGLMAFFLESTFVGLFFFGWNRLSKVQHLVVTFLVALGSNLSALWILVANGWMNNPVGAEFNYQTMRMELANLFDVLFNPVAQVKFVHTVSAGYVTAAMFVLGVSAWYLLKKRDVDFALRSFAIAAGFGLASTLCVIVLGDESGYTTGEVQKMKLAAIESEWETQPAPASFTLIGLPNQEAERTDYAIKIPYALGLIATRSVSEPVIGLRELAKRSEEHIQSGMIAYGALQKLKAGDTSAETKATFDQHKQYLGYGLMLKQFTQNVTDATPDQIKAAAKQTIPPVAPVFFSFRIMVFLG…	YP_001027425.1	1467040	1468176	ATGGACTATGCAACTCTGAAAGTGATCTGGTGGCTGCTCGTCGGGATACTGCTCATCGGCTTCGCGCTGACGGACGGCTTCGACATGGGCGTGGCCGCGCTCCTGCCGTTCCTCGGCAAGACCGACGACGAGCGCCGCATCATCGTCAACACGGTCGGCGCGACGTGGGAAGGCAACCAGGTCTGGCTCATCACCGCGGGCGGCGCGATGTTCGCCGCGTGGCCGCTCGTCTACGCGGCGTCGTTCTCGGGCTTCTACTTCGCGATGCTGCTCGTGCTGTTCGCGCTGTTTTTCCGGCCCGTCGGCTTCGACTACCGCAGCAAGCGCGACGATCCGCGCTGGCGCACGAGCTGGGACTGGGCGCTCTTCGCGGGCGGCTTCGTGCCCGCGCTCGTGTTC…	MDYATLKVIWWLLVGILLIGFALTDGFDMGVAALLPFLGKTDDERRIIVNTVGATWEGNQVWLITAGGAMFAAWPLVYAASFSGFYFAMLLVLFALFFRPVGFDYRSKRDDPRWRTSWDWALFAGGFVPALVFGVAFGNLLQGVPFAFDTDMRVTYHGSFWALLNPFALLCGLVSLTMLVAHGAAFVKMKTDGAIARRASIALRVSSLVAVVLFVLAGALIASFIGGFQITQAAPLDTVANPLLKQASAAPGLWLVNYGLYPWMIAAPAVGIAGGVLAMLLAGSKREKTAFICTGLMITGVILTAGFSMFPFIMPSSLDPKSSLTVWDSTSSQLTLEVMLVAVIVFLPIILLYTGWVYRVLRGKVTPRVLDENRHSMY	YP_001027426.1	cyd operon protein YbgT	1468267	1468365	ATGTGGTACTTCAGCTGGATTCTCGGCATCGGCGTCGCGCTCGCGTTCGGCATCATCAATGCGATGTGGCTCGAAGCGCGGCAAAAGCGCGACGCGTAG	MWYFSWILGIGVALAFGIINAMWLEARQKRDA*
NC_008835.1	Burkholderia mallei NCTC 10229 669_	W	YP_001024930.1	1175529	1176941	ATGTGGGATGTCATTGATTTATCGCGCTGGCAGTTTGCTCTGACCGCGCTGTATCACTTTTTATTTGTACCCCTTACCCTGGGGCTGATTTTTTTGCTGGCTATCATGGAAACCATTTACGTGGTCACCGGCAAAACAATCTACCGCGATATGACGCGCTTCTGGGGTAAGCTCTTCGGTATCAACTTTGCTCTTGGCGTGGCTACCGGCCTGACCATGGAGTTTCAGTTTGGTACTAACTGGTCATTCTATTCCAACTATGTGGGCGATATTTTTGGCGCACCGCTGGCGATGGAAGCATTAATGGCCTTCTTCCTCGAATCCACCTTTGTCGGGCTTTTCTTCTTCGGCTGGCAGCGGCTGAATAAATACCAGCACCTGCTGGTGACGTGGCTGGTG…	METAFSALDLARVQFAFTVSFHIVFPALSIGLASFIAVLEYRWLKTGKAYYKSLCLFWSKIFAVAFGMGVVSGVVMAYQFGTNWSGFSSFAGSVTGPLLMYEVMTAFFLEAGFLGIMLFGWNRVSPRAHFGATLMVAIGTLISTFWILASNSWMQTPQGFEIVDGQVVPTDWFAIIFNPSFPYRLAHMAIAAFVVAALVVAATAAWHLLKGRRDKAVKKMFSMSLWLLLVLAPLQAVIGDQHGINTLRHQPAKLAAIEGLWETEPGGTALNLFGIPDMKAQTTRYAVSIPHLGSLILTHSWDGEIRGLKSFPPQDRPNSTVVFWSFRIMVGLGLAMIGLAALAWLLRRRGRLYEAKWFHRFALAMGPTGFVSLLAGWVTTEVGRQPWVVYGVMRTSHAV…	YP_001024931.1	1176977	1177984	ATGGATGTCACCGTAATCTGGGCCGCGATCATCGCACTCGGCCTGTTCATGTACGTCGTGCTCGACGGCTTCGACCTGGGCATCGGCATCGTGTTTCCGTTCTTTCCCGCCGAACAGGAACGGGACCTGATGATGAACACCGTCGCGCCCGTGTGGGACGGCAACGAGACGTGGCTCGTGCTCGGCGGCGCGGGGCTCTTCGCGGTGTTTCCGATCGTCTACTCGACCGTGCTCTCGGCGCTGTATCTGCCGCTCGTGTTCATGCTCGTGTGCCTGATCTTTCGCGGCGTGTCGTTCGAGATCCGCGCGAAGGCGCGCCGCACCAAGCACCTGTGGGATCTCGCGTTCATCGGCGGCTCGACGGGCGCGACGTTCTTCCAGGGCGTCGCGCTCGGCGCG…	MDVTVIWAAIIALGLFMYVVLDGFDLGIGIVFPFFPAEQERDLMMNTVAPVWDGNETWLVLGGAGLFAVFPIVYSTVLSALYLPLVFMLVCLIFRGVSFEIRAKARRTKHLWDLAFIGGSTGATFFQGVALGAFLQGIPVDGGRFASDAFGWLTPFSLLTGLGLIATYALLGCCWLVAKTEGDLQRRLHRVVWPLTVVLLGFIAVVSLWTPLQDTNIAQRWFATGLFWRLLPVPFLVAGCAVLMRRAVRERHDTTPFALALALVFLGYVGLLASLWPYAIPQSVTLWEAAAPRSSQTFTLIGAAVIIPVILAYTTMGYWVFRGKVRHEDQHYYHH		XXXX										YP_001024932.1	1177956	1178126	ATGAAGACCAGCATTACTACCACCACTGAGCCGCGCGCCGTCGCGCGCGGCGCGCGGCTGCCGGGCTGGATGTGGTTCGCGCTGCTGTGGATGGGCGGCGTCGCGGGCGCGGTGACGCTCGGTTACGCGTTCAAGCTGTTCATGTACGCGACGCTGTTCGCCGTGAAGTAG	MKTSITTTTEPRAVARGARLPGWMWFALLWMGGVAGAVTLGYAFKLFMYATLFAVK
NC_010804.1	Burkholderia multivorans ATCC 17616	W	YP_001947195.1	2992818	2994398	ATGATTAGCCCGGAAACCGCGCTGCTTTTGGCGCGCAGCCAGTTCGCCTTCACCATCGGGTTTCACATCGTGCTGGCGGCGCTGACGATAGGCCTCGCGCAGTGGCTGATGCTGCTGGAGGGCTTGTGGCTGTGGCGCAGGCAGCGCATTTATCTCGATCTCTATAAATACTGGAGCAAGATCTTTGCCCTGAACGTCGCAGTCGGCGTCGTCACCGGCGTGCTGATGGAATTCCAGTTCGGTGCCAACTGGGGCGAGCTTTCCAGCCGCGCTGGCGCCGTGATGGGGCCGCTGATGTACATGGAAGTGCTGGTGGCGTTTTTCCTCGAAGCGGGCTTTATGGGCGTGGTGCTGTTCGGCATGGGCAAAGTGCGTCCATGGGTGCATTTTGTCGCCACC…	MISSEVVDLSRLQFGITALYHFLFVPLTLGLSWLLVIMESVYVMTGKQVYKDMTQFWGKLFGINFAMGVTTGITLEFQFGTNWSYYSHYVGDIFGVPLAVEGLMAFFLESTFVGLFFFGWNRLSKVQHLIVTFLVALGSNLSALWILVANGWMNNPVGAEFNYQTMRMELTSLFDVLFNPVAQVKFVHTVSAGYVTAAMFVLGVSSWYLLKKRDVDFALRSFAVAAGFGLASTLCVIVLGDESGYTTGEVQKMKLAAIESEWETQPAPASFTLIGIPNQEAQRTDYAVKIPYALGLIATRSIDEPVIGLRELAKRSEAHIQSGMIAYGALQKIKAGDTSAETRALFDAHKQYLGYGLMLKQFTPNVTDATPAQIEAAAKKTIPPVAPVFFSFRIMVFLG…	YP_001947196.1	2994430	2995566	ATGGACTATGCAACGCTCAAGCTGATCTGGTGGCTGCTCGTCGGCGTGCTGCTGATCGGCTTTGCCGTCACCGACGGCTTCGACATGGGCGCGACCGCGCTGCTGCCGTTCCTCGGCAAGACCGACGACGAACGCCGGATCATCGTCAACACGGTCGGCGCGACGTGGGAAGGCAACCAGGTGTGGCTGATCACGGCCGGCGGCGCGATGTTCGCCGCGTGGCCGCTCGTCTACGCCGCGTCGTTCTCCGGCTTCTACTTCGCGATGCTGCTCGTGCTGTTCGCGCTGTTCTTCCGGCCGGTCGGCTTCGACTATCGCAGCAAGCGCCCGGACCCGCGCTGGCGCGCAGGCTGGGACTGGGGCCTGTTCATCGGCGGCTTCGTGCCGGCGCTCGTGTTC…	MDYATLKLIWWLLVGVLLIGFAVTDGFDMGATALLPFLGKTDDERRIIVNTVGATWEGNQVWLITAGGAMFAAWPLVYAASFSGFYFAMLLVLFALFFRPVGFDYRSKRPDPRWRAGWDWGLFIGGFVPALVFGVAFGNLLQGVPFRFDTDLRVSYHGSFWALLNPFALLCGLVSLTMLVAHGAAFIKLKTDGVIARRASVALRVSSFVAVVLFALAGVLVAAHVDGFHITRAAPADTVANPLLKEVASGAGLWLANYRDYPWMIAAPVVGIAGGLLATLLAGSRREKTAFFCTGLMIVGVILTAGFSMFPFIMPSSLDPTSSLTVWDSTSSEKTLLVMLFAVIVFLPIILVYTSWVYRVMRGKVTRQVLDENTHSMY	YP_001947197.1	cyd operon protein YbgT	2995627	2995749	ATGTGGTATTTCAGCTGGATTCTCGGGATCGGCGTCGCGCTGTCGTTCGGGATCGTCAACGCGATGTGGCTCGAGGCGCGCCAAAAGCAACAGGAAGCGTCGGTGCGCGTGCCGCGCAAGTGA	MWYFSWILGIGVALSFGIVNAMWLEARQKQQEASVRVPRK*
NC_010804.1	Burkholderia multivorans ATCC 17616	W												unannotated	1831415	1831558	ATGTGGTATTTCGCGTGGATACTCGGGATCGGCGTCGCGCTCGGCTTCGGCATCATCAACGCGATGTGGCTCGAAGCCGAAGTGTTCTCGCGCGACGGCCGCCGCGCCGCGCCCGCTTCGCATGCCGGGAGCCGCCGCTCGTGA	MWYFAWILGIGVALGFGIINAMWLEAEVFSRDGRRAAPASHAGSRRS*
[truncated: 1,223 more rows]
