# Supplementary material for: Conservation analysis of the CydX protein yields insights into small protein identification and evolution
Source: BMC Genomics. 2014 Dec 5;15(1):946. doi: 10.1186/1471-2164-15-946 (PMC4325964; doi:10.1186/1471-2164-15-946)
Supplement: Supplementary file 7 — Additional file 7: Lists the orientation, coordinates, gene spacing and predicted ribosome binding sites of CydY homologues identified in this study. (XLSX 57 KB) [file 12864_2014_6987_MOESM7_ESM.xlsx]

## Sheet: AddTable 5
Species	Genome	cydY Annotation	Left Coordinate	Right Coordinate	Orientation	Nt downstream of CydB	5' UTR Sequence	CydY Protein Sequence	CydY DNA Sequence
Arcobacter butzleri RM4018	NC_009850.1	unannotated	1092111	1092212	C	14	ATTATTAAAAAGGTTAAAAA	MEYLSELIWLSLWPLVIYLGYKISIKNATKEIK*	ATGGAATATTTGAGTGAATTAATTTGGTTAAGTCTATGGCCGTTGGTTATATATCTTGGATATAAGATTTCGATTAAAAATGCAACAAAGGAGATAAAATGA
Arcobacter sp. L	NC_017192.1	unannotated	1461967	1462068	C	17	ATTAAAAATGAGTATGAATT	MEYISELIWLSLWPIVIYLGYKFSMKNATKEIK*	ATGGAATATATTAGTGAATTAATCTGGTTAAGTCTTTGGCCCATTGTTATATATCTTGGATATAAGTTTTCTATGAAAAATGCAACAAAGGAGATTAAATGA
Campylobacter concisus 13826	NC_009802.1	unannotated	1947127	1947228	W	10	ACGCATACTAAGGATAAAAG	MLEAGIFLILWPVTLFISYKFVLFSLKKFDANN*	ATGTTAGAAGCAGGAATTTTTTTGATACTTTGGCCAGTAACGCTATTTATTAGCTACAAATTTGTTCTTTTTTCTCTTAAGAAATTTGACGCAAATAACTAA
Campylobacter curvus 525.92	NC_009715.1	YP_001409214.1	1952236	1952349	W	9	CACGCATACTAGGAGAAAAG	MIHSLIFLILWPVALIAGYKFAFFSVAKFEKMTDKKQ*	ATGATACACTCTTTGATATTTCTTATACTTTGGCCGGTAGCACTCATCGCTGGCTATAAATTTGCGTTTT TTAGCGTAGCGAAATTTGAAAAAATGACAGATAAAAAGCAATAA
Campylobacter hominis ATCC BAA-381	NC_009714.1	unannotated	565186	565290	C	11	TCGCTTATTAGGAGATAAAG	MIKSIIMLVIWFVLIVASYKFIKLNITEIESREK*	ATGATAAAATCTATAATTATGCTTGTGATTTGGTTTGTTTTAATCGTTGCTAGTTATAAATTTATAAAACTTAATATTACAGAAATTGAAAGCAGGGAAAAGTAG
Campylobacter jejuni RM1221	NC_003912.7	unannotated	93117	93221	W	10	ACGCATATTAAGGAGAAAAA	MLHALFLLAWPLVIYLSYKFIMLNINQLEKDSKL*	ATGTTACATGCTTTGTTTTTATTGGCTTGGCCTTTAGTAATTTATCTAAGCTATAAATTTATCATGCTAAATATCAATCAATTAGAAAAAGATAGCAAACTATAA
Campylobacter jejuni subsp. doylei 269.97	NC_009707.1	unannotated	96135	96239	W	10	ACGCATATTAAGGAGAAAAA	MLHALFLLAWPLVVYLSYKFIMLNINQLEKDSKL*	ATGTTACATGCTTTGTTTTTATTGGCTTGGCCTTTAGTAGTTTATCTAAGCTATAAATTTATCATGCTAAATATCAATCAATTAGAAAAAGATAGCAAACTATAA
Desulfurispirillum indicum S5	NC_014836.1	YP_004112104.1	865051	865164	W	11	AGCGTATTAAGGGGGAGCAT	MSELVKSAVMLAVWPVLIYASYRFCFWSLKSYLKKEQ*	ATGTCTGAACTGGTGAAATCGGCCGTCATGCTGGCCGTCTGGCCGGTGTTGATCTACGCCAGCTACCGTT TCTGCTTCTGGAGCCTGAAGAGCTATCTGAAAAAAGAGCAGTAA
Sulfuricurvum kujiense DSM 16994	NC_014762.1	YP_004060876.1	2028349	2028501	W	11	CCACTATTAAGGAGATTCTC	MVDYTESLSWLGLWPLIIFLGYKFAAFNMAHFTRIEKLYQEEKDSPRTDV*	ATGGTCGATTACACCGAATCATTGAGCTGGCTGGGCTTATGGCCGCTGATCATTTTTCTGGGATACAAGT TTGCCGCGTTCAATATGGCCCATTTCACCCGGATCGAAAAGCTTTATCAAGAAGAAAAAGATTCACCCCGTACTGACGTATGA
Nautilia profundicola AmH 890	NC_012115.1	YP_002606528.1	74122	74334	C	10	ATGCATATTAAGGAGCGAAA	MRKFLALITLFLGSFLFASEKLLPNGITPEAQHINSTWGLILFFMWPILIIVAYKFVEFTLKKSGVEEDL*	ATGAGAAAGTTTTTAGCATTAATCACACTATTTCTTGGAAGCTTCCTTTTCGCTTCTGAGAAATTATTGCCAAACGGAATTACACCTGAGGCTCAACATATCAATTCAACATGGGGACTAATTTTATTCTTTATGTGGCCTATTTTAATTATTGTGGCTTACAAATTCGTAGAATTTACTCTTAAAAAAAGCGGGGTTGAAGAAGATCTTTAA
Helicobacter hepaticus ATCC 51449	NC_004917.1	NP_860632.1	1071438	1071545	C	17	TTGAAAACAAAGGAGATAAT	MLTSIFMLILWIGIIYVCYKFIVFNITHLENQESK*	ATGCTTACTTCAATTTTTATGCTTATTTTGTGGATTGGCATTATATATGTGTGCTATAAATTTATTGTGTTTAATATCACACATTTAGAGAATCAAGAATCCAAATAA
Nitratiruptor sp. SB155-2	NC_009662.1	unannotated	141242	141340	W	10	TGAGTTATTAAGGAGAAAAG	MGEALFWYASWPLVIWLAYKFVRLNIDHAPKE*	ATGGGTGAAGCTCTATTTTGGTATGCAAGCTGGCCTCTTGTGATTTGGCTGGCATATAAATTTGTGCGACTTAATATCGATCATGCTCCAAAAGAGTAA
Arcobacter nitrofigilis DSM 7299 615	NC_014166.1	unannotated	660377	660472	W	9	CATAAATATTAGGAGCTAAA	MEYLSSIVWLISWPLVIYISYKLIEWNIKKI*	ATGGAATATTTAAGTTCAATTGTTTGGCTTATTTCATGGCCTTTGGTGATATATATTTCTTATAAATTAATAGAATGGAACATAAAGAAAATTTAA
Nitratifractor salsuginis DSM 16511 898	NC_014935.1	YP_004167616.1	607053	607238	C	12	CACTATTAAGGAGTATGAAA	MDYTEAIIWYLSWPLLIYITYRFVWLNIRHHQRMERLEELEEHYGKVHDEKKAAQNTAAKS*	ATGGATTACACTGAAGCGATCATCTGGTACCTCTCCTGGCCCCTGCTGATCTATATCACCTACCGTTTCGTCTGGCTCAACATCCGCCATCATCAACGGATGGAACGCCTCGAAGAGCTCGAAGAGCATTACGGCAAAGTGCACGATGAGAAAAAGGCCGCTCAAAATACCGCTGCAAAGAGCTGA
Helicobacter cinaedi PAGU611	NC_017761.1	unannotated	62741	62851	W	31	ATATTGTAAGGAGAAACACA	MGTSIFMLVLWPVVIYVCYKFIMLNITHTEKQEKQD*	ATGGGAACTTCAATTTTTATGCTTGTCTTGTGGCCTGTGGTGATTTATGTGTGCTACAAGTTTATTATGCTAAACATCACTCACACCGAAAAGCAAGAAAAACAAGATTAA
