# Supplementary material for: Conservation analysis of the CydX protein yields insights into small protein identification and evolution
Source: BMC Genomics. 2014 Dec 5;15(1):946. doi: 10.1186/1471-2164-15-946 (PMC4325964; doi:10.1186/1471-2164-15-946)
Supplement: Supplementary file 8 — Additional file 8: Lists the orientation, coordinates, gene spacing and predicted ribosome binding sites of CydZ homologues identified in this study. (XLSX 90 KB) [file 12864_2014_6987_MOESM8_ESM.xlsx]

## Sheet: AddTable 6
Species	Genome	cydZ Annotation	Left Coordinate	Right Coordinate	Orientation	Nt downstream of CydB	5' UTR Sequence	CydZ Protein Sequence	cydZ DNA Sequence	DUF2474 Pfam Hit
Acetobacter pasteurianus IFO 3283-01	NC_013209.1	unannotated	2336046	2336195	C	-13	CGGAAAGGTAACGGAAACAG	MAITKIVQGNGDGAPKNIGARIGWFVVIWTLSTAVFFAGASLLHLIIPK	ATGGCTATCACTAAAATTGTTCAGGGAAATGGAGATGGTGCCCCAAAGAATATCGGGGCACGGATTGGATGGTTTGTAGTTATCTGGACGCTGAGTACCGCAGTGTTTTTTGCGGGGGCTTCTTTATTACACCTGATAATTCCCAAATAA	No
Acetobacter pasteurianus IFO 3283-01-42C	NC_017150.1	unannotated	2243792	2243941	C	-13	CGGAAAGGTAACGGAAACAG	MAITKIVQGNGDGAPKNIGARIGWFVVIWTLSTAVFFAGASLLHLIIPK	ATGGCTATCACTAAAATTGTTCAGGGAAATGGAGATGGTGCCCCAAAGAATATCGGGGCACGGATTGGATGGTTTGTAGTTATCTGGACGCTGAGTACCGCAGTGTTTTTTGCGGGGGCTTCTTTATTACACCTGATAATTCCCAAATAA	No
Achromobacter xylosoxidans A8	NC_014640.1	YP_003981685.1	6087982	6088125	W	0	CTCGGCGAGGAGTTCCACTG	MNHSQPSLPSWRSRLLWLAMIWACSVAALGVAAYALRLVMRAIGMST	ATGAACCACTCCCAACCCTCCCTGCCCTCGTGGCGCAGCCGCCTGCTCTGGCTGGCGATGATCTGGGCAT GCAGCGTCGCGGCGCTGGGCGTGGCCGCCTATGCGCTGCGCCTGGTGATGCGAGCCATCGGCATGTCGAC CTGA	Yes
Acinetobacter baumannii 1656-2	NC_017162.1	YP_005514497.1	2037649	2037783	C	15	CATTAAGGTACGGGGGTGTT	MKKSSVKLSQTQWFILLWLGGFLALAVIAGLFKVILIYAAPYLK-	ATGAAAAAGTCGTCAGTTAAACTCAGTCAAACCCAATGGTTTATTCTGTTATGGCTTGGTGGTTTTTTAGCCTTAGCTGTGATTGCGGGTTTGTTTAAAGTGATATTGATTTATGCTGCCCCTTACTTAAAGTAA	Yes
Acinetobacter baumannii AB0057	NC_011586.1	unannotated	1752216	1752350	C	15	CATTAAGGTACGGGGGTGTT	MKKSSVKLSQTQWFILLWLGGFLALAVIAGLFKVILIYAAPYLK-	ATGAAAAAGTCGTCAGTTAAACTCAGTCAAACCCAATGGTTTATTCTGTTATGGCTTGGCGGTTTTTTAGCCTTAGCTGTGATTGCGGGTTTGTTTAAAGTGATATTGATTTATGCTGCCCCTTACTTAAAGTAA	Yes
Acinetobacter calcoaceticus	NC_016603.1	YP_004995085.1	861707	861853	C	3	GACGAAGGCTATCATTAAGT	MEGFMKKSSVKLNQTQWFILLWLGGFLALAVIAGLFKVILIYAAPYLK-	ATGGAGGGTTTTATGAAAAAGTCATCCGTTAAACTCAATCAAACCCAATGGTTTATTCTGTTATGGCTTGGCGGTTTTTTAGCCTTAGCTGTGATTGCGGGATTGTTTAAAGTTATCTTGATTTATGCAGCCCCTTACTTAAAGTAA	Yes
Acinetobacter oleivorans DR1	NC_014259.1	YP_003732564.1	2472684	2472830	W	3	GATGAAGGCTATCATTAAGT	MEGFMKKSSVKLNQTQWFILLWLGGFFALAVIAGLFKVILIYAAPYLK-	ATGGAGGGTTTTATGAAAAAGTCATCCGTTAAACTCAACCAAACCCAATGGTTTATTCTGCTATGGCTTGGAGGTTTTTTTGCCCTAGCTGTGATTGCGGGATTGTTTAAAGTGATATTGATTTATGCAGCCCCTTACTTAAAGTAA	Yes
Acinetobacter sp. ADP1 583	NC_005966.1	unannotated	1755969	1756076	C	13	ATCACTAGGAGCAATTTCAA	MKLSKFQWFVVLWLAGFFGLLIIAMAFRLLLQLAY	ATGAAGTTATCTAAATTTCAGTGGTTTGTTGTACTCTGGCTTGCTGGTTTCTTCGGGCTTTTGATCATTGCGATGGCTTTTAGATTGCTGTTACAGCTGGCTTACTAG	Yes
Agrobacterium radiobacter K84	NC_011983.1	unannotated	810170	810286	W	0	GGCGTCCACGGCTATCACTG	MSPVAPLWKRLAWMAAIWAASVAALGLVAGVIRLCLHG	ATGAGTCCCGTCGCCCCTCTTTGGAAGCGCCTTGCGTGGATGGCAGCCATCTGGGCGGCGAGCGTTGCCGCGCTTGGGCTGGTCGCAGGTGTGATCCGGTTATGTTTGCACGGTTAA	Yes
Agrobacterium vitis S4 596	NC_011989.1	unannotated	2987465	2987599	C	0	CCGGAAGAAGGGTATCATTG	MVEDTATQPKSLKQKILWFAIFWIVGVAVVGAVAASIRLVLMQA	ATGGTGGAAGATACGGCGACGCAACCAAAATCCTTAAAACAGAAGATCCTGTGGTTTGCGATTTTCTGGATTGTTGGCGTGGCAGTGGTTGGCGCAGTCGCGGCTTCCATCCGGCTGGTGCTGATGCAGGCATAA	Yes
Alicycliphilus denitrificans BC 598	NC_014910.1	YP_004126770.1	2191798	2191944	W	0	CAAGGGGAGGGCTACCACTG	MASSTSRRTVSWWRRVGWLVLIWAASVAALAVMALFFRVLMRLAGMSS-	ATGGCGTCCTCCACCTCCCGCCGCACTGTGTCCTGGTGGCGGCGCGTGGGCTGGCTTGTGTTGATCTGGGCGGCCAGCGTGGCGGCACTCGCCGTCATGGCCCTGTTTTTTCGTGTACTCATGCGCCTTGCGGGAATGAGCAGCTGA	Yes
Alicycliphilus denitrificans K601 599	NC_015422.1	YP_004388215.1	2434740	2434886	W	0	CAAGGGGAGGGCTACCACTG	MASSTSRRTVSWWRRVGWLVLIWAASVAALAVMALFFRVLMRLAGMSS-	ATGGCGTCCTCCACCTCCCGCCGCACTGTGTCCTGGTGGCGGCGCGTGGGCTGGCTTGTGTTGATCTGGGCGGCCAGCGTGGCGGCACTCGCCGTCATGGCCCTGTTTTTTCGTGTACTCATGCGCCTTGCGGGAATGAGCAGCTGA	Yes
Aromatoleum aromaticum EbN1 617	NC_006513.1	unannotated	2740818	2740979	C	0	GAAACGCAGGGCTACCACTG	MREPVEARAAATPARGWLRRIGWLVLIWAVSVAVVMVVAAVLRVVMRSVGLAP	ATGCGCGAACCGGTCGAGGCGCGAGCGGCCGCGACGCCGGCGCGTGGATGGCTCAGGCGCATCGGCTGGCTCGTGTTGATCTGGGCCGTCAGCGTCGCCGTGGTCATGGTCGTCGCCGCGGTACTGCGCGTCGTGATGCGCTCGGTGGGGCTCGCGCCGTAG	Yes
Azorhizobium caulinodans ORS 571	NC_009937.1	YP_001526677.1	4315193	4315363	W	-3	CGCGCAGGGGATGGCTACCA	LSKDTAPSNRTEGRSRGNVWVRRLGWLILIWSLSVAALGAAALLFRLLMKSAGMTP-	TTGAGCAAGGATACAGCACCCTCGAACAGGACTGAGGGGAGATCCCGCGGCAACGTGTGGGTGCGCAGGCTGGGCTGGCTCATCCTCATCTGGTCCCTCAGCGTCGCGGCGCTGGGGGCGGCGGCGCTGCTGTTCCGCCTGCTCATGAAGAGCGCCGGGATGACGCCCTGA	Yes
Bordetella bronchiseptica RB50 635	NC_002927.3	NP_887786.1	1332398	1332544	W	11	CTATCACTGAGGAGGCCGCC	MMEDALDRPASTLRRLGWLALLWAGGVAGLGLAAGGLKLIMKLAGLTP-	ATGATGGAAGATGCCCTGGACAGACCCGCGTCGACGCTGCGCCGCCTGGGCTGGCTGGCGCTGTTGTGGGCCGGCGGCGTGGCCGGCCTGGGGCTGGCGGCCGGCGGACTGAAACTGATCATGAAACTGGCCGGCTTGACGCCGTGA	Yes
Bordetella parapertussis 12822 636	NC_002928.3	NP_883346.1	1101278	1101424	W	11	CTATCACTGAGGAGGCCGCC	MTEDTLDRPASTLRRLGWLALLWAGGVAGLGLAAGGLKLIMKLAGLTP-	ATGACGGAAGATACCCTGGACAGACCCGCGTCGACGCTGCGCCGCCTGGGCTGGCTGGCGCTGTTGTGGGCCGGCGGCGTGGCCGGCCTGGGGCTGGCGGCCGGCGGACTGAAACTGATCATGAAACTGGCCGGCTTGACGCCGTGA	Yes
Bordetella petrii DSM 12804	NC_010170.1	unannotated	4043720	4043851	W	0	CACGGCGAGGGGTATCACTG	MKRPARLWIRRLAWLAFLWGSGVAVVFALAQLIKTVMRNSGLG	ATGAAGCGTCCCGCGCGCCTTTGGATCCGGCGCCTGGCCTGGCTGGCGTTCCTGTGGGGTAGCGGCGTGGCCGTGGTATTCGCGCTCGCGCAGCTCATCAAGACTGTCATGCGCAACAGCGGGCTCGGCTGA	Yes
Bradyrhizobium sp. BTAi1 643	NC_009485.1	unannotated	724925	725056	C	0	CACGACGCGGGCTATCATTG	MPRPAPPPAPLAWRLAWFAGLWLAGVATVAAVAFVLRLWMKLG	ATGCCGCGCCCAGCTCCACCACCCGCGCCGCTCGCTTGGCGTCTCGCCTGGTTCGCAGGCCTGTGGCTTGCCGGCGTGGCCACCGTCGCCGCGGTGGCGTTCGTGCTGCGGCTCTGGATGAAGCTGGGATGA	Yes
Bradyrhizobium sp. ORS 278 644	NC_009445.1	unannotated	7097649	7097774	W	0	CACGACGCCGGCTATCATTG	MPTPEPAPLAKRLAWFVALWLAGLATVGAVAFLLRLWMKLG	ATGCCCACTCCCGAGCCCGCCCCGCTCGCCAAGCGCCTCGCCTGGTTCGTTGCCCTGTGGCTGGCCGGCCTGGCCACCGTCGGTGCGGTCGCCTTCCTGCTGCGGCTCTGGATGAAGCTCGGATGA	Yes
Burkholderia ambifaria AMMD 662	NC_008391.1	YP_776703.1	1812991	1813170	W	-28	ATTCCGAGGCAAGGTGCGCC	MKTSITTTTDSAARQPDAPRPRMRGWMWFVVLWAGGVIGAVTLGYAFKIFMNLTLFAVK	ATGAAGACCAGCATTACTACCACCACTGATTCCGCCGCTCGCCAGCCCGACGCGCCGCGTCCGCGGATGCGCGGCTGGATGTGGTTCGTCGTTCTGTGGGCGGGCGGCGTGATCGGCGCCGTCACGCTCGGCTATGCGTTCAAGATCTTCATGAACCTGACGCTGTTTGCGGTGAAGTAG	No
Burkholderia ambifaria MC40-6 663	NC_010552.1	YP_001812027.1	2598884	2599063	W	-28	ATTCCGAGGCAAGGTGCGCC	MKTSITTTTDSAARQPDAPRPRMRGWMWFVVLWAGGVIGAVTLGYAFRIFMNLTLFAVK	ATGAAGACCAGCATTACTACCACCACTGATTCCGCCGCTCGCCAGCCCGATGCGCCGCGTCCGCGGATGCGCGGCTGGATGTGGTTCGTCGTTCTGTGGGCGGGCGGCGTGATCGGCGCCGTCACGCTCGGCTATGCATTCAGGATCTTCATGAACCTGACGCTGTTTGCGGTGAAGTAG	No
Burkholderia cenocepacia AU 1054 664	NC_008061.1	YP_625227.1	2688747	2688926	C	-28	ATTCCGAGGCAAGGTGCGCC	MKTSITTTTDSTAGQPEAPRLRMRGWMWFVVLWAGGVVGAVTLGYAFKIFMNLTLFAVK	ATGAAGACCAGCATTACTACCACCACTGATTCCACCGCCGGCCAGCCCGAGGCGCCGCGGCTGCGGATGCGCGGCTGGATGTGGTTCGTCGTTCTGTGGGCGGGCGGCGTGGTCGGCGCCGTCACGCTCGGCTATGCGTTCAAGATCTTCATGAACCTGACGCTGTTTGCGGTGAAGTAG	No
Burkholderia cenocepacia HI2424 665	NC_008543.1	YP_839106.1	2578080	2578259	W	-28	ATTCCGAGGCAAGGTGCGCC	MKTSITTTTDSTAGQPEAPRLRMRGWMWFVVLWAGGVVGAVTLGYAFKIFMNLTLFAVK	ATGAAGACCAGCATTACTACCACCACTGATTCCACCGCCGGCCAGCCCGAGGCGCCGCGGCTGCGGATGCGCGGCTGGATGTGGTTCGTCGTTCTGTGGGCGGGCGGCGTGGTCGGCGCCGTCACGCTCGGCTATGCGTTCAAGATCTTCATGAACCTGACGCTGTTTGCGGTGAAGTAG	No
Burkholderia gladioli BSR3 666	NC_015376.1	YP_004350775.1	3515918	3516097	W	-28	ATTCCGGGGCAAGATCCGCC	MKTSTTTTTENRAAAAGGKRRLPGWLWFVLLWMGGVAGAVALGYAFKIFMNLTLFAVTR	ATGAAGACCAGCACTACTACCACCACTGAAAACCGCGCCGCCGCAGCCGGCGGCAAGCGCCGCCTGCCGGGCTGGCTGTGGTTCGTCCTGCTCTGGATGGGCGGCGTGGCCGGCGCGGTCGCGCTCGGCTACGCCTTCAAGATCTTCATGAACCTCACGCTGTTCGCCGTCACCAGGTAG	No
Burkholderia glumae BGR1	NC_012721.2	YP_002909691.1	2669373	2669567	W	-28	ATTCCGGGGCAAGATCCGCC	MKTSTTTTTEPPAGGRRSRAARRPGRLPGWAWFVLLWLGGVAGALALGYAFKIFMNLTLFAVTK	ATGAAGACCAGCACAACTACCACCACTGAGCCGCCGGCCGGCGGCCGCCGCTCGCGCGCTGCACGCCGCCCGGGCCGCCTGCCCGGCTGGGCCTGGTTCGTGCTGCTGTGGCTCGGCGGCGTGGCCGGCGCGCTCGCGCTCGGCTACGCGTTCAAGATCTTCATGAACCTCACGCTGTTCGCGGTCACGAAGTGA	No
Burkholderia mallei ATCC 23344 668_	NC_006349.2	YP_106388.1	2006590	2006775	W	-43	GATGGGTTATTGGGTATTCC	MERCVMKTSITTTTEPRAVARGARLPGWMWFALLWMGGVAGAVTLGYAFKLFMYATLFAVK	GTGGAAAGGTGCGTCATGAAGACCAGCATTACTACCACCACTGAGCCGCGCGCCGTCGCGCGCGGCGCGCGGCTGCCGGGCTGGATGTGGTTCGCGCTGCTGTGGATGGGCGGCGTCGCGGGCGCGGTGACGCTCGGTTACGCGTTCAAGCTGTTCATGTACGCGACGCTGTTCGCCGTGAAGTAG	No
Burkholderia mallei NCTC 10229 669_	NC_008835.1	unannotated	1177956	1178126	W	-28	ATTCCGTGGAAAGGTGCGTC	MKTSITTTTEPRAVARGARLPGWMWFALLWMGGVAGAVTLGYAFKLFMYATLFAVK	ATGAAGACCAGCATTACTACCACCACTGAGCCGCGCGCCGTCGCGCGCGGCGCGCGGCTGCCGGGCTGGATGTGGTTCGCGCTGCTGTGGATGGGCGGCGTCGCGGGCGCGGTGACGCTCGGTTACGCGTTCAAGCTGTTCATGTACGCGACGCTGTTCGCCGTGAAGTAG	No
Burkholderia multivorans ATCC 17616 670_	NC_010805.1	YP_001949594.1	2282797	2282976	W	-28	ATTCCGAGGCAAGGTGCGCC	MKTSITTTTDRADGRPDARRPRMRGWMWFVVLWAGGVIGAVTLGYAFKIFMNLTLFAVK	ATGAAGACCAGCATTACTACCACCACTGATCGCGCCGACGGTCGGCCCGATGCGCGGCGCCCGCGGATGCGCGGCTGGATGTGGTTCGTCGTACTGTGGGCCGGCGGCGTGATCGGCGCCGTCACGCTCGGCTATGCGTTCAAGATCTTCATGAATCTGACGCTGTTCGCGGTGAAATGA	No
Burkholderia multivorans ATCC 17616 671_	NC_010086.1	YP_001583281.1	192328	192507	C	-28	ATTCCGAGGCAAGGTGCGCC	MKTSITTTTDRADGRPDARRPRMRGWMWFVVLWAGGVIGAVTLGYAFKIFMNLTLFAVK	ATGAAGACCAGCATTACTACCACCACTGATCGCGCCGACGGTCGGCCCGATGCGCGGCGCCCGCGGATGCGCGGCTGGATGTGGTTCGTCGTACTGTGGGCCGGCGGCGTGATCGGCGCCGTCACGCTCGGCTATGCGTTCAAGATCTTCATGAATCTGACGCTGTTCGCGGTGAAATGA	No
Burkholderia phytofirmans PsJN 673	NC_010676.1	YP_001888586.1	971188	971400	C	-25	ATTTCGCGGCAAGGTGCGTC	MATNITITKQTNSGAGHSATHEASPATVAPARKLPGWLWFIALWCFGVGSAMSLGFAFKILMNATLFAVK	ATGGCGACCAACATCACTATCACTAAGCAGACGAACTCCGGCGCGGGTCACAGCGCCACCCACGAAGCATCGCCGGCGACCGTGGCGCCGGCGCGCAAACTGCCGGGCTGGCTCTGGTTCATCGCGCTATGGTGCTTCGGCGTGGGCTCGGCGATGTCGCTCGGATTCGCATTCAAGATTCTGATGAATGCGACGTTATTTGCAGTCAAATAG	No
Burkholderia pseudomallei 1106a 674	NC_009078.1	YP_001074376.1	317557	317727	C	-28	ATTCCGTGGAAAGGTGCGTC	MQTSITTTTEPRAVARGARLPGWMWFALLWMGGVAGAVTLGYAFKLFMYATLFAVK	ATGCAGACCAGCATTACTACCACCACTGAGCCGCGCGCCGTCGCGCGCGGCGCGCGGCTGCCGGGCTGGATGTGGTTCGCGCTGCTGTGGATGGGCGGCGTCGCGGGCGCGGTGACGCTCGGTTACGCGTTCAAGCTGTTCATGTACGCGACGCTGTTCGCCGTGAAGTAG	No
Burkholderia sp. 383 677	NC_007511.1	YP_370933.1	192604	192783	C	-28	ATTCCGAGGCAAGGTGCGCC	MKTSITTTTDSAERPATAPRSRMRGWMWFVVLWAGGVIGAVTLGYAFKIFMNLTLFAVK	ATGAAGACCAGCATTACTACCACCACTGATTCCGCCGAGCGCCCCGCTACGGCACCACGGTCGCGGATGCGCGGCTGGATGTGGTTCGTCGTCCTGTGGGCGGGCGGCGTGATCGGGGCCGTCACGCTCGGCTATGCGTTCAAGATCTTCATGAACCTGACGCTATTTGCGGTGAAGTAG	No
Burkholderia sp. CCGE1001 678	NC_015137.1	YP_004231816.1	2010190	2010297	C	2	AGGCGAGGGGTATCACTGAC	MWRRFAWFVGLWVLGVATVGLVAGLLKAVLHAATH-	ATGTGGCGACGCTTCGCATGGTTTGTGGGCCTTTGGGTGCTCGGCGTGGCGACCGTAGGCCTCGTAGCAGGCCTGTTGAAAGCTGTCTTACACGCGGCCACGCACTGA	Yes
Burkholderia vietnamiensis G4 681	NC_009255.1	YP_001116104.1	395136	395315	W	-28	ATTCCGAGGCAAGGTGCGCC	MKTSITTTTDCRARPAGAPRPRMRGWMWFVVLWAGGVLGAVTLGYAFKLFMNLTLFAVK	ATGAAGACCAGCATTACTACCACCACTGATTGCCGCGCGCGCCCGGCCGGCGCGCCGCGGCCCCGGATGCGCGGCTGGATGTGGTTCGTCGTGCTGTGGGCGGGCGGCGTGCTCGGCGCGGTCACGCTCGGCTACGCGTTCAAGCTGTTCATGAACCTGACGCTGTTTGCGGTGAAGTAA	No
Burkholderia xenovorans LB400 682	NC_007952.1	unannotated	1365385	1365624	C	-25	ATTTCGTGGCAAGGTGCGTC	MATNITITRQANSGAGRSTTQSATPGGPQSGTRGASPAPSRKLPGWLWFIALWCFGVGSAMSLGFAFKILMNATLFAVR	ATGGCGACCAACATCACTATCACTAGGCAGGCCAACTCCGGCGCGGGTCGAAGCACAACGCAAAGTGCAACTCCAGGCGGGCCTCAAAGCGGGACCCGCGGCGCATCGCCCGCGCCGTCGCGCAAACTGCCGGGCTGGCTGTGGTTCATCGCGCTGTGGTGTTTCGGCGTGGGCTCGGCCATGTCGCTCGGCTTCGCATTCAAGATTCTGATGAATGCGACGTTATTCGCAGTCAGATAG	No
Chelativorans sp. BNC1 717_	NC_008254.1	unannotated	2600961	2601077	W	0	GGGCACGAGGGATATCACTG	MADAPGPLWQRLLWFVGLWIAGVAVVAAIGYGIRMWLI	ATGGCCGATGCTCCCGGGCCGCTTTGGCAGCGGCTTCTTTGGTTCGTCGGCCTTTGGATAGCTGGCGTGGCGGTCGTTGCCGCCATCGGCTACGGAATCCGCATGTGGCTGATTTGA	Yes
Citrobacter koseri ATCC BAA-895 720_	NC_009792.1	YP_001452806.1	1186757	1186930	W	0	CCTGATGAGGGGTATCATTA	MASLSDTEHAKPADTAPRVWWKRVGWMVIIWAASVMALAVVASGFKLLMLAAGMKTH-	ATGGCTTCACTATCAGACACAGAGCACGCTAAACCTGCGGATACCGCCCCACGCGTCTGGTGGAAAAGGGTGGGCTGGATGGTCATCATCTGGGCGGCAAGCGTTATGGCGCTGGCCGTCGTCGCATCCGGGTTTAAGCTGCTGATGCTGGCGGCGGGGATGAAAACCCACTAA	Yes
Citrobacter rodentium ICC168 721_	NC_013716.1	unannotated	433745	433876	W	0	CATGGGGAGGGCTATCACTG	MAKIRKWSHRVAWLIAIWCASVLLLAVVGALFRLLMTSAGLRA-	ATGGCGAAAATCAGGAAATGGTCGCATCGCGTGGCGTGGCTGATTGCTATCTGGTGCGCCAGCGTCCTGCTGCTGGCGGTGGTCGGCGCGCTGTTCAGGCTGCTGATGACTTCAGCGGGCTTGCGCGCCTGA	Yes
Cronobacter sakazakii ATCC BAA-894	NC_009778.1	YP_001438027.1	1871391	1871528	W	0	CCTGGGGAGGGCTATCACTG	MEHHDSPRWKKLLWLVVIWSASVLALGAVSMVLRLLMSAAGLKTH-	ATGGAACATCACGATTCGCCGCGCTGGAAAAAGCTGCTGTGGCTGGTGGTTATCTGGTCCGCGAGCGTTCTGGCGCTCGGCGCGGTCAGCATGGTGTTGCGCCTGCTGATGAGCGCCGCCGGGTTAAAAACCCACTAA	Yes
Cronobacter turicensis z3032	NC_013282.2	YP_003210413.1	2151113	2151250	C	0	CATGGGGAGGGCTATCACTG	MEHHDSPRWKKLMWLVVIWAASVLALGVVSMMLRLLMSAAGLKAH-	ATGGAACATCACGATTCGCCGCGCTGGAAAAAGCTGATGTGGCTGGTGGTAATCTGGGCAGCCAGCGTCCTGGCGCTCGGCGTGGTCAGCATGATGTTGCGCCTGCTGATGAGCGCCGCCGGCTTAAAAGCGCATTAA	Yes
Cupriavidus necator N-1 731	NC_015723.1	YP_004681334.1	1206865	1207026	C	0	CACGGCGACGGCTACCACTG	MDMDTQRPGTGTGSGTWLRRIGWLVLIWAASVAALGVAAWVLRIIMQGVGLRS-	ATGGATATGGATACACAGCGCCCGGGGACAGGGACGGGCAGCGGCACCTGGCTGCGCCGCATCGGCTGGCTGGTGCTGATCTGGGCCGCCAGCGTGGCGGCACTGGGCGTGGCCGCGTGGGTGCTGCGGATCATCATGCAGGGCGTCGGCTTGCGCAGCTGA	Yes
Cupriavidus necator N-1 731	NC_015723.1	YP_004681650	1558289	1558426	W	0	CGCGGGGAGGGGTACCACTA	MTRILHSRLAARLGWLLALWLAGVGTVFVCASLMKLLMRAAGLAN	ATGACCAGGATCCTGCATTCGCGGCTGGCGGCCCGCCTGGGCTGGCTGCTGGCCCTGTGGCTGGCGGGGGTCGGCACGGTCTTCGTCTGCGCCAGCCTGATGAAGCTGCTGATGCGCGCAGCCGGGCTTGCCAACTGA	Yes
Cupriavidus taiwanensis LMG 19424 732	NC_010530.1	YP_002008368	1855983	1856132	W	0	CGCGGCGAGGGGTACCACTG	MARTAHKKASAPLAARLGWLLALWLAGVGTVFACASLMKLLMRAAGLAH	ATGGCCAGGACTGCGCACAAGAAGGCGAGCGCACCGCTGGCGGCCCGCCTCGGCTGGCTGCTGGCGCTGTGGCTGGCCGGAGTCGGCACGGTGTTCGCCTGCGCCAGCCTGATGAAGCTGCTGATGCGCGCCGCGGGCCTCGCGCACTGA	Yes
Cupriavidus taiwanensis LMG 19424 732	NC_010530.1	YP_002007741.1	1131568	1131723	C	0	CACGGCGAGGGCTACCACTG	MGAPHTESGTRAGTWLRRVGWLVLIWAASVAALGVAAWVLRLIMRGVGFHS-	ATGGGCGCGCCGCATACGGAAAGCGGCACCCGCGCCGGCACCTGGCTGCGCCGCGTCGGCTGGCTGGTGCTGATCTGGGCTGCCAGCGTGGCGGCGCTGGGCGTGGCCGCGTGGGTGCTGCGGCTGATCATGCGGGGCGTGGGCTTCCACAGCTGA	Yes
Dickeya dadantii 3937 758_	NC_014500.1	YP_003882574.1	1934924	1935118	W	0	CCGGATGAGGGGTATCACTG	MKPFAVRAAFKGDGINMATSQKPVQPLWRRLVWMAVLWSASVLALGVVATLFRLLMTAAGLKTH-	ATGAAACCTTTTGCCGTCAGAGCGGCTTTTAAGGGCGATGGCATAAACATGGCGACCTCGCAAAAGCCGGTTCAACCGCTGTGGCGGCGACTGGTATGGATGGCGGTGTTATGGAGCGCCAGCGTGCTGGCGCTGGGTGTGGTCGCCACGCTGTTTCGCCTGCTGATGACCGCCGCCGGGCTGAAAACGCACTGA	Yes
Dickeya dadantii Ech586	NC_013592.1	YP_003334029.1	2783065	2783205	C	0	CCGGAGGAGGGATACCACTG	MAGTNAPSLWRRLLWMVVLWGASVLALGVVATVFRLLMTAAGLKTH-	ATGGCGGGGACAAACGCGCCATCGCTATGGCGGCGGCTGTTATGGATGGTCGTGTTATGGGGAGCCAGTGTGCTCGCACTCGGTGTGGTCGCAACGGTATTTCGCCTGCTGATGACGGCTGCCGGGCTGAAAACCCACTAA	Yes
Dickeya zeae Ech1591	NC_012912.1	YP_003004846.1	2884859	2885053	C	0	CCGGACGAGGGATATCATTG	MTLFAIPSAVKRGFVDMTTPKKPPQPLWRRLLWMLVLWGASVLTLGVVAMLFRLLMTAAGLKTH-	ATGACGCTTTTTGCCATTCCCTCAGCGGTGAAGAGAGGTTTTGTGGATATGACGACACCGAAAAAACCGCCCCAACCGTTATGGCGACGGTTGTTATGGATGCTGGTGTTATGGGGCGCCAGCGTACTGACGCTCGGTGTGGTTGCGATGCTGTTTCGCTTGCTGATGACCGCCGCCGGACTGAAAACGCACTGA	Yes
Enterobacter aerogenes KCTC 2190 768_	NC_015663.1	YP_004594122	4220838	4220999	W	0	CCCGATGAGGGGTATCATTG	MATQSDKTLTTHHRPFWRKLMWLVIIWGASVLALGVVATFFKLLMTAAGMRTH	ATGGCGACTCAATCTGATAAAACGTTAACGACGCATCATCGTCCGTTCTGGCGCAAACTGATGTGGCTGGTGATTATCTGGGGGGCCAGCGTGCTGGCGCTCGGCGTGGTCGCCACCTTCTTTAAGCTATTGATGACGGCGGCAGGAATGCGCACTCACTAA	Yes
Enterobacter aerogenes KCTC 2190 768_	NC_015663.1	YP_004594220.1	4319360	4319485	W	0	ACTGGCGAGGGATATCACTG	MEHSWIKRLLWLAAIWGASVLALGAVSMIFRLLMNAAGLRA-	ATGGAGCATTCATGGATAAAACGTCTGCTATGGCTGGCAGCCATATGGGGCGCTAGCGTGCTGGCACTGGGCGCCGTCAGTATGATTTTCCGCCTGCTGATGAACGCAGCCGGGCTTCGTGCCTGA	Yes
Enterobacter asburiae LF7a	NC_015968.1	YP_004828830.1	2498781	2498909	W	0	CATGGGGAGGGTTATCACTG	MQQPVWKRLMWLALIWGSSVLALAGVSMVFRLLMAAAGFKSH-	ATGCAACAACCGGTCTGGAAACGCCTGATGTGGCTGGCCCTCATCTGGGGTAGCAGCGTCCTGGCTCTGGCGGGTGTGAGTATGGTCTTTCGCCTGCTGATGGCTGCCGCTGGGTTTAAATCTCACTAA	Yes
Enterobacter cloacae EcWSU1	NC_016514.1	YP_004952263.1	2475665	2475793	W	0	CATGGAGAGGGTTATCACTG	MQQPFWKRVMWLAIIWGGSVLALAAVSMLFRMLMTAAGFKSH-	ATGCAACAACCTTTCTGGAAAAGAGTCATGTGGCTGGCCATTATCTGGGGCGGCAGCGTACTGGCACTGG CGGCGGTCAGTATGCTCTTTCGCATGTTAATGACGGCCGCAGGGTTTAAATCGCACTGA	Yes
Enterobacter cloacae SCF1 771	NC_014618.1	YP_003941929.1	2533724	2533849	W	0	CACGGCGAGGGGTACCACTG	MQKSLVNRLLWLVLLWGGSVLALALVGGVFRLLMTAAGFKS-	ATGCAAAAATCGCTCGTTAACCGTCTGCTATGGCTGGTATTGCTCTGGGGAGGCAGCGTACTGGCGCTGGCGCTGGTAGGCGGCGTCTTTCGCCTGCTGATGACCGCCGCCGGGTTTAAGTCCTGA	Yes
Enterobacter sp. 638	NC_009436.1	YP_001176859.1	2314854	2314982	W	0	CATGGGGAGGGTTATCACTG	MQQPVWKRLMWLVIIWGGSVLALAAVGMVFRVLMTAAGFKSH-	ATGCAACAACCTGTCTGGAAACGCCTGATGTGGCTGGTCATTATCTGGGGCGGCAGCGTGCTGGCTCTGGCGGCAGTGGGTATGGTCTTCCGCGTGCTAATGACTGCCGCCGGTTTTAAATCACATTAA	Yes
Erwinia billingiae Eb661 775	NC_014306.1	YP_003740606.1	1391288	1391446	C	98	GATATTTTGGAGACACGATG	MIEAQHTQQAVKPRAWKRVLWMVAIYAGSVMALGVVAMLFRVMMTAAGMKSH-	ATGATTGAAGCACAACACACACAGCAGGCGGTCAAACCGCGAGCGTGGAAACGCGTACTGTGGATGGTTGCCATTTACGCGGGTAGCGTAATGGCACTTGGCGTGGTGGCGATGCTGTTCCGCGTGATGATGACCGCTGCTGGCATGAAGTCACATTGA	Yes
Frateuria aurantia DSM 6220 790	NC_017033.1	YP_005378920.1	3136635	3136784	W	0	GGCGACGCGGGTTACCACTG	MKTTTSQTSESSTAKRLGWMVVLWLVGVLGAVVIASIFKVLMLGAVKIS-	ATGAAAACCACGACTTCACAGACCTCGGAATCAAGTACGGCGAAACGCCTGGGCTGGATGGTGGTGTTGTGGTTGGTCGGCGTACTGGGCGCCGTGGTCATCGCCTCGATCTTCAAGGTGCTGATGCTGGGCGCGGTCAAGATCTCCTGA	Yes
Gluconacetobacter diazotrophicus PAl 5 804	NC_011365.1	YP_002275868.1	1653985	1654107	W	0	TCCAGCGAAGGGTACCATTG	MPPWTRRLGWMAVIWTASVLALGVFAMLMHLLMAAAGMAG-	ATGCCGCCCTGGACGCGCCGCCTGGGCTGGATGGCCGTTATCTGGACCGCCAGCGTGCTGGCCCTGGGCGTGTTCGCCATGCTGATGCACCTGCTGATGGCGGCGGCCGGCATGGCGGGATAG	Yes
Gluconacetobacter diazotrophicus PAl 5 805	NC_010125.1	YP_001600817.1	528118	528240	C	0	TCCAGCGAAGGGTACCATTG	MPPWTRRLGWMAVIWTASVLALGVFAMLMHLLMAAAGMAG-	ATGCCGCCCTGGACGCGCCGCCTGGGCTGGATGGCCGTTATCTGGACCGCCAGCGTGCTGGCCCTGGGCGTGTTCGCCATGCTGATGCACCTGCTGATGGCGGCGGCCGGCATGGCGGGATAG	Yes
Gluconacetobacter xylinus NBRC 3288 807_	NC_016027.1	unannotated	147857	148006	C		CGGAAAGGTGACGGAAACAG	MGITEIVSGNGDDAPPRTGARIAWFVAIWSLSTIVFLGTAFLLHLIIPK	ATGGGTATCACTGAGATTGTCAGCGGGAACGGAGATGATGCACCACCACGCACCGGTGCGCGGATCGCATGGTTTGTTGCGATCTGGTCGCTGAGCACCATAGTGTTTCTCGGGACGGCGTTCCTGCTTCACTTGATCATTCCCAAGTAA	No
Gluconobacter oxydans 621H 808	NC_006677.1	unannotated	296297	296446	W	19	GAGAACAGGGAGGCCGGCCC	MRIEYGQPEQKPGFLNWMKRVGWFVAIWAGGVVVVGLGAELLKKIIFGW	ATGCGGATCGAATACGGACAGCCTGAACAGAAACCGGGTTTCCTGAACTGGATGAAACGTGTGGGCTGGTTCGTGGCGATCTGGGCTGGCGGCGTTGTCGTCGTCGGCCTCGGTGCCGAACTGCTCAAGAAGATCATCTTCGGCTGGTAA	Yes
Granulibacter bethesdensis CGDNIH1 809	NC_008343.1	YP_743959.1	156458	156577	W	0	CACGGTGAGGGCTACCACTG	MRSSLRRLAWFAGLWVAGVVAVGGVAELLHWVIRHTMTG	ATGCGGAGCAGCCTGCGCCGACTGGCCTGGTTCGCCGGCTTGTGGGTGGCTGGCGTAGTGGCCGTGGGAGGGGTGGCGGAGCTTCTGCACTGGGTGATCCGCCACACCATGACGGGCTAG	No
Hyphomicrobium sp. MC1 838	NC_015717.1	unannotated	4700010	4700156	C	0	GCGGGAGAGGGGTATCACTG	MPGNAETKPPSWARRVGWLVLIWTLSVLALGAVAGLMRLLMTQAGLTV	ATGCCGGGCAACGCCGAAACGAAGCCCCCATCCTGGGCGCGGCGCGTCGGCTGGCTCGTGCTGATTTGGACGTTGAGCGTGCTGGCGCTCGGCGCGGTCGCCGGCCTGATGCGCCTTCTGATGACGCAAGCTGGCCTCACCGTCTGA	Yes
Idiomarina loihiensis L2TR 840	NC_006512.1	YP_154436.1	46875	46979	W	0	GACAGCGGATACCACGACTG	MKPVFKKWLWFVGLWCLGVLAVTLVGGLIRWALL	ATGAAGCCTGTATTTAAAAAGTGGCTGTGGTTTGTTGGCTTATGGTGTCTGGGCGTACTGGCGGTCACCTTAGTGGGTGGCCTTATCCGCTGGGCTTTATTGTAA	No
Kangiella koreensis DSM 16069 843	NC_013166.1	YP_003146903.1	1866763	1866891	C	0	GCGAATGAGGCCTATCACTA	MSEKQDQNYKPGWQKALWFVGLWLAGVLTLATIGYGIRLFLG-	ATGAGTGAAAAGCAGGATCAAAATTATAAACCAGGCTGGCAAAAAGCCCTCTGGTTTGTAGGTTTGTGGCTGGCCGGAGTTTTAACGCTGGCTACTATTGGCTATGGTATTCGACTTTTTCTTGGTTAA	Yes
Klebsiella oxytoca KCTC 1686	NC_016612.1	YP_005019902.1	4259999	4260124	C	0	CACGGCGAGGGGTATCACTG	MQRVWLKRTLWMMVLWGGSVLALAAVSMGFRLLMTAAGLKA-	ATGCAACGAGTATGGCTTAAGCGCACGTTATGGATGATGGTCCTGTGGGGAGGCAGCGTGCTGGCGCTGGCGGCGGTAAGCATGGGATTTCGGCTGCTGATGACGGCCGCCGGGCTGAAGGCCTGA	Yes
Klebsiella pneumoniae 342	NC_011283.1	YP_002238251.1	2474409	2474534	C	0	CCCGGGGAGGGATATCACTG	MHTAWPKRLLWLIALWGGSVLTLAAISLLFRLLMNAAGLKV-	ATGCATACTGCCTGGCCTAAACGTCTGCTGTGGCTGATCGCGCTCTGGGGAGGCAGCGTACTGACGCTGGCCGCCATCAGCCTGCTGTTTCGCCTGCTGATGAACGCCGCAGGGCTAAAAGTCTGA	Yes
Klebsiella pneumoniae KCTC 2242	NC_017540.1	YP_005954976.1	2619817	2619942	W	0	CCTGGGGAGGGATATCACTG	MRTAWPKRLLWLIALWGGSVLTLAAISLLFRLLMTAAGLKV-	ATGCGTACTGCCTGGCCTAAACGTCTGCTGTGGCTGATCGCGCTCTGGGGAGGCAGCGTACTGACGCTGGCCGCCATTAGCCTGCTGTTTCGCCTGCTGATGACCGCCGCAGGGCTAAAAGTCTGA	Yes
Klebsiella variicola At-22	NC_013850.1	YP_003439296.1	2480756	2480881	C	0	CCCGGGGAGGGATATCACTG	MHTAWPKRLLWLIALWGGSVLTLAAISLLFRLLMTAAGLKV-	ATGCATACTGCCTGGCCTAAACGTCTGCTGTGGCTGATCGCGCTCTGGGGAGGCAGCGTACTGACGCTGGCCGCCATCAGCCTGCTGTTTCGCCTGCTGATGACGGCAGCAGGCCTTAAAGTTTGA	Yes
Marinomonas sp. MWYL1	NC_009654.1	unannotated	3573712	3573837	C	73	CTAGTTTGGAGGAAAGTACG	MKKSLHQFKWLLIFWALGVGSLLVVATIIRFGMTLAGMESK	ATGAAAAAAAGTCTTCATCAATTTAAATGGTTACTGATTTTTTGGGCGCTTGGTGTAGGCTCACTTTTAGTAGTCGCGACGATTATACGCTTTGGTATGACTTTGGCTGGGATGGAGTCCAAATAA	Yes
Methylobacillus flagellatus KT 869	NC_007947.1	unannotated	991199	991348	C	-13	GGGTAAGGTACGACACGGCG	MATTEQEKARPHWLRRLLWLVLIWAASVTVMLAAALLMRLFMQAIGLHS	ATGGCTACCACTGAACAAGAGAAAGCGCGCCCACACTGGCTCCGGAGACTACTCTGGCTGGTCTTGATCTGGGCCGCCAGCGTCACGGTCATGCTGGCGGCAGCCCTCCTCATGCGACTTTTCATGCAGGCCATCGGCTTGCATTCCTGA	Yes
Methylobacillus flagellatus KT 869	NC_007947.1	unannotated	1134231	1134380	C	-13	GGGTAAGGTACGACACGGCG	MATTEQEKARPHWLRRLLWLVLIWAASVTVMLAAALLMRLFMQAIGLHS	ATGGCTACCACTGAACAAGAGAAAGCGCGCCCACACTGGCTCCGGAGACTACTCTGGCTGGTCTTGATCTGGGCCGCCAGCGTCACGGTCATGCTGGCGGCAGCCCTCCTCATGCGACTTTTCATGCAGGCCATCGGCTTGCATTCCTGA	Yes
Methylobacterium extorquens AM1	NC_012808.1	unannotated	4292307	4292486	C	0	CCGGAATCCGGGTATCACTG	MGLHQPTADPAFRPDAARVRSETITGKLRRIGWFVLLWTMSVVSLTLIALPLRWLLKST	ATGGGTCTTCATCAGCCGACGGCGGACCCTGCCTTCAGGCCCGACGCCGCACGGGTTCGCAGCGAGACGATCACCGGCAAGCTCCGTCGCATCGGCTGGTTCGTTCTGCTCTGGACGATGAGTGTCGTCAGCCTGACGCTCATCGCCCTCCCGCTTCGATGGCTGCTGAAATCGACCTGA	Yes
Methylobacterium nodulans ORS 2060 873	NC_011894.1	YP_002498557.1	3439827	3440084	C	0	GATTCGACGGGCTACCACTG	MASPSDPNGPRCCRIGPSTHLEFSTPSQRLGENPGTEPTVIFNDRWYDRPAPLWRRLLWFAALYGGSVLVLGLVTLGLRAWLKAA-	ATGGCCTCCCCCTCTGATCCCAACGGCCCAAGATGCTGCCGCATCGGGCCGTCGACCCATCTCGAATTTTCGACACCTAGCCAGAGGCTTGGCGAAAATCCGGGAACGGAACCAACGGTCATTTTCAATGACCGCTGGTATGACAGGCCGGCGCCGCTCTGGCGCCGGCTCCTCTGGTTCGCGGCGCTCTACGGCGGCAGCGTGCTCGTCCTCGGCCTGGTGACGCTCGGGCTGCGCGCGTGGCTGAAGGCGGCCTGA	Yes
Methylobacterium populi BJ001	NC_010725.1	unannotated	5497223	5497390	C	1	CCGGAAACCGGATATCATTG	MRARRPAAKPAFVSASPARRTRRIGQFGWFVLLWTISVAALTAIALPLRWLLKST	ATGAGGGCCCGGCGGCCGGCGGCGAAGCCTGCATTCGTGTCCGCCTCCCCCGCTCGCAGGACGCGGCGGATCGGGCAGTTCGGCTGGTTCGTTCTGCTCTGGACGATCAGTGTCGCGGCGCTGACGGCCATCGCCCTCCCGCTACGATGGCTGCTGAAGTCGACGTGA	Yes
Methylobacterium radiotolerans JCM 2831 875	NC_010505.1	YP_001757572.1	5250357	5250479	W	0	GACGCGCACGGATATCACTG	MAPAAAQPLWKRLAWFAGLWASSIVGLGFVATVLRYWLKS-	ATGGCACCCGCAGCAGCACAGCCCCTCTGGAAACGCCTCGCGTGGTTCGCGGGGCTCTGGGCCTCGAGCATCGTCGGCCTCGGCTTCGTCGCGACGGTCCTCCGGTATTGGCTCAAGAGCTGA	Yes
Methylobacterium sp. 4-46 876	NC_010511.1	YP_001771102.1	4769065	4769196	W	0	GACGCGACGGGGTACCATTG	MAAPPDAPAPLWRRLLWFATLYGASLLALGLVASVLRAWLRAG-	ATGGCGGCGCCCCCCGACGCGCCGGCGCCGCTCTGGCGCCGGCTCCTCTGGTTCGCCACCCTTTACGGCGCAAGCCTCCTCGCCCTCGGCCTCGTCGCCTCGGTGCTGCGGGCCTGGCTCAGGGCCGGGTGA	Yes
Methylocella silvestris BL2 877	NC_011666.1	YP_002362927.1	2888809	2888952	C	-3	AAGGTTGGGGACGGCTATCA	MSEGGPGKLWLRRIGWLVLIWSASVAALGVVALLLRALLSAAGLKTS	TTGAGCGAGGGCGGCCCGGGAAAGCTCTGGCTGCGACGGATCGGCTGGCTGGTCCTGATCTGGAGCGCGAGCGTCGCCGCTCTTGGCGTGGTCGCGCTTCTCCTGCGCGCCCTGTTGTCAGCCGCGGGGCTTAAGACAAGTTGA	Yes
Methylovorus glucosetrophus SIP3-4	NC_012969.1	YP_003051140.1	1479297	1479434	C	0	GCCGGGGAGGGCTACCATTA	MADKSEKRWGQRLGWLFLIWLGSVLALGAVSLLLRLIMRAVGLTT-	ATGGCGGATAAATCTGAAAAACGCTGGGGACAGCGCCTGGGCTGGCTGTTTTTGATCTGGCTGGGCAGTGTGCTGGCATTGGGCGCGGTCAGCCTGCTGCTGCGCCTCATCATGCGGGCAGTGGGGCTGACCACCTAA	Yes
Methylovorus sp. MP688 885	NC_014733.1	YP_004039836.1	1479281	1479418	C	0	GCCGGGGAGGGCTACCATTA	MADKSEKRWGQRLGWLFLIWLGSVLALGAVSLLLRLIMRAVGLTT-	ATGGCGGATAAATCTGAAAAACGCTGGGGACAGCGCCTGGGCTGGCTGTTTCTGATCTGGCTGGGCAGTGTGCTGGCATTGGGCGCGGTAAGCTTGCTGCTGCGCCTCATCATGCGGGCAGTGGGGCTGACCACGTAA	Yes
Novosphingobium aromaticivorans DSM 12444 910	NC_007794.1	YP_496306.1	1065483	1065644	W	-13	TCGCGGCAAGGTCGGAACGC	MAIIDPRLDGAEQAQARPLWQRLAWMAAIWLGSVLALGVVAMLIRYWLSSPQS-	ATGGCTATCATTGACCCGCGCCTCGATGGGGCGGAGCAGGCGCAGGCCCGCCCCTTGTGGCAGCGCCTTGCGTGGATGGCCGCGATCTGGCTCGGCAGCGTGCTTGCGCTTGGCGTGGTCGCCATGTTGATCCGCTATTGGCTCAGCTCTCCGCAAAGCTGA	Yes
Novosphingobium sp. PP1Y 911	NC_015580.1	unannotated	196814	196945	C	0	GGCCACGAAGGCTATCACTG	MKRTRLDADEAPLWKRLGWMALIWAGSVTGLGFVSLAIRFWLK-	ATGAAGCGTACCCGGCTGGACGCCGACGAAGCTCCGCTTTGGAAGCGGCTGGGCTGGATGGCGCTGATCTGGGCCGGAAGCGTAACCGGGCTGGGGTTCGTTTCGCTCGCAATCCGGTTCTGGCTGAAATAA	Yes
Oligotropha carboxidovorans OM4 914	NC_017538.1	YP_005952237.1	3439737	3439871	W	-3	CAGGCGGGAAGCGGCTACCA	LSPQGKEQPSLPRRLFWFIALWAGGVATIGIISYILRLWLAPHH-	TTGAGCCCGCAAGGCAAAGAGCAACCATCGCTGCCCCGCCGTCTTTTTTGGTTCATCGCGCTGTGGGCCGGCGGCGTCGCCACCATCGGCATCATCTCTTACATCCTTCGCCTGTGGCTCGCGCCGCATCATTAG	Yes
Oligotropha carboxidovorans OM5 915	NC_011386.1	YP_002287645.1	628284	628418	C	-3	CAGGCGGGAAGCGGCTACCA	MSPQGKEQPSLPRRLFWFIALWAGGVATIGIISYILRLWLAPHH	TTGAGCCCGCAAGGCAAAGAGCAACCATCGCTGCCCCGCCGTCTTTTTTGGTTCATCGCGCTGTGGGCCGGCGGCGTCGCCACCATCGGCATCATCTCTTACATCCTTCGCCTGTGGCTCGCGCCGCATCATTAG	Yes
Oligotropha carboxidovorans OM5 915	NC_015684.1	YP_004634225.1	3496038	3496172	W	-3	CAGGCGGGAAGCGGCTACCA	MSPQGKEQPSLPRRLFWFIALWAGGVATIGIISYILRLWLAPHH	TTGAGCCCGCAAGGCAAAGAGCAACCATCGCTGCCCCGCCGTCTTTTTTGGTTCATCGCGCTGTGGGCCGGCGGCGTCGCCACCATCGGCATCATCTCTTACATCCTTCGCCTGTGGCTCGCGCCGCATCATTAG	Yes
Pantoea ananatis AJ13355	NC_017531.1	unannotated	2976424	2976591	C	2	AGACGAAGGATACCATTGAT	MQTQVDSKERQNETRSPWWKRVLWLVVIYGASVLALGVVATLFRMMMTAAGMRSH-	ATGCAAACCCAGGTCGACAGCAAAGAACGTCAGAATGAAACCCGGTCGCCGTGGTGGAAACGTGTGCTGTGGCTGGTGGTCATCTATGGGGCAAGTGTGCTGGCGCTCGGTGTGGTGGCCACGCTGTTCAGAATGATGATGACCGCTGCCGGTATGCGAAGCCACTGA	Yes
Pantoea ananatis LMG 20103	NC_013956.2	YP_003521539.1	3620841	3621008	C		AGACGAAGGATACCATTGAT	MQTQVDSKERQNETRSPWWKRVLWLVVIYGASVLALGVVATLFRMMMTAAGMRSH-	ATGCAAACCCAGGTCGACAGCAAAGAACGTCAGAATGAAACCCGGTCGCCGTGGTGGAAACGTGTGCTGTGGCTGGTGGTCATCTATGGGGCAAGTGTGCTGGCGCTCGGTGTGGTGGCCACGCTGTTCAGAATGATGATGACCGCCGCCGGTATGCGAAGCCACTGA	Yes
Pantoea ananatis LMG 5342 918	NC_016816.1	YP_005194258.1	850189	850356	W	2	AGACGAAGGATACCATTGAT	MQTQVDSKERQNETRSPWWKRVLWLVVIYGASVLALGVVATLFRMMMTAAGMRSH-	ATGCAAACCCAGGTCGACAGCAAAGAACGTCAGAATGAAACCCGGTCGCCGTGGTGGAAACGTGTGCTGTGGCTGGTGGTCATCTATGGGGCAAGTGTGCTGGCGCTCGGTGTGGTGGCCACGCTGTTCAGAATGATGATGACCGCCGCCGGTATGCGAAGCCACTGA	Yes
Pantoea ananatis PA13	NC_017554.1	YP_005991591.1	882174	882341	W	2	AGACGAAGGATACCATTGAT	MQTQVDSKERQNETRSPWWKRVLWLVVIYGASVLALGVVATLFRMMMTAAGMRSH-	ATGCAAACCCAGGTCGACAGCAAAGAACGTCAGAATGAAACCCGGTCGCCGTGGTGGAAACGTGTGCTGTGGCTGGTGGTCATCTATGGGGCAAGTGTGCTGGCGCTCGGTGTGGTGGCCACGCTGTTCAGAATGATGATGACCGCCGCCGGTATGCGAAGCCACTGA	Yes
Pantoea sp. At-9b	NC_014837.1	YP_004117122.1	3605904	3606050	C	2	CAACGAGGGATATCACTGAT	MSGHTEVKAPLWKRVMWLVIIYGASVLALGVVASLFRMMMTAAGMRSH-	ATGTCAGGACACACTGAAGTGAAAGCGCCACTCTGGAAGCGGGTGATGTGGCTGGTGATTATTTACGGCGCAAGCGTGCTGGCACTCGGTGTGGTGGCATCGCTGTTTCGTATGATGATGACGGCCGCAGGGATGCGATCGCATTGA	Yes
Pantoea vagans C9-1	NC_014562.1	YP_003932199.1	2760614	2760787	C	2	AGACGCAGGATATCATTGAT	MKSLSSMKDHNHTAETKAPWWKRVMWLVFIYAASVLALGVVASLFRMMMTAAGMRSH-	ATGAAAAGCCTCAGCAGCATGAAAGACCACAATCACACCGCAGAGACAAAAGCACCGTGGTGGAAGCGTGTGATGTGGCTGGTGTTTATCTACGCCGCCAGCGTGCTGGCGCTGGGCGTTGTCGCCTCGCTGTTCCGTATGATGATGACTGCGGCGGGAATGCGTAGTCATTAA	Yes
Paracoccus denitrificans PD1222 924	NC_008687.1	unannotated	1157183	1157299	W	0	GGAACACACGGCTATCATTG	MAGEAPLWKRLAWMAAIWTASVLALGLVAMAIRWVLAP-	ATGGGCCTATTGGGTGTTCCGCGGCAAGGTCGGAACACACGGCTATCATTGATGGCGGGCGAGGCACCCCTGTGGAAGCGGCTGGCCTGGATGGCCGCGATCTGGACCGCCAGCGTTCTGGCCCTCGGCCTTGTGGCCATGGCCATCCGATGGGTGCTCGCGCCGTAA	Yes
Parvularcula bermudensis HTCC2503	NC_014414.1	YP_003855864.1	2751361	2751465	C	13	ATCACTAAGGAGGCGACGAG	MPRPLSKALWFVALWAGGVAVVTIVGYSIRLLIL	ATGCCAAGACCACTTTCAAAGGCGCTTTGGTTCGTTGCCCTTTGGGCCGGCGGGGTCGCTGTCGTCACCATTGTGGGGTACTCCATCCGCCTTCTTATTCTCTAA	No
Photorhabdus asymbiotica subsp. asymbiotica ATCC 43949	NC_012962.1	unannotated	2919192	2919374	W	-43	TTATACCTATTGGAGCTATT	MFSGGKLTMNKATTNHNTRRPSVWKRIGWMVMIWLCSVMALFAVSSLFRLLMTAAGMKLK*	ATGTTTTCCGGGGGAAAGTTAACCATGAACAAGGCTACCACTAATCACAATACCCGGCGCCCTTCTGTATGGAAACGGATAGGCTGGATGGTGATGATCTGGTTATGTAGTGTGATGGCTCTTTTTGCTGTATCCAGTTTATTTCGCCTTCTGATGACAGCAGCAGGCATGAAATTAAAGTAA	Yes
Polynucleobacter necessarius subsp. asymbioticus QLW-P1DMWA-1 942	NC_009379.1	unannotated	1681238	1681369	C	-3	TTCTTGAAGGAAGAGAAAGC	MMSKLKRGRPTLLKQVTWLCIIWTLSVLVLGSVSLLLRSILKN	ATGATGAGCAAGCTTAAAAGAGGAAGGCCTACTCTTTTAAAGCAAGTGACTTGGCTTTGTATTATTTGGACGCTTAGCGTTCTTGTACTGGGGAGTGTTTCCCTATTGCTTCGTTCAATACTCAAAAACTGA	Yes
Proteus mirabilis HI4320	NC_010554.1	YP_002151167.1	1520710	1520871	W	19	ATTCAGAGGAAAAACCAATT	MKKAITDPNPETKPSLLKKWGWLITIWFCSVLALFAVSSLFRFLMTAAGMKVK-	ATGAAGAAGGCTATCACTGATCCGAACCCTGAAACAAAACCCTCATTACTGAAAAAATGGGGTTGGTTAATTACCATTTGGTTTTGTAGTGTTTTAGCGCTATTTGCCGTTTCTTCGCTATTTCGTTTTTTAATGACGGCAGCGGGAATGAAAGTAAAGTAA	Yes
Proteus mirabilis HI4320	NC_010554.1	YP_002152093.1	2596665	2596838	C	-16	TCGTGGAAAGGTAAATGCCA	MKVIISHFLTIKPTKNKARWYQQIGWMIIIWSLSVLSLAIIASLFKLLMYSAGMRTH-	ATGAAAGTTATCATTAGTCATTTTTTAACAATAAAACCAACGAAAAATAAAGCTCGTTGGTATCAACAAATCGGATGGATGATAATTATTTGGTCTTTAAGTGTATTAAGTCTTGCAATTATCGCCTCATTATTTAAATTATTAATGTACAGCGCAGGAATGAGAACGCATTAA	Yes
Pseudomonas aeruginosa LESB58 951	NC_011770.1	YP_002438655.1	1132419	1132589	W	-14	TCACTGAGGAGGCGCCGCAT	MVRTPSHPERDSAAKPALWRRLAWLAGIWTASVLALGVAAWLMRLFMSAAGLGVPH-	ATGGTCCGTACGCCGAGTCATCCCGAACGAGATAGCGCGGCCAAGCCAGCGCTCTGGCGACGCCTGGCCTGGCTGGCGGGTATCTGGACCGCCAGCGTGCTGGCCCTGGGCGTCGCCGCCTGGCTGATGCGCCTGTTCATGAGCGCGGCGGGGCTGGGCGTCCCGCACTGA	Yes
Pseudomonas brassicacearum subsp. brassicacearum NFM421 952	NC_015379.1	YP_004356320.1	5929879	5930043	C	12	TACCATTGAGGGCGTCGAGC	MAKPDLKDIEAAERKPLWQRLGWLALIWAGSVLALFIVASLMRMFMNAAGLTTH-	ATGGCCAAACCTGACTTGAAAGACATCGAGGCCGCCGAACGCAAGCCACTCTGGCAGCGGCTCGGCTGGCTGGCGCTGATCTGGGCCGGCAGTGTGCTGGCGCTGTTCATTGTTGCCAGCCTGATGCGGATGTTCATGAATGCCGCAGGGCTGACCACCCACTGA	Yes
Pseudomonas entomophila L48 953	NC_008027.1	YP_610216.1	5079386	5079526	C	13	ATCACTAGGAGCGCGTGGTG	MSVEEKKPLWQRLGWLVLIWALSVAALGVVAYGMRMFMSAAGLSTH-	ATGAGTGTCGAAGAGAAAAAACCGTTGTGGCAACGCCTGGGCTGGCTGGTGCTGATCTGGGCGCTGAGCGTCGCGGCGCTGGGGGTGGTGGCTTATGGCATGCGCATGTTCATGAGCGCGGCGGGGTTGAGTACCCACTGA	Yes
Pseudomonas fluorescens F113 954	NC_016830.1	YP_005210454.1	5890576	5890740	C	12	TACCATTGAGGGCGCCGAGC	MAKPDLKDIEAAERKPLWQRLGWLALIWAGSVLALFIVASLMRMFMNAAGLTTH-	ATGGCCAAACCTGACTTGAAAGACATCGAGGCCGCCGAACGCAAGCCACTCTGGCAGCGGCTCGGCTGGCTGGCGCTGATCTGGGCCGGCAGTGTGCTGGCGCTGTTCATCGTCGCCAGCCTGATGCGGATGTTCATGAATGCTGCGGGCCTGACCACTCACTGA	Yes
Pseudomonas fluorescens Pf0-1 955	NC_007492.2	unannotated	3859357	3859494	C	2	CGGCGATGGCTACCATTGAA	MREVKSRWYKRLGWLLLIWSGSVVSLAVVASLLKLAMYAAGMRTH	ATGCGTGAAGTGAAAAGTCGCTGGTACAAGCGCCTGGGCTGGCTGTTGCTGATCTGGTCCGGCAGCGTGGTCTCGTTGGCGGTGGTGGCGAGTCTGTTGAAACTGGCGATGTATGCGGCGGGGATGAGAACCCACTGA	Yes
Pseudomonas fluorescens Pf0-1 955	NC_007492.2	YP_350619.1	5515269	5515436	C	58	CTCAACCGGAGGATGCAAGC	MTGKHSLHDIEEAEKKPLWQRLGWLAMIWVGSVGALFIVASLMRMFMNAAGLTTH-	ATGACCGGCAAACATTCCCTGCACGACATTGAAGAAGCCGAAAAAAAGCCGCTGTGGCAGCGGCTCGGCTGGTTGGCCATGATCTGGGTCGGCAGCGTCGGTGCATTGTTCATCGTCGCCAGCCTGATGCGCATGTTCATGAATGCAGCAGGCCTGACCACGCACTAA	Yes
Pseudomonas fulva 12-X 956	NC_015556.1	YP_004476036.1	4330041	4330184	C	0	CCGGATCAGGGGTACCACTG	MNNTSEKKPLWQRIAWLAGIWTVSVLSLGLVSYLLRLFMNAAGLSTP-	ATGAACAACACCAGCGAAAAGAAACCCCTCTGGCAACGCATCGCCTGGCTGGCCGGCATCTGGACGGTCAGCGTGCTGAGCCTGGGGTTGGTGTCATATCTGTTGCGGCTGTTCATGAATGCGGCGGGGTTGAGTACGCCGTAG	Yes
Pseudomonas mendocina NK-01 957	NC_015410.1	YP_004378635.1	938100	938246	W	11	CTACCACTGAGGTGCAGGCT	MTKVEQEKKPLWQRLGWLVLIWTASVLTLGAVAWLLRQFMSAAGLGTP-	ATGACCAAGGTCGAGCAAGAGAAGAAACCCCTTTGGCAGCGCCTGGGTTGGCTGGTGTTGATCTGGACAGCCAGTGTGCTGACCCTGGGCGCGGTGGCCTGGCTGCTGCGCCAGTTCATGAGCGCCGCCGGGTTGGGGACGCCTTAA	Yes
Pseudomonas mendocina ymp 958	NC_009439.1	YP_001186248.1	843174	843323	W	154	TCAGCTTCGAAGGAGGCGTC	MTKVEQEKKPLWQRLGWLALIWAASVLTLGAVAWLLRQFMSAAGLGTPG-	ATGACCAAGGTCGAGCAAGAGAAGAAACCCCTGTGGCAGCGCCTGGGCTGGCTGGCACTGATCTGGGCGGCCAGCGTGCTGACCCTGGGCGCGGTGGCCTGGCTGCTGCGCCAGTTCATGAGTGCGGCGGGGCTGGGCACGCCGGGCTGA	Yes
Pseudomonas putida BIRD-1 959	NC_017530.1	YP_005932124.1	4844803	4844958	C	10	GCTATCACTAGGAGGGCCGC	MMAGKHGLEDKKPLWQRLGWLLLIWAMSVAALGVAAWVMRLFMGAAGLTTH-	ATGATGGCTGGCAAGCATGGTTTGGAAGACAAGAAACCGCTGTGGCAGCGACTGGGTTGGCTGTTGCTGATCTGGGCGATGAGCGTCGCAGCGCTGGGTGTGGCGGCCTGGGTGATGCGGCTGTTCATGGGGGCGGCGGGCCTGACCACACATTGA	Yes
Pseudomonas putida F1 960	NC_009512.1	YP_001269815.1	5036311	5036466	C	10	GCTACCACTAGGAGGGCCGC	MMAGKHGLEDKKPLWQRLGWLLLIWAMSVAALGVAAWVMRLFMGAAGLTTH-	ATGATGGCTGGCAAACATGGTTTGGAAGACAAGAAACCGCTGTGGCAGCGACTGGGTTGGCTGTTGCTGATCTGGGCAATGAGCGTCGCAGCGCTGGGTGTGGCGGCCTGGGTGATGCGGCTGTTCATGGGGGCGGCGGGGCTGACCACACATTGA	Yes
Pseudomonas stutzeri A1501 961	NC_009434.1	YP_001172325.1	1950205	1950372	W	0	GCCGAGGATGGGTACCACTG	MAPHERKPAGEGEPKPLWQRMSWLVLIWSGSVLALGVVAWLLRLAMNAAGLSSPS-	ATGGCCCCGCATGAACGAAAGCCCGCCGGCGAGGGTGAGCCGAAGCCACTCTGGCAGCGCATGAGCTGGCTGGTGCTGATCTGGAGCGGCAGCGTGCTGGCGCTGGGCGTCGTGGCCTGGCTGCTGCGCCTGGCAATGAACGCAGCGGGGTTGTCCTCGCCGTCCTAG	Yes
Pseudomonas stutzeri ATCC 17588 = LMG 11199 962	NC_015740.1	YP_004714076.1	1788977	1789144	W	0	GCAGAGGATGGGTACCACTG	MAPHERKPAGEGEPKPLWQRMSWLVLIWSGSVLALGIVAWLLRLAMNAAGLSSPS-	ATGGCCCCGCATGAACGAAAGCCCGCCGGCGAGGGCGAGCCGAAGCCACTCTGGCAGCGCATGAGCTGGCTGGTGCTGATCTGGAGTGGCAGCGTACTGGCGCTGGGCATCGTGGCCTGGCTGCTGCGCCTGGCAATGAACGCGGCGGGGTTGTCCTCGCCGTCCTAG	Yes
Pseudomonas stutzeri DSM 4166 963	NC_017532.1	YP_005938474.1	1941668	1941835	W	0	GCCGAGGATGGGTACCACTG	MAPHERKPAGEGEPKPLWQRMSWLVLIWSGSVLALGVVAWLLRLAMNAAGLSSPS-	ATGGCCCCGCATGAACGAAAGCCCGCCGGCGAGGGCGAGCCGAAGCCACTCTGGCAGCGCATGAGCTGGCTGGTGCTGATCTGGAGCGGCAGCGTGCTGGCGCTGGGCGTCGTGGCCTGGCTGCTGCGCCTGGCAATGAACGCGGCGGGGTTGTCCTCGCCGTCCTAG	Yes
Pseudomonas syringae pv. phaseolicola 1448A 964	NC_005773.3	YP_276455.1	4958937	4959104	C	22	CCGAACCGAGGAGATTGACG	MSGKNSMHDPDPALSKPLWQRLAWLVGIWAGSVFALFIVASLMRMFMSAAGLTTH-	ATGTCTGGTAAAAATTCCATGCACGATCCTGATCCGGCACTGAGCAAACCGCTCTGGCAACGCCTGGCCTGGCTGGTCGGGATCTGGGCGGGCAGCGTATTTGCGCTGTTTATCGTAGCCAGCCTGATGCGCATGTTCATGAGCGCAGCGGGCCTGACGACACACTGA	Yes
Pseudomonas syringae pv. syringae B728a 965	NC_007005.1	YP_237348.1	5104406	5104573	C	22	CCGAACCGAGGAGAATGACG	MSGKNSMHDPDPALSKPLWQRLAWLVGIWAGSVFALFIVASLMRMFMSAAGLTTH-	ATGTCTGGTAAAAATTCCATGCACGATCCTGATCCGGCGCTGAGCAAGCCGCTCTGGCAACGACTGGCCTGGCTGGTCGGAATCTGGGCGGGCAGCGTATTCGCGCTGTTCATCGTCGCCAGCCTGATGCGCATGTTCATGAGCGCAGCGGGCCTGACGACACACTGA	Yes
Pseudovibrio sp. FO-BEG1 966	NC_016642.1	YP_005079948.1	1497162	1497293	C	0	TCAACGGAGGGTTACCACTG	MTSDKTGEVELPLWKRLLWFAALWIAGVASVTVVSYALRSLII-	ATGACCTCTGACAAGACTGGTGAAGTCGAGCTCCCTCTTTGGAAGCGTTTGCTATGGTTTGCAGCCCTTTGGATTGCAGGCGTCGCTTCCGTGACGGTGGTCTCTTATGCCTTGAGAAGCCTGATCATTTAG	Yes
Pseudoxanthomonas spadix BD-a59 967	NC_016147.2	YP_004930036.1	1247734	1247853	W		GGCAGCGAGGGATACCACTG	MEKPESPLWKRLAWLAGIWLSSVLALGIVAGVLRRWLQQ-	ATGGAAAAGCCCGAGTCCCCGCTCTGGAAACGGCTCGCGTGGCTCGCAGGCATCTGGCTGTCCAGCGTGCTGGCGCTTGGCATCGTCGCCGGCGTGCTGCGCCGATGGTTGCAGCAGTGA	Yes
Pseudoxanthomonas spadix BD-a59 967	NC_016147.2	YP_004930039.1	1248961	1249080	W		GGCAGCGAGGGATATCACTG	MEKPESPLWKRLAWLAGIWLSSVLALGIVAGVLRRWLQQ-	ATGGAAAAGCCCGAGTCCCCGCTCTGGAAACGGCTCGCATGGCTTGCAGGCATCTGGCTGTCCAGCGTGCTGGCGCTTGGCATCGTCGCCGGCGTGCTGCGCCGATGGTTGCAGCAGTGA	Yes
Psychromonas ingrahamii 37	NC_008709.1	unannotated	2171066	2171173	C	0	CCTGAGGATGGCTATCACTA	MAWKKCKKLAWFVGIWLAGVLALGIVAMLIKSAIL	ATGGCTTGGAAAAAATGTAAAAAACTAGCCTGGTTTGTTGGCATTTGGCTTGCTGGGGTTTTAGCACTGGGCATTGTGGCTATGCTGATAAAGTCAGCAATTCTTTGA	Yes
Pusillimonas sp. T7-7 973	NC_015458.1	YP_004416239.1	1187761	1187901	W	0	TCTGGCGAAGGCTATCACTG	MHQPERKRLWSKRLAWLLGIWAASIAALALVAYLLRLIMNAVGMTA-	ATGCATCAGCCTGAACGAAAACGGCTCTGGTCCAAACGCCTGGCCTGGCTGCTGGGCATTTGGGCCGCAAGCATCGCCGCACTGGCCCTGGTGGCTTATTTGCTGCGCCTGATCATGAATGCCGTGGGCATGACTGCTTGA	Yes
Ralstonia eutropha H16	NC_008314.1	unannotated	1641190	1641327	W	0	CGCGGGGAGGGGTACCACTG	MARIPQSRLAARLGWLLALWLAGVGTVFVCASLMKLLMRAAGLAN	ATGGCCAGGATCCCGCAATCGCGGCTGGCGGCCCGCCTGGGCTGGCTGCTGGCGCTGTGGCTGGCGGGGGTCGGCACCGTCTTCGTCTGCGCCAGCCTGATGAAGCTGCTGATGCGGGCAGCCGGGCTTGCCAACTGA	Yes
Ralstonia eutropha H16	NC_008314.1	YP_840696.1	1329137	1329286	C	0	CACGGCGAGGGCTATCACTG	MDMDTQRPGTGTWLRRIGWLVLIWAASVAALGMAAWVLRIIMQGVGLRS	ATGGATATGGATACACAGCGCCCGGGGACCGGCACCTGGCTGCGCCGCATCGGCTGGCTGGTGCTGATCTGGGCCGCCAGCGTGGCGGCACTGGGCATGGCCGCGTGGGTGCTGCGGATCATCATGCAGGGCGTCGGCTTGCGCAGCTGA	Yes
Ralstonia eutropha JMP134 978	NC_007348.1	unannotated	943862	944005	W	0	CACGGCGAGGGGTACCACTG	MAPRSVRLPLWLQRVGWLVLIWAASVAGLGVAAWLLRLLMAGAGFHR	ATGGCACCCCGTTCCGTGAGGCTGCCGCTCTGGCTCCAGCGCGTCGGCTGGCTAGTGCTGATCTGGGCCGCCAGCGTGGCAGGCCTTGGCGTCGCCGCCTGGCTGCTGCGCCTGCTGATGGCCGGAGCCGGCTTCCACCGCTGA	Yes
Ralstonia eutropha JMP134 978	NC_007348.1	YP_298299.1	744710	744847	C	0	CGCGGCGAGGGGTACCACTG	MATISKPTLASRLGWLLALWAASVGTLFAFACLMRLLMRAAGLST	ATGGCAACGATCTCGAAGCCGACGCTGGCAAGCCGTCTCGGCTGGCTGCTGGCGCTGTGGGCGGCAAGTGTCGGCACGTTGTTCGCCTTTGCCTGCCTGATGCGGCTGCTGATGCGCGCGGCCGGCCTTTCGACCTGA	Yes
Rhodopseudomonas palustris BisA53 993	NC_007925.1	YP_529988.1	101910	102044	C	-3	AATTCCGAAAGCGGCTATCA	MSAPPPETPRPLTKRLLWFVALWAAGVGAVGLVSFILRLWIAPH	TTGAGCGCGCCGCCGCCCGAGACACCACGGCCGCTGACCAAGCGGCTGTTATGGTTCGTGGCGCTGTGGGCCGCCGGCGTCGGCGCGGTGGGGCTGGTGTCGTTCATCCTGCGGCTGTGGATCGCGCCGCATTAA	Yes
Rhodopseudomonas palustris BisA53 993	NC_008435.1	YP_779476.1	586907	587041	C	-3	GACCCCGAGGCCGGCTACCA	LSASHPQKPAPFGRRLMWFVALWAAGVGAVALVSLLLRFWIGPH-	TTGAGCGCATCACATCCCCAGAAGCCGGCCCCGTTTGGCCGTCGTCTCATGTGGTTCGTCGCGCTGTGGGCGGCCGGCGTCGGCGCCGTGGCGCTGGTCTCGCTGCTGCTGCGGTTCTGGATCGGGCCGCATTGA	Yes
Rhodospirillum rubrum ATCC 11170 997	NC_007643.1	unannotated	664605	664739	W	-3	GGACACGAGGGGTACGGCCA	LSGNSLPPEGGRGRRLLWFVALYGGSLAALGLVAAVLRWVLSTG	TTGGGTGTTCCGCGGCAAGACCGGACACGAGGGGTACGGCCATTGAGCGGGAACTCCTTGCCCCCCGAAGGCGGGCGCGGGCGGCGGCTTTTGTGGTTCGTCGCCCTTTACGGCGGATCGCTGGCCGCCTTGGGGCTGGTTGCCGCGGTTCTGCGCTGGGTGCTGTCGACGGGCTGA	Yes
Rhodospirillum rubrum F11 998	NC_017584.1	unannotated	664620	664739	W	12	GGCCATTGAGCGGGAACTCC	LPPEGGRGRRLLWFVALYGGSLAALGLVAAVLRWVLSTG	TTGCCCCCCGAAGGCGGGCGCGGGCGGCGGCTTTTGTGGTTCGTCGCCCTTTACGGCGGATCGCTGGCCGCCTTGGGGCTGGTTGCCGCGGTTCTGCGCTGGGTGCTGTCGACGGGCTGA	Yes
Roseobacter denitrificans OCh 114 1026	NC_008209.1	unannotated	767512	767619	W	0	CCGTCAGAGGGGTATCACTG	MTRPLLRKWVWFIGLWIASVVALATVAMLIRTVIL	ATGACACGTCCTCTGCTTCGCAAATGGGTCTGGTTTATTGGATTGTGGATCGCCAGCGTCGTGGCGCTGGCGACGGTGGCAATGCTTATTCGGACCGTCATACTTTGA	Yes
Rubrivivax gelatinosus IL144 1028	NC_017075.1	YP_005436844.1	2084489	2084632	W	0	ATCGGCGAGGGCTACCACTG	MAESLRARHLWLRRLGWLLLIWAASIAALGAVALGLRLLMGWVGMTA-	ATGGCCGAGTCCCTGCGCGCGCGCCATCTCTGGCTGCGCCGGCTGGGCTGGCTGCTGCTGATCTGGGCGGCCAGCATCGCCGCGCTGGGCGCGGTGGCGCTGGGCTTGCGGCTGCTGATGGGCTGGGTGGGAATGACGGCGTAA	Yes
Salmonella bongori NCTC 12419	NC_015761.1	unannotated	367265	367396	W	0	CATGGAGAGGGATATCACTG	MAKVKKWSQRVVWMVAIWCASVLLLAGVGMLFRLLMTSAGFRS-	ATGGCTAAAGTGAAAAAATGGTCGCAACGAGTGGTTTGGATGGTGGCGATATGGTGCGCCAGCGTGCTTCTGCTGGCAGGTGTCGGGATGCTATTCCGGCTACTTATGACCTCCGCTGGATTCCGTTCTTGA	Yes
Salmonella bongori NCTC 12419	NC_015761.1	unannotated	1576282	1576407	W	0	CACGGCGAGGGCTATCACTG	MRHEIWKRLLWMVILWGGSVLALTVVGMFFRLLMTAAGFKS	ATGCGCCACGAAATCTGGAAACGTTTACTGTGGATGGTTATCCTGTGGGGAGGCAGCGTTCTGGCGCTAACGGTGGTAGGAATGTTTTTCCGCCTGCTAATGACGGCCGCCGGTTTTAAATCTTGA	Yes
Salmonella enterica subsp. arizonae serovar 62:z4,z23:-- str. RSK2980	NC_010067.1	YP_001571560.1	2485105	2485236	C	0	CATGGAGAGGGATATCACTG	MAQVKKWSRRVVWMVAIWCASVLLLAGVGMLFRLLMTSAGFRS-	ATGGCGCAAGTGAAAAAATGGTCGCGGCGAGTAGTCTGGATGGTAGCGATATGGTGCGCCAGCGTACTTCTGCTGGCGGGCGTCGGGATGTTGTTTAGACTACTTATGACCTCCGCAGGATTTCGCTCCTGA	Yes
Salmonella enterica subsp. enterica serovar Agona str. SL483	NC_011149.1	YP_002145341.1	393972	394103	W	0	CATGGAGAGGGATATCACTG	MVKVKKWSRRVVWMVAIWCASVLLLAGVGMLFRLLMTSAGFRS-	ATGGTTAAAGTGAAAAAATGGTCGCGGCGAGTCGTATGGATGGTCGCGATATGGTGCGCCAGCGTGCTTCTGCTGGCGGGCGTCGGAATGTTGTTCAGACTGCTCATGACCTCCGCAGGATTTCGCTCCTGA	Yes
Serratia plymuthica AS9	NC_015567.1	YP_004507080.1	3962990	3963136	C	29	GTTGCCAGGAGACGAATATC	MKPVTDNHPAFWRRLMWMMAIWAASVLALGVVASVFKLLMVAAGMKSH-	ATGAAACCTGTGACAGACAACCACCCGGCCTTTTGGCGGCGCTTGATGTGGATGATGGCCATTTGGGCCGCCAGCGTGCTGGCCCTCGGCGTAGTGGCATCGGTATTTAAACTGCTGATGGTCGCAGCCGGCATGAAGTCTCACTGA	Yes
Serratia plymuthica AS9	NC_015567.1	YP_004506331.1	3135862	3136011	W	15	CACTGATGAGGGAGGAGAGC	MNDKTATAPTPWWKRVGWLVIIWSASVLGLFLVASLFRLLMTAAGMKSH-	ATGAACGATAAAACCGCAACCGCACCCACTCCCTGGTGGAAACGCGTCGGCTGGCTGGTGATCATCTGGAGCGCCAGCGTGCTGGGGTTGTTTCTGGTCGCCTCGCTGTTCCGCCTATTGATGACTGCGGCGGGCATGAAGTCGCACTGA	Yes
Serratia proteamaculans 568	NC_009832.1	YP_001479090.1	3141576	3141740	W	0	CATGAACAGGGTTATCACTG	MREETMQDKTAPVPAPWWKRVGWLVVIWSASVLGLFAVASLFRLLMNAAGMRSH-	ATGAGGGAAGAAACTATGCAGGATAAAACCGCACCTGTACCGGCCCCCTGGTGGAAACGCGTCGGCTGGCTGGTCGTGATCTGGAGCGCCAGCGTGCTGGGGCTGTTCGCGGTCGCTTCGCTGTTCCGCCTGTTGATGAATGCAGCGGGCATGAGATCGCATTAA	Yes
Serratia sp. AS12	NC_015566.1	YP_004502128.1	3963118	3963264	C	29	GTTGCCAGGAGACGAATATC	MKPVTDNHPAFWRRLMWMMAIWAASVLALGVVASVFKLLMVAAGMKSH-	ATGAAACCTGTGACAGACAACCACCCGGCCTTTTGGCGGCGCTTGATGTGGATGATGGCCATTTGGGCCGCCAGCGTGCTGGCCCTCGGCGTAGTGGCATCGGTATTTAAACTGCTGATGGTCGCAGCCGGCATGAAGTCTCACTGA	Yes
Serratia sp. AS12	NC_015566.1	YP_004501378.1	3135987	3136136	W	15	CACTGATGAGGGAGGAGAGC	MNDKTATAPTPWWKRVGWLVIIWSASVLGLFLVASLFRLLMTAAGMKSH-	ATGAACGATAAAACCGCAACCGCACCCACTCCCTGGTGGAAACGCGTCGGCTGGCTGGTGATCATCTGGAGCGCCAGCGTGCTGGGGTTGTTTCTGGTCGCCTCGCTGTTCCGCCTATTGATGACTGCGGCGGGCATGAAGTCGCACTGA	Yes
Serratia sp. AS13	NC_017573.1	YP_006026542.1	3962687	3962833	C	29	GTTGCCAGGAGACGAATATC	MKPVTDNHPAFWRRLMWMMAIWAASVLALGVVASVFKLLMVAAGMKSH-	ATGAAACCTGTGACAGACAACCACCCGGCCTTTTGGCGGCGCTTGATGTGGATGATGGCCATTTGGGCCGCCAGCGTGCTGGCCCTCGGCGTAGTGGCATCGGTATTTAAACTGCTGATGGTCGCAGCCGGCATGAAGTCTCACTGA	Yes
Serratia sp. AS13	NC_017573.1	YP_006025792.1	3135557	3135706	W	15	CACTGATGAGGGAGGAGAGC	MNDKTATAPTPWWKRVGWLVIIWSASVLGLFLVASLFRLLMTAAGMKSH-	ATGAACGATAAAACCGCAACCGCACCCACTCCCTGGTGGAAACGCGTCGGCTGGCTGGTGATCATCTGGAGCGCCAGCGTGCTGGGGTTGTTTCTGGTCGCCTCGCTGTTCCGCCTATTGATGACTGCGGCGGGCATGAAGTCGCACTGA	Yes
Shewanella baltica BA175	NC_017571.1	YP_006021894.1	3977085	3977219	W	102	TACACATGCTGGAGATAAAC	MTTPTKSLSYRLGWLVLIWCTSVSCLFLVSMCIKILLKGAGLTT-	ATGACGACCCCAACTAAATCCCTCAGCTATCGACTCGGCTGGTTAGTGCTCATTTGGTGCACGAGCGTCAGTTGCCTGTTCCTCGTCTCCATGTGCATTAAAATACTGTTGAAAGGCGCGGGATTAACCACCTAA	Yes
Shewanella baltica OS117	NC_017579.1	YP_006036283.1	1148166	1148300	C	182	CGAACACCTAGGAGATAAAC	MTTPTKSLTYRLGWLVLIWCTSVSCLFLVSMCIKILLKGAGLTT-	ATGACGACCCCAACTAAATCCCTCACCTATCGACTCGGCTGGTTAGTGCTCATTTGGTGCACGAGCGTCAGCTGCCTGTTCCTCGTCTCCATGTGCATTAAAATACTGTTGAAAGGTGCGGGATTAACCACCTAA	Yes
Shewanella putrefaciens 200	NC_017566.1	YP_006008866.1	1026883	1027017	C	98	TACATATGCAGGAGATCAAC	MTTQTKSLAYRLGWLVLIWCTSVSCLFLVSMCIKILLTGAGLTT-	ATGACGACCCAAACGAAATCCCTCGCCTATCGACTCGGCTGGTTAGTGCTGATTTGGTGTACGAGCGTAAGCTGTCTGTTCCTCGTTTCTATGTGTATTAAGATTTTATTGACAGGAGCAGGACTGACAACTTGA	Yes
Shewanella putrefaciens CN-32	NC_009438.1	unannotated	1034262	1034396	C	102	TACATATGCAGGAGATCAAC	MTTQTKSLAYRLGWLVLIWCTSVSCLFLVSMCIKILLTGAGLTT-	ATGACAACCCAAACGAAATCCCTCGCCTATCGACTCGGCTGGTTAGTGCTGATTTGGTGTACGAGCGTAAGCTGTCTGTTCCTCGTTTCTATGTGTATTAAGATTTTATTGACAGGAGCAGGACTGACAACTTGA	Yes
Shewanella sp. ANA-3	NC_008577.1	unannotated	1082945	1083079	C	60	ACACAACTTAGGAGATTGCA	MTTQTSSLPKRLGWLLLIWCTSVSCLLLVSLCLKIILQGAGLTT	ATGACGACTCAGACTTCATCGCTCCCCAAACGGCTCGGCTGGTTACTACTGATTTGGTGCACCAGCGTCAGTTGCCTACTGCTGGTTTCCCTCTGCCTTAAAATTATCCTGCAAGGTGCAGGGCTAACAACTTAG	Yes
Sinorhizobium fredii HH103 1065	NC_016812.1	unannotated	225739	225626	C	113	CCGGAAGAGGGCTATCATTG	MGAHRLGRRLLWFVGLWLAGVAAVSVVGLAIKLVLGS-	ATGGGCGCACACAGGCTCGGCCGCAGGCTTCTCTGGTTCGTCGGTCTCTGGCTCGCCGGCGTCGCGGCCGTAAGTGTGGTCGGCCTCGCAATCAAGCTTGTGCTCGGCAGTTAG	Yes
Sinorhizobium fredii NGR234 1066	NC_012587.1	unannotated	214191	214304	C	0	CCGGAAGAGGGCTATCATTG	MGEHRLGRRLLWFVGLWLAGVAAVSVVGLAIKLVLGG*	ATGGGCGAACACAGGCTCGGGCGCAGGCTTCTCTGGTTCGTCGGCCTTTGGCTGGCCGGCGTCGCGGCCGTGAGTGTGGTCGGCCTCGCGATCAAGCTTGTTCTCGGCGGTTAG	No
Sinorhizobium medicae WSM419 1067	NC_009636.1	unannotated	187441	187557	C	-3	GATCCGGAGGAGGGTTACCA	LTRSNGPWRKLLWFVGLWAAGVATVTIVGLAIKLALGA*	TTGACGCGATCCAACGGCCCCTGGCGCAAGCTTCTCTGGTTCGTCGGCCTCTGGGCCGCCGGCGTTGCCACGGTGACGATCGTCGGGCTTGCCATCAAGCTCGCTCTTGGGGCCTGA	Yes
Sinorhizobium meliloti 1021 1068	NC_003047.1	unannotated	618581	618697	C	-3	GATCCGGAGGAGGGCTACCA	LTRSSGTARKLLWFVGLWAAGVAAVSIVGLAIKLALGA-	TTGACGCGCTCCAGCGGGACTGCCCGCAAGCTTCTCTGGTTCGTGGGCCTCTGGGCCGCCGGCGTCGCTGCGGTCAGCATCGTGGGTCTTGCGATCAAGCTTGCTCTCGGCGCGTGA	Yes
Sinorhizobium meliloti AK83 1069	NC_015590.1	unannotated	224286	224402	C	-3	GATCCGGAGGAGGGCTACCA	LTRSSGTARKLLWFVGLWAAGVAAVSIVGLAIKLALGA-	TTGACGCGCTCCAGCGGGACTGCCCGCAAGCTTCTCTGGTTCGTGGGCCTCTGGGCCGCCGGCGTCGCTGCGGTCAGCATCGTGGGTCTTGCGATCAAGCTTGCTCTCGGCGCGTGA	Yes
Sphingobium sp. SYK-6 1074	NC_015976.1	YP_004835974.1	3073265	3073384	C	0	GGCCATGAGGGCTATCATTG	MRDADEAPLWQRLAWMAAIWAASVAVLGAVAWLLRLWIA-	ATGCGTGATGCGGACGAGGCCCCGCTCTGGCAGCGCCTCGCCTGGATGGCCGCGATCTGGGCCGCCAGCGTCGCCGTGCTCGGCGCGGTGGCATGGCTGCTGCGCCTCTGGATCGCCTAG	Yes
Sphingomonas wittichii RW1	NC_009511.1	unannotated	446096	446224	W	-19	GGTGTTCCGCGGCAAGGTCG	MKPDITEPGPLWRRLAWFVGIWAASVALLGLVAWVIRRMING	ATGAAGCCGGATATCACTGAGCCCGGCCCGCTCTGGCGGCGGCTCGCCTGGTTCGTCGGCATCTGGGCGGCGAGCGTCGCGCTGCTGGGGCTCGTCGCCTGGGTGATCCGGCGGATGATCAACGGCTGA	Yes
Variovorax paradoxus EPS 1099	NC_014931.1	YP_004155332.1	3271008	3271175	C	-19	GTTTCGCGGCAAGGTGCGGC	MATDTTEASARPPRSPRTWRRRLGWLAGIWLASVCVMFVVAVVFRFLMAAVGLSR-	ATGGCGACGGATACCACTGAAGCCTCCGCGCGCCCGCCACGCTCCCCGCGCACCTGGCGGCGGCGCCTCGGCTGGCTCGCGGGCATCTGGCTCGCGAGCGTCTGCGTGATGTTCGTGGTGGCGGTGGTGTTCCGCTTCCTGATGGCCGCGGTCGGCCTCTCGCGGTAA	Yes
Vibrio furnissii NCTC 11218	NC_016602.1	YP_004992644.1	1509292	1509441	W	-3	AAAGACGGGGAGGCGTACCA	LNKAHQASETPTTWKQWLWLAGIWCVSVATLGIVATLFRALMTAAGLRA-	TTGAACAAAGCACATCAGGCGTCTGAGACGCCCACGACATGGAAACAGTGGTTGTGGCTGGCGGGCATTTGGTGTGTCAGTGTCGCCACGCTGGGCATTGTCGCGACGCTGTTTCGAGCCTTGATGACCGCAGCCGGTCTCAGGGCTTAA	Yes
Vibrio furnissii NCTC 11218	NC_016628.1	YP_005049034.1	497596	497745	C		TCTATTATTGGGAGTCGATC	MNHHLKEKPRSTAMDLLWMGAIWTGSVLTLGVVAMGFRALMSAAGMSSH-	ATGAATCATCATTTGAAAGAGAAACCGCGTTCAACGGCGATGGACCTGCTGTGGATGGGCGCCATCTGGACGGGCAGTGTGCTGACGCTGGGCGTTGTCGCCATGGGCTTTCGTGCCCTGATGTCTGCTGCAGGGATGAGTAGCCACTGA	Yes
Vibrio parahaemolyticus RIMD 2210633 1109_	NC_004605.1	unannotated	1204535	1204663	W	21	CGAGTTGATAAGGAGTGAGT	MKIKNWCRQWAWMVGIWAVSVLALGFVSMLFRVMMTAAGLKS-	ATGAAAATCAAAAATTGGTGCCGCCAGTGGGCTTGGATGGTTGGGATCTGGGCGGTCAGTGTGCTAGCTCTGGGGTTCGTATCAATGCTGTTTCGCGTCATGATGACCGCTGCAGGGTTAAAATCTTAA	Yes
Vibrio sp. Ex25	NC_013456.1	YP_003287542.1	442624	442752	W	21	CGAGTTGATAAGGAGTGAGT	MKVKNWCRQWAWMIGIWVVSVAALGLVSMLFRVMMTAAGLKS-	ATGAAAGTCAAAAATTGGTGCCGCCAATGGGCTTGGATGATTGGAATATGGGTCGTTAGCGTCGCTGCATTAGGGTTAGTGTCTATGTTATTTCGCGTCATGATGACCGCTGCAGGGTTAAAATCTTAG	Yes
Xenorhabdus bovienii SS-2004	NC_013892.1	YP_003468023.1	2089097	2089255	C	-19	CTTCCGAGGAAAAATCACCC	MNKVITESDPPRPSLWKRLGWLVTIWLGSVLTLYAVSALFRVLMTTAGMKVK-	ATGAACAAGGTTATCACTGAGTCCGATCCTCCCCGCCCTTCCCTCTGGAAACGGCTCGGTTGGCTGGTCACCATCTGGCTTGGCAGTGTGCTGACACTTTACGCCGTCTCTGCGCTATTTCGTGTCTTAATGACAACAGCGGGAATGAAAGTTAAGTGA	Yes
Xenorhabdus nematophila ATCC 19061	NC_014228.1	unannotated	1998504	1998662	C	-19	TTTCCGGGGAAAAATTAATC	MNKVITETTVQRSPLWKRLAWMVTIWLCSVLSLYAVSTLFRVLMTTAGMKVG-	ATGAACAAGGTTATCACTGAAACAACGGTACAACGCTCTCCACTATGGAAACGCTTAGCCTGGATGGTCACAATCTGGCTGTGCAGTGTGCTCTCTTTATATGCTGTTTCCACGCTGTTTCGTGTCTTAATGACAACGGCAGGGATGAAAGTCGGATAG	Yes
Yersinia enterocolitica subsp. enterocolitica 8081 1132	NC_008800.1	unannotated	2661290	2661457	W	1	ACGAACAGGGTTATCACTGA	MMKSPSPSQPLEPVKSPWWKRVGWMLLIWCGSVLALLAVSMLFRMMMTAAGMKSH-	ATGATGAAATCACCATCACCATCCCAACCACTTGAACCAGTAAAATCTCCTTGGTGGAAGAGAGTCGGTTGGATGTTACTTATCTGGTGCGGTAGTGTGCTGGCTTTATTGGCAGTTTCTATGCTGTTCCGTATGATGATGACAGCCGCTGGCATGAAGTCTCATTAG	Yes
Yersinia enterocolitica subsp. palearctica 105.5R(r) 1133	NC_015224.1	unannotated	2148449	2148610	C	-19	ACGAACAGGGTTATCACTGA	MMKSPSQPLEPVKSPWWKRVGWMLLIWCGSVLALLAVSMLFRMMMTAAGMKSH-	ATGATGAAATCACCATCCCAACCACTTGAACCCGTAAAATCTCCTTGGTGGAAGAGAGTCGGTTGGATGTTACTTATCTGGTGCGGTAGTGTGCTGGCTTTATTGGCAGTTTCTATGCTGTTCCGTATGATGATGACAGCCGCCGGCATGAAGTCTCATTAG	Yes
Zymomonas mobilis subsp. mobilis NCIMB 11163 1138	NC_013355.1	YP_003226756.1	1894937	1895101	C	-19	CAGTGACGGGTATCACTAGG	MKWFQRFRLPLEADEADHAPKAFGRRMGWFIGLWAGSVVVTIVVAKLLKMLIPH-	ATGAAGTGGTTTCAGCGTTTCAGATTACCCTTGGAAGCCGATGAGGCCGATCATGCCCCAAAAGCTTTTGGTCGACGGATGGGCTGGTTTATTGGGCTTTGGGCAGGCAGTGTTGTCGTCACCATTGTTGTGGCTAAACTTCTAAAAATGCTCATCCCTCATTAA	Yes
Zymomonas mobilis subsp. mobilis ZM4 1139	NC_006526.2	YP_003377809.1	1605245	1605409	W	2	CAGTGACGGGTATCACTAGG	MKWFQRFRLPLEADEADHAPKAFGRRMGWFIGLWAGSVVVTIVVAKLLKMLIPH-	ATGAAGTGGTTTCAGCGTTTCAGATTACCCTTGGAAGCCGATGAGGCCGATCATGCCCCAAAAGCTTTTGGTCGACGGATGGGCTGGTTTATTGGGCTTTGGGCAGGCAGTGTTGTCGTCACCATTGTTGTGGCTAAACTTCTAAAAATGCTCATCCCTCATTAA	Yes
