# Supplementary material for: Conservation analysis of the CydX protein yields insights into small protein identification and evolution
Source: BMC Genomics. 2014 Dec 5;15(1):946. doi: 10.1186/1471-2164-15-946 (PMC4325964; doi:10.1186/1471-2164-15-946)
Supplement: Supplementary file 9 — Additional file 9: Lists the bacterial strains used in this study. (XLSX 16 KB) [file 12864_2014_6987_MOESM9_ESM.xlsx]

## Sheet: AddTable1
Background	Antibiotic Resistance	Description
MG1655		Wild-type strain (MG1655 K12)
MG1655	Amp	cydX::kan transformed with pBAD24
MG1655	Amp	cydX::kan transformed with pBAD24/cydX(Escherichia coli)
MG1655	Amp	cydX::kan transformed with pBAD24/cydX(Burkholderia xenovorans LB40)
MG1655	Amp	cydX::kan transformed with pBAD24/cydX(Actinobacillus pleuropneumonia)
MG1655	Amp	cydX::kan transformed with pBAD24/cydX(Sodalis glossinidius str. 'm)
MG1655	Amp	cydX::kan transformed with pBAD24/cydX(Pectobacterium atrosepticum)
MG1655	Amp	cydX::kan transformed with pBAD24/cydX(Burkholderia sp. 383)
MG1655	Amp	cydX::kan transformed with pBAD24/cydY(Klebsiella pneumoniae 342)
MG1655	Amp	cydX::kan transformed with pBAD24/cydX(Haemophilus influenzae 10810)
MG1655	Amp	cydX::kan transformed with pBAD24/cydX(Cellvibrio japonicus Ueda107)
MG1655	Amp	cydX::kan transformed with pBAD24/cydX(Francisella philomiragia subsp. philomiragia ATCC 25017)
MG1655	Amp	cydX::kan transformed with pBAD24/cydX(Methylibium petroleiphilum PM1)
