# Supplementary material for: Conservation analysis of the CydX protein yields insights into small protein identification and evolution
Source: BMC Genomics. 2014 Dec 5;15(1):946. doi: 10.1186/1471-2164-15-946 (PMC4325964; doi:10.1186/1471-2164-15-946)
Supplement: Supplementary file 10 — Additional file 10: Lists the plasmids used in this study. (XLSX 25 KB) [file 12864_2014_6987_MOESM10_ESM.xlsx]

## Sheet: AddTable 2
Plasmid ID	Host Plasmid	Antibiotic Resistance	Plasmid Information	Described
MHP1	pBAD24	Amp	Plasmid expressing CydX	VanOrsdel et al., 2013
MHP2	pBAD24	Amp	Plasmid expressing CydX homolog from Burkholderia xenovorans LB40 (NC_007951.1)	This paper
MHP3	pBAD24	Amp	Plasmid expressing CydX homolog from Actinobacillus pleuropneumon (NC_009053.1)	This paper
MHP5	pBAD24	Amp	Plasmid expressing CydX homolog from Pectobacterium atrosepticum (NC_004547.1)	This paper
MHP6	pBAD24	Amp	Plasmid expressing CydX homolog from Burkholderia sp. 383 (NC_007509.1)	This paper
MHP7	pBAD24	Amp	Plasmid expressing CydY homolog from Klebsiella pneumoniae 342 (NC_011283.1)	This paper
MHP8	pBAD24	Amp	Plasmid expressing CydX homolog from Haemophilus influenzae 10810 (NC_016809.1)	This paper
MHP9	pBAD24	Amp	Plasmid expressing CydX homolog from Cellvibrio japonicus Ueda107 (NC_010995.1)	This paper
MHP10	pBAD24	Amp	Plasmid expressing CydX homolog from Francisella philomiragia subsp. philomiragia ATCC 25017 (NC_010336.1)	This paper
MHP11	pBAD24	Amp	Plasmid expressing CydX homolog from Methylibium petroleiphilum PM1 (NC_008825.1)	This paper
