# Supplementary material for: Conservation analysis of the CydX protein yields insights into small protein identification and evolution
Source: BMC Genomics. 2014 Dec 5;15(1):946. doi: 10.1186/1471-2164-15-946 (PMC4325964; doi:10.1186/1471-2164-15-946)
Supplement: Supplementary file 11 — Additional file 11: Lists the oligomers used in this study. (XLSX 31 KB) [file 12864_2014_6987_MOESM11_ESM.xlsx]

## Sheet: AddTable 3
ID	Description	Sequence
MH1475	"7951FP" Primer to clone CydX homolog Burkholderia xenovorans LB40 (NC_007951.1) into pBAD24 (with EcoRI site)	GAAGGAATTCACCATGTGGTATTTCAGCTGGATTCTTGGTATTGGCGTAGCGCTTGCGTTCGGCATAATCAACGCGCTTTGGCT
MH1476	"7951RP" Primer to clone CydX homolog Burkholderia xenovorans LB40 (NC_007951.1) into pBAD24	TCAGACCCGCTTCTGATCAGGGCGCCTGGTGCCCTGAACCGGTCGGGCCGATTCAAGCCAAAGCGCGTTG
MH1477	"9053FP" Primer to clone CydX homolog Actinobacillus pleuropneumon (NC_009053.1) into pBAD24 (with EcoRI site)	GAAGGAATTCACCATGTTTTATGTAACTTGGGTATTAGGCGTTTTACTTGCGATTCTTTTTGCCACGGTA
MH1478	"9053RP" Primer to clone CydX homolog Actinobacillus pleuropneumon (NC_009053.1) into pBAD24	TTATTCGTCAAATTTGCCTGTTTTCTCAATGCTAACAGTAATTACCGTGGCAAAAAG
MH1453	"4547FP" Primer to clone CydX homolog Pectobacterium atrosepticum (NC_004547.1) into pBAD24 (with EcoRI site)	GAAGGAATTCACCATGTGGTATTTCGCCTGGATACTCGGCACGCTGCTGGCCTGTGCATTCGCACTGGTCACC
MH1454	"4547RP" Primer to clone CydX homolog Pectobacterium atrosepticum (NC_004547.1) into pBAD24	TTAGGACGCGTCTTTCCCCGCTTCATGATTCTCTACGGCCAATGCGGTGACCAGTGCGAA
MH1457	"7509FP" Primer to clone CydX homolog Burkholderia sp. 383 (NC_007509.1) into pBAD24 (with EcoRI site)	GAAGGAATTCACCATGTGGATCTTCGCGTGGTTCGTGCTGACGTCCGGCTGCCTGTTCGCGTGCTGGATGCTG
MH1458	"7509RP" Primer to clone CydX homolog Burkholderia sp. 383 (NC_007509.1) into pBAD24	CTACGCGGCACCGCTCGCGCGGCGGTCGAACAGCATCCAGCACGCGAACAGGCAGCCGGA
MH1459	"11283FP" Primer to clone CydX homolog Klebsiella pneumoniae 342 (NC_011283.1) into pBAD24 (with EcoRI site)	GAAGGAATTCACCATGCATACTGCCTGGCCTAAACGTCTGCTGTGGCTGATCGCGCTCTGGGGAGGCAGCGTACTGACGCTGGCCGCCATC
MH1460	"11283RP" Primer to clone CydX homolog Klebsiella pneumoniae 342 (NC_011283.1) into pBAD24	TCAGACTTTTAGCCCTGCGGCGTTCATCAGCAGGCGAAACAGCAGGCTGATGGCGGCCAGCGTCAGTACGCTGCCTCC
MH1505	"16809FP" Primer to clone CydX homolog Haemophilus influenzae 10810 (NC_016809.1) into pBAD24	GAAGGAATTCACCATGTTATATGCGATTTGGGTAGTGGGTGTATTGTTTGCAATTTGGGCTAGTGCGAAATGC
MH1506	"10995FP" Primer to clone CydX homolg Cellvibrio japonicus Ueda107 (NC_010995.1) into pBAD24	GAAGGAATTCACCATGTGGTATTTCACCTGGATTCTCGGCGTATTGCTGGCCTGTGCGTTTGGTATTATCAATGCCATGT
MH1507	"10336FP" Primer to clone CydX homolog Francisella philomiragia subsp. philomiragia ATCC 25017 (NC_010336.1) into pBAD24	GAAGGAATTCACCATGTTTTATTTATTATGGATTACATCTGCATTTGTAGCTGTTGGTGCTGGTTGTT
MH1508	"00825FP" Primer to clone CydX homolog Methylibium petroleiphilum PM1 (NC_008825.1) into pBAD24	GAAGGAATTCACCATGTGGTACTTCGCCTGGGTCCTCGGTGTCGGCTTCGCGGTGCTGCTGGCCATCATGAACGCGATGTGGGGTGAGAAC
MH1510	"16809RP" Primer to clone CydX homolog Haemophilus influenzae 10810 (NC_016809.1) into pBAD24	TTATTCTTCAAATTTACCTTTTTTTTCTTTATTGATGGTGCATTTCGCACTAGCCCAAATT
MH1511	"10995RP" Primer to clone CydX homolg Cellvibrio japonicus Ueda107 (NC_010995.1) into pBAD24	CTACTCTTGCCGACCATGTCCCTGGTCAGTCACGGCGTTTTCAAGCCACATGGCATTGATAATACCAA
MH1512	"10336RP" Primer to clone CydX homolog Francisella philomiragia subsp. philomiragia ATCC 25017 (NC_010336.1) into pBAD24	TTAGTCTTCTTTTTTGTCGATTCTGCTAGCACGAAACAACCAGCACCAACAGCTA
MH1513	"00825RP" Primer to clone CydX homolog Methylibium petroleiphilum PM1 (NC_008825.1) into pBAD24	TCACGGCAGATCCGTGTCACCCAGGGCGTGCCTTCCAGCGGCTGCGCGCGCAGCCTCGTTCTCACCCCACATCGCGTTC
MH1498	Forward primer to create the PCR product to synthesize the CydX-#1 C-terminal	CTTCTTGCCTGTTCGTTTGGGGTAATCACCGCGCTGGCGCTTGAAAGCAGCAGCAGCAGCTGAGAAGTTCCTATAC
MH1499	Forward primer to create the PCR product to synthesize the CydX-#2 C-terminal	CTTCTTGCCTGTTCGTTTGGGGTAATCACCGCGCTGGCGCTTGAAAGCAGCAGCAGCAAATGAGAAGTTCCTATCA
MH1500	Forward primer to create the PCR product to synthesize the CydX-#3 C-terminal	CTTCTTGCCTGTTCGTTTGGGGTAATCACCGCGCTGGCGCTTGAAAGCAGCAGCAGCGAATGAGAAGTTCCTATAC
MH1501	Forward primer to create the PCR product to synthesize the CydX-#4 C-terminal	CTTCTTGCCTGTTCGTTTGGGGTAATCACCGCGCTGGCGCTTGAAAAAAGCAGCAGCAGCTGAGAAGTTCCTATAC
MH1502	Forward primer to create the PCR product to synthesize the CydX-#5 C-terminal	CTTCTTGCCTGTTCGTTTGGGGTAATCACCGCGCTGGCGCTTGAAAAAAGCAGCAGCAAATGAGAAGTTCCTATAC
MH1503	Forward primer to create the PCR product to synthesize the CydX-#6 C-terminal	CTTCTTGCCTGTTCGTTTGGGGTAATCACCGCGCTGGCGCTTGAAAAAAGCAGCAGCGAATGAGAAGTTCCTATAC
MH	Reverse primer to creat the PCR products to mutate the CydX C-terminal
